# Supplementary material for: Phosphoproteomic mapping of CCR5 and ACKR2 signaling properties
Source: Front Mol Biosci. 2022 Nov 22;9:1060555. doi: 10.3389/fmolb.2022.1060555 (PMC9723398; doi:10.3389/fmolb.2022.1060555)
Supplement: Supplementary file 1 [file DataSheet1.zip]

Archive with 14 entries (14 files):
- Data Sheet ZIP folder/Dataset1.xlsx
- Data Sheet ZIP folder/Dataset2.xlsx
- Data Sheet ZIP folder/Figure S1.pdf
- Data Sheet ZIP folder/Figure S2.pdf
- Data Sheet ZIP folder/Figure S3.pdf
- Data Sheet ZIP folder/Figure S4.pdf
- Data Sheet ZIP folder/Figure S5.pdf
- Data Sheet ZIP folder/Figure S6.pdf
- Data Sheet ZIP folder/Supplementary Material.pdf
- Data Sheet ZIP folder/Table S1.xlsx
- Data Sheet ZIP folder/Table S2.xlsx
- Data Sheet ZIP folder/Table S3.xlsx
- Data Sheet ZIP folder/Table S4.xlsx
- Data Sheet ZIP folder/Table S5.xlsx
