# Supplementary material for: Phosphoproteomic mapping of CCR5 and ACKR2 signaling properties
Source: Front Mol Biosci. 2022 Nov 22;9:1060555. doi: 10.3389/fmolb.2022.1060555 (PMC9723398; doi:10.3389/fmolb.2022.1060555)
Supplement: Supplementary file 1 [file DataSheet1.zip › Data Sheet ZIP folder/Dataset1.xlsx]

## Sheet: ACKR2_T0
ACKR2_T0 phosphosites. Values of Geom Mean <0.67 or Geom Mean>1.5 are indicated in bold
T: Proteins	T: Leading proteins	T: Protein names	T: Gene names	T: Fasta headers	T: Comp_Modified sequence	C: Amino acid	C: Charge	N: m/z	N: Intensity	N: PEP	N: Localization prob	N: Score	N: Score for localization	N: Position	T: Positions within proteins	H/L normalized exp1	H/L normalized exp2	H/L normalized exp3	Geom Mean H/L normalized	C: Motifs	C: Multiplicity
Q9NRG9;F8VZ44;Q9NRG9-2	Q9NRG9	Aladin	AAAS;AAAS	>sp|Q9NRG9|AAAS_HUMAN Aladin OS=Homo sapiens GN=AAAS PE=1 SV=1;>tr|F8VZ44|F8VZ44_HUMAN Aladin OS=Homo sapiens GN=AAAS PE=2 SV=1;>sp|Q9NRG9-2|AAAS_HUMAN Isoform 2 of Aladin OS=Homo sapiens GN=AAAS	_IAHIPIYFVNAQFPRFS(ph)PVIGR_	S	4	656.349	68735000	0.000159899	1	109.04	101.78	495	495;371;462	1.0436	1.0849	0.9493	1.0243	ERK1,2 kinase substrate motif;GSK-3, ERK1, ERK2, CDK5 substrate motif;PKA kinase substrate motif;PKC kinase substrate motif;WW domain binding motif	___1
P22760;C9K0E9	P22760	Arylacetamide deacetylase	AADAC;AADAC	>sp|P22760|AAAD_HUMAN Arylacetamide deacetylase OS=Homo sapiens GN=AADAC PE=1 SV=5;>tr|C9K0E9|C9K0E9_HUMAN Arylacetamide deacetylase OS=Homo sapiens GN=AADAC PE=2 SV=1	_GIFYIHGGGWCVGSAAIS(ph)GY(ph)DIIS(ph)R_	Y	3	966.07	11961000	0.0304245	0.999998	69.765	69.765	125	125;125	1.1955	1.1271	NaN	1.1608	ALK kinase substrate motif;JAK2 kinase substrate motif;SHIP2 SH2 domain binding motif;Src family kinase substrate motif;Src kinase substrate motif	___3
Q2M2I8;Q2M2I8-2;E9PG46	Q2M2I8	AP2-associated protein kinase 1	AAK1;AAK1	>sp|Q2M2I8|AAK1_HUMAN AP2-associated protein kinase 1 OS=Homo sapiens GN=AAK1 PE=1 SV=3;>sp|Q2M2I8-2|AAK1_HUMAN Isoform 2 of AP2-associated protein kinase 1 OS=Homo sapiens GN=AAK1;>tr|E9PG46|E9PG46_HUMAN AP2-associated protein kinase 1 OS=Homo sapiens GN=	_IIS(ph)DVTHSAVFGVPASK_	S	2	904.453	13920000	3.57e-20	0.999999	183.56	155.88	637	637;637;637	1.1834	1.3142	1.1788	1.2239	14-3-3 domain binding motif;Calmodulin-dependent protein kinase II substrate motif;Casein kinase I substrate motif;Casein kinase II substrate motif;PKA kinase substrate motif;PKC kinase substrate motif;ZIP kinase substrate motif	___1
Q9NY61	Q9NY61	Protein AATF	AATF	>sp|Q9NY61|AATF_HUMAN Protein AATF OS=Homo sapiens GN=AATF PE=1 SV=1	_YIVDGTKPNAGS(ph)EEIS(ph)S(ph)EDDEIVEEK_	S	3	1031.74	50307000	3.12e-06	1	111.53	105.72	320	320	0.80118	0.85878	NaN	0.8295	Casein kinase I substrate motif;Casein kinase II substrate motif;MAPKAPK2 kinase substrate motif;Pyruvate dehydrogenase kinase substrate motif	___2
Q9NY61	Q9NY61	Protein AATF	AATF	>sp|Q9NY61|AATF_HUMAN Protein AATF OS=Homo sapiens GN=AATF PE=1 SV=1	_YIVDGTKPNAGS(ph)EEIS(ph)S(ph)EDDEIVEEK_	S	3	1031.74	50307000	3.12e-06	1	111.53	105.72	321	321	0.80118	0.85878	NaN	0.8295	Casein kinase I substrate motif;Casein kinase II substrate motif;G protein-coupled receptor kinase 1 substrate motif;MDC1 BRCT domain binding motif;Plk1 PBD domain binding motif;Pyruvate dehydrogenase kinase substrate motif	___2
Q9NY61	Q9NY61	Protein AATF	AATF	>sp|Q9NY61|AATF_HUMAN Protein AATF OS=Homo sapiens GN=AATF PE=1 SV=1	_YIVDGTKPNAGS(ph)EEIS(ph)S(ph)EDDEIVEEK_	S	3	1031.74	39742000	3.12e-06	0.999999	105.72	96.54	316	316	0.85276	0.96728	0.92793	0.9147	Casein kinase II substrate motif;G protein-coupled receptor kinase 1 substrate motif;GSK3 kinase substrate motif	___3
Q9NY61	Q9NY61	Protein AATF	AATF	>sp|Q9NY61|AATF_HUMAN Protein AATF OS=Homo sapiens GN=AATF PE=1 SV=1	_YIVDGTKPNAGS(ph)EEIS(ph)S(ph)EDDEIVEEK_	S	3	1031.74	50307000	3.12e-06	1	111.53	105.72	320	320	0.85276	0.96728	0.92793	0.9147	Casein kinase I substrate motif;Casein kinase II substrate motif;MAPKAPK2 kinase substrate motif;Pyruvate dehydrogenase kinase substrate motif	___3
Q9NY61	Q9NY61	Protein AATF	AATF	>sp|Q9NY61|AATF_HUMAN Protein AATF OS=Homo sapiens GN=AATF PE=1 SV=1	_YIVDGTKPNAGS(ph)EEIS(ph)S(ph)EDDEIVEEK_	S	3	1031.74	50307000	3.12e-06	1	111.53	105.72	321	321	0.85276	0.96728	0.92793	0.9147	Casein kinase I substrate motif;Casein kinase II substrate motif;G protein-coupled receptor kinase 1 substrate motif;MDC1 BRCT domain binding motif;Plk1 PBD domain binding motif;Pyruvate dehydrogenase kinase substrate motif	___3
Q8NE71;Q5STZ8	Q8NE71	ATP-binding cassette sub-family F member 1	ABCF1;ABCF1	>sp|Q8NE71|ABCF1_HUMAN ATP-binding cassette sub-family F member 1 OS=Homo sapiens GN=ABCF1 PE=1 SV=2;>tr|Q5STZ8|Q5STZ8_HUMAN ATP-binding cassette sub-family F member 1 (Fragment) OS=Homo sapiens GN=ABCF1 PE=2 SV=2	_KAEQGS(ph)EEEGEGEEEEEEGGESKADDPYAHISK_	S	4	915.622	800420000	1.7e-22	1	119.99	109.44	228	228;229	0.97573	1.0187	0.94938	0.9809	BARD1 BRCT domain binding motif;Casein kinase I substrate motif;Casein kinase II substrate motif;G protein-coupled receptor kinase 1 substrate motif	___1
Q8NE71;Q8NE71-2;Q5STZ8;F5GYK6	Q8NE71	ATP-binding cassette sub-family F member 1	ABCF1;ABCF1;ABCF1	>sp|Q8NE71|ABCF1_HUMAN ATP-binding cassette sub-family F member 1 OS=Homo sapiens GN=ABCF1 PE=1 SV=2;>sp|Q8NE71-2|ABCF1_HUMAN Isoform 2 of ATP-binding cassette sub-family F member 1 OS=Homo sapiens GN=ABCF1;>tr|Q5STZ8|Q5STZ8_HUMAN ATP-binding cassette sub-	_KIS(ph)VPT(ph)S(ph)DEEDEVPAPKPR_	S	3	778.662	40307000	0.000573658	1	145.81	67.899	105	105;105;106;8	NaN	0.97392	0.81862	0.8929	Casein kinase I substrate motif;Casein kinase II substrate motif;G protein-coupled receptor kinase 1 substrate motif;GSK3 kinase substrate motif;Phosphorylase kinase substrate motif;PKA kinase substrate motif;PKC kinase substrate motif	___2
Q8NE71;Q8NE71-2;Q5STZ8;F5GYK6	Q8NE71	ATP-binding cassette sub-family F member 1	ABCF1;ABCF1;ABCF1	>sp|Q8NE71|ABCF1_HUMAN ATP-binding cassette sub-family F member 1 OS=Homo sapiens GN=ABCF1 PE=1 SV=2;>sp|Q8NE71-2|ABCF1_HUMAN Isoform 2 of ATP-binding cassette sub-family F member 1 OS=Homo sapiens GN=ABCF1;>tr|Q5STZ8|Q5STZ8_HUMAN ATP-binding cassette sub-	_KIS(ph)VPT(ph)S(ph)DEEDEVPAPKPR_	T	3	778.662	229140000	1.37e-30	1	188.86	67.899	108	108;108;109;11	1.0496	1.0717	0.82213	0.9743	Casein kinase II substrate motif;DNA dependent Protein kinase substrate motif	___1
Q8NE71;Q8NE71-2;Q5STZ8;F5GYK6	Q8NE71	ATP-binding cassette sub-family F member 1	ABCF1;ABCF1;ABCF1	>sp|Q8NE71|ABCF1_HUMAN ATP-binding cassette sub-family F member 1 OS=Homo sapiens GN=ABCF1 PE=1 SV=2;>sp|Q8NE71-2|ABCF1_HUMAN Isoform 2 of ATP-binding cassette sub-family F member 1 OS=Homo sapiens GN=ABCF1;>tr|Q5STZ8|Q5STZ8_HUMAN ATP-binding cassette sub-	_KIS(ph)VPT(ph)S(ph)DEEDEVPAPKPR_	T	3	778.662	229140000	1.37e-30	1	188.86	67.899	108	108;108;109;11	0.983	1.0448	1.0091	1.012	Casein kinase II substrate motif;DNA dependent Protein kinase substrate motif	___2
Q8NE71;Q8NE71-2;Q5STZ8;F5GYK6	Q8NE71	ATP-binding cassette sub-family F member 1	ABCF1;ABCF1;ABCF1	>sp|Q8NE71|ABCF1_HUMAN ATP-binding cassette sub-family F member 1 OS=Homo sapiens GN=ABCF1 PE=1 SV=2;>sp|Q8NE71-2|ABCF1_HUMAN Isoform 2 of ATP-binding cassette sub-family F member 1 OS=Homo sapiens GN=ABCF1;>tr|Q5STZ8|Q5STZ8_HUMAN ATP-binding cassette sub-	_KIS(ph)VPT(ph)S(ph)DEEDEVPAPKPR_	S	3	778.662	457690000	1.12e-51	1	209.43	67.899	109	109;109;110;12	0.983	1.0554	1.0091	1.0154	BARD1 BRCT domain binding motif;Casein kinase II substrate motif;MAPKAPK2 kinase substrate motif	___2
Q8NE71;Q8NE71-2;Q5STZ8;F5GYK6	Q8NE71	ATP-binding cassette sub-family F member 1	ABCF1;ABCF1;ABCF1	>sp|Q8NE71|ABCF1_HUMAN ATP-binding cassette sub-family F member 1 OS=Homo sapiens GN=ABCF1 PE=1 SV=2;>sp|Q8NE71-2|ABCF1_HUMAN Isoform 2 of ATP-binding cassette sub-family F member 1 OS=Homo sapiens GN=ABCF1;>tr|Q5STZ8|Q5STZ8_HUMAN ATP-binding cassette sub-	_KIS(ph)VPT(ph)S(ph)DEEDEVPAPKPR_	S	3	778.662	40307000	0.000573658	1	145.81	67.899	105	105;105;106;8	1.0702	0.96092	1.0596	1.029	Casein kinase I substrate motif;Casein kinase II substrate motif;G protein-coupled receptor kinase 1 substrate motif;GSK3 kinase substrate motif;Phosphorylase kinase substrate motif;PKA kinase substrate motif;PKC kinase substrate motif	___3
Q8NE71;Q8NE71-2;Q5STZ8;F5GYK6	Q8NE71	ATP-binding cassette sub-family F member 1	ABCF1;ABCF1;ABCF1	>sp|Q8NE71|ABCF1_HUMAN ATP-binding cassette sub-family F member 1 OS=Homo sapiens GN=ABCF1 PE=1 SV=2;>sp|Q8NE71-2|ABCF1_HUMAN Isoform 2 of ATP-binding cassette sub-family F member 1 OS=Homo sapiens GN=ABCF1;>tr|Q5STZ8|Q5STZ8_HUMAN ATP-binding cassette sub-	_KIS(ph)VPT(ph)S(ph)DEEDEVPAPKPR_	S	3	778.662	457690000	1.12e-51	1	209.43	67.899	109	109;109;110;12	1.0702	0.96092	1.0596	1.029	BARD1 BRCT domain binding motif;Casein kinase II substrate motif;MAPKAPK2 kinase substrate motif	___3
Q8NE71;Q8NE71-2;Q5STZ8;F5GYK6	Q8NE71	ATP-binding cassette sub-family F member 1	ABCF1;ABCF1;ABCF1	>sp|Q8NE71|ABCF1_HUMAN ATP-binding cassette sub-family F member 1 OS=Homo sapiens GN=ABCF1 PE=1 SV=2;>sp|Q8NE71-2|ABCF1_HUMAN Isoform 2 of ATP-binding cassette sub-family F member 1 OS=Homo sapiens GN=ABCF1;>tr|Q5STZ8|Q5STZ8_HUMAN ATP-binding cassette sub-	_KIS(ph)VPT(ph)S(ph)DEEDEVPAPKPR_	T	3	778.662	229140000	1.37e-30	1	188.86	67.899	108	108;108;109;11	1.0702	0.96092	1.0596	1.029	Casein kinase II substrate motif;DNA dependent Protein kinase substrate motif	___3
Q8NE71;Q8NE71-2;Q5STZ8;F5GYK6	Q8NE71	ATP-binding cassette sub-family F member 1	ABCF1;ABCF1;ABCF1	>sp|Q8NE71|ABCF1_HUMAN ATP-binding cassette sub-family F member 1 OS=Homo sapiens GN=ABCF1 PE=1 SV=2;>sp|Q8NE71-2|ABCF1_HUMAN Isoform 2 of ATP-binding cassette sub-family F member 1 OS=Homo sapiens GN=ABCF1;>tr|Q5STZ8|Q5STZ8_HUMAN ATP-binding cassette sub-	_KIS(ph)VPT(ph)S(ph)DEEDEVPAPKPR_	S	3	778.662	457690000	1.12e-51	1	209.43	67.899	109	109;109;110;12	1.0977	1.0655	1.0364	1.0662	BARD1 BRCT domain binding motif;Casein kinase II substrate motif;MAPKAPK2 kinase substrate motif	___1
Q9UKV3-5;Q9UKV3;E7EQT4;S4R3H4	Q9UKV3-5;Q9UKV3	Apoptotic chromatin condensation inducer in the nucleus	ACIN1;ACIN1	>sp|Q9UKV3-5|ACINU_HUMAN Isoform 4 of Apoptotic chromatin condensation inducer in the nucleus OS=Homo sapiens GN=ACIN1;>sp|Q9UKV3|ACINU_HUMAN Apoptotic chromatin condensation inducer in the nucleus OS=Homo sapiens GN=ACIN1 PE=1 SV=2;>tr|E7EQT4|E7EQT4_HUMAN	_ISEGS(ph)QPAEEEEDQETPSR_	S	2	1099.44	12862000	0	0.945671	300.06	91.643	243	243;243;203;185	NaN	0.77976	0.6928	0.735	ATM kinase substrate motif;DNA dependent Protein kinase substrate motif	___1
Q9UKV3-5;Q9UKV3;E7EQT4;S4R3H4	Q9UKV3-5;Q9UKV3	Apoptotic chromatin condensation inducer in the nucleus	ACIN1;ACIN1	>sp|Q9UKV3-5|ACINU_HUMAN Isoform 4 of Apoptotic chromatin condensation inducer in the nucleus OS=Homo sapiens GN=ACIN1;>sp|Q9UKV3|ACINU_HUMAN Apoptotic chromatin condensation inducer in the nucleus OS=Homo sapiens GN=ACIN1 PE=1 SV=2;>tr|E7EQT4|E7EQT4_HUMAN	_IS(ph)EGSQPAEEEEDQETPSR_	S	2	1099.44	13281000	0	0.862614	300.06	210.64	240	240;240;200;182	0.72911	0.77976	0.87617	0.7927	Casein kinase I substrate motif;Casein kinase II substrate motif;G protein-coupled receptor kinase 1 substrate motif;PKA kinase substrate motif;PKC kinase substrate motif	___1
Q9UKV3-5;Q9UKV3;E7EQT4;S4R3H4	Q9UKV3-5;Q9UKV3	Apoptotic chromatin condensation inducer in the nucleus	ACIN1;ACIN1	>sp|Q9UKV3-5|ACINU_HUMAN Isoform 4 of Apoptotic chromatin condensation inducer in the nucleus OS=Homo sapiens GN=ACIN1;>sp|Q9UKV3|ACINU_HUMAN Apoptotic chromatin condensation inducer in the nucleus OS=Homo sapiens GN=ACIN1 PE=1 SV=2;>tr|E7EQT4|E7EQT4_HUMAN	_NIKTEEEEEEEEEEEEDDEEEEGDDEGQKS(ph)R_	S	3	1274.81	10837000	1.82e-05	1	84.855	84.855	295	295;295;255;237	0.79354	0.72911	0.86333	0.7934	Casein kinase II substrate motif;G protein-coupled receptor kinase 1 substrate motif	___1
Q9UKV3-5;Q9UKV3;E7EQT4;S4R3H4	Q9UKV3-5;Q9UKV3	Apoptotic chromatin condensation inducer in the nucleus	ACIN1;ACIN1	>sp|Q9UKV3-5|ACINU_HUMAN Isoform 4 of Apoptotic chromatin condensation inducer in the nucleus OS=Homo sapiens GN=ACIN1;>sp|Q9UKV3|ACINU_HUMAN Apoptotic chromatin condensation inducer in the nucleus OS=Homo sapiens GN=ACIN1 PE=1 SV=2;>tr|E7EQT4|E7EQT4_HUMAN	_EIIVSQHTVQIVGGIS(ph)PISSPS(ph)DTKAESPAEKVPEESVIPIVQK_	S	4	1196.61	195780000	1.36e-05	0.992625	79.18	77.868	478	478;478;438;420	0.78131	0.83715	0.80302	0.8068	Casein kinase I substrate motif;Casein kinase II substrate motif;ERK1,2 kinase substrate motif;G protein-coupled receptor kinase 1 substrate motif;GSK3 kinase substrate motif;GSK-3, ERK1, ERK2, CDK5 substrate motif;WW domain binding motif	___1
Q9UKV3-5;Q9UKV3;E7EQT4;S4R3H4	Q9UKV3-5;Q9UKV3	Apoptotic chromatin condensation inducer in the nucleus	ACIN1;ACIN1	>sp|Q9UKV3-5|ACINU_HUMAN Isoform 4 of Apoptotic chromatin condensation inducer in the nucleus OS=Homo sapiens GN=ACIN1;>sp|Q9UKV3|ACINU_HUMAN Apoptotic chromatin condensation inducer in the nucleus OS=Homo sapiens GN=ACIN1 PE=1 SV=2;>tr|E7EQT4|E7EQT4_HUMAN	_EIIVSQHTVQIVGGIS(ph)PISSPS(ph)DTKAESPAEKVPEESVIPIVQK_	S	4	1196.61	195780000	1.36e-05	0.992625	79.18	77.868	478	478;478;438;420	0.89855	0.84435	0.7703	0.8361	Casein kinase I substrate motif;Casein kinase II substrate motif;ERK1,2 kinase substrate motif;G protein-coupled receptor kinase 1 substrate motif;GSK3 kinase substrate motif;GSK-3, ERK1, ERK2, CDK5 substrate motif;WW domain binding motif	___2
Q9UKV3-5;Q9UKV3;E7EQT4;S4R3H4	Q9UKV3-5;Q9UKV3	Apoptotic chromatin condensation inducer in the nucleus	ACIN1;ACIN1	>sp|Q9UKV3-5|ACINU_HUMAN Isoform 4 of Apoptotic chromatin condensation inducer in the nucleus OS=Homo sapiens GN=ACIN1;>sp|Q9UKV3|ACINU_HUMAN Apoptotic chromatin condensation inducer in the nucleus OS=Homo sapiens GN=ACIN1 PE=1 SV=2;>tr|E7EQT4|E7EQT4_HUMAN	_EIIVSQHTVQIVGGIS(ph)PISSPS(ph)DTKAESPAEKVPEESVIPIVQK_	S	4	1196.61	195780000	1.36e-05	0.992625	79.18	77.868	478	478;478;438;420	0.75765	0.91801	0.91039	0.8587	Casein kinase I substrate motif;Casein kinase II substrate motif;ERK1,2 kinase substrate motif;G protein-coupled receptor kinase 1 substrate motif;GSK3 kinase substrate motif;GSK-3, ERK1, ERK2, CDK5 substrate motif;WW domain binding motif	___3
Q9UKV3-5;Q9UKV3;E7EQT4;S4R3H4	Q9UKV3-5;Q9UKV3	Apoptotic chromatin condensation inducer in the nucleus	ACIN1;ACIN1	>sp|Q9UKV3-5|ACINU_HUMAN Isoform 4 of Apoptotic chromatin condensation inducer in the nucleus OS=Homo sapiens GN=ACIN1;>sp|Q9UKV3|ACINU_HUMAN Apoptotic chromatin condensation inducer in the nucleus OS=Homo sapiens GN=ACIN1 PE=1 SV=2;>tr|E7EQT4|E7EQT4_HUMAN	_EIIVSQHTVQIVGGISPIS(ph)S(ph)PSDTKAES(ph)PAEKVPEESVIPIVQK_	S	4	1216.6	8026900	3.82e-05	0.634739	55.084	55.084	481	481;481;441;423	0.88233	0.88987	NaN	0.8861	Casein kinase I substrate motif;Casein kinase II substrate motif	___3
Q9UKV3-5;Q9UKV3;E7EQT4;S4R3H4	Q9UKV3-5;Q9UKV3	Apoptotic chromatin condensation inducer in the nucleus	ACIN1;ACIN1	>sp|Q9UKV3-5|ACINU_HUMAN Isoform 4 of Apoptotic chromatin condensation inducer in the nucleus OS=Homo sapiens GN=ACIN1;>sp|Q9UKV3|ACINU_HUMAN Apoptotic chromatin condensation inducer in the nucleus OS=Homo sapiens GN=ACIN1 PE=1 SV=2;>tr|E7EQT4|E7EQT4_HUMAN	_EIIVSQHTVQIVGGISPIS(ph)S(ph)PSDTKAES(ph)PAEKVPEESVIPIVQK_	S	4	1216.6	8026900	3.82e-05	0.634739	55.084	55.084	482	482;482;442;424	0.88233	0.88987	NaN	0.8861	Casein kinase I substrate motif;Casein kinase II substrate motif;ERK1,2 kinase substrate motif;G protein-coupled receptor kinase 1 substrate motif;GSK-3, ERK1, ERK2, CDK5 substrate motif;MAPKAPK2 kinase substrate motif;MDC1 BRCT domain binding motif;Plk1 PBD domain binding motif;Pyruvate dehydrogenase kinase substrate motif;WW domain binding motif	___3
Q9UKV3-5;Q9UKV3;E7EQT4;S4R3H4	Q9UKV3-5;Q9UKV3	Apoptotic chromatin condensation inducer in the nucleus	ACIN1;ACIN1	>sp|Q9UKV3-5|ACINU_HUMAN Isoform 4 of Apoptotic chromatin condensation inducer in the nucleus OS=Homo sapiens GN=ACIN1;>sp|Q9UKV3|ACINU_HUMAN Apoptotic chromatin condensation inducer in the nucleus OS=Homo sapiens GN=ACIN1 PE=1 SV=2;>tr|E7EQT4|E7EQT4_HUMAN	_EIIVSQHTVQIVGGIS(ph)PISSPSDT(ph)KAESPAEKVPEESVIPIVQK_	T	4	1196.61	16577000	7.78e-05	0.551661	77.868	48.13	486	486;486;446;428	NaN	0.80479	0.97693	0.8867	b-Adrenergic Receptor kinase substrate motif;Casein kinase II substrate motif;G protein-coupled receptor kinase 1 substrate motif;MAPKAPK2 kinase substrate motif	___2
Q9UKV3-5;Q9UKV3;E7EQT4;S4R3H4	Q9UKV3-5;Q9UKV3	Apoptotic chromatin condensation inducer in the nucleus	ACIN1;ACIN1	>sp|Q9UKV3-5|ACINU_HUMAN Isoform 4 of Apoptotic chromatin condensation inducer in the nucleus OS=Homo sapiens GN=ACIN1;>sp|Q9UKV3|ACINU_HUMAN Apoptotic chromatin condensation inducer in the nucleus OS=Homo sapiens GN=ACIN1 PE=1 SV=2;>tr|E7EQT4|E7EQT4_HUMAN	_EIIVSQHTVQIVGGISPIS(ph)S(ph)PSDTKAES(ph)PAEKVPEESVIPIVQK_	S	4	1216.6	23122000	3.82e-05	0.901338	58.534	55.084	490	490;490;450;432	0.81761	0.90383	1.1167	0.938	b-Adrenergic Receptor kinase substrate motif;Casein kinase II substrate motif;ERK1,2 kinase substrate motif;GSK-3, ERK1, ERK2, CDK5 substrate motif;PKA kinase substrate motif;PKC kinase substrate motif;WW domain binding motif	___3
Q9UKV3-5;Q9UKV3;E7EQT4;S4R3H4	Q9UKV3-5;Q9UKV3	Apoptotic chromatin condensation inducer in the nucleus	ACIN1;ACIN1	>sp|Q9UKV3-5|ACINU_HUMAN Isoform 4 of Apoptotic chromatin condensation inducer in the nucleus OS=Homo sapiens GN=ACIN1;>sp|Q9UKV3|ACINU_HUMAN Apoptotic chromatin condensation inducer in the nucleus OS=Homo sapiens GN=ACIN1 PE=1 SV=2;>tr|E7EQT4|E7EQT4_HUMAN	_EIIVSQHTVQIVGGISPIS(ph)S(ph)PSDTKAES(ph)PAEKVPEESVIPIVQK_	S	4	1216.6	23122000	3.82e-05	0.901338	58.534	55.084	490	490;490;450;432	1.0072	0.87672	NaN	0.9397	b-Adrenergic Receptor kinase substrate motif;Casein kinase II substrate motif;ERK1,2 kinase substrate motif;GSK-3, ERK1, ERK2, CDK5 substrate motif;PKA kinase substrate motif;PKC kinase substrate motif;WW domain binding motif	___2
Q9UKV3-5;Q9UKV3;E7EQT4;S4R3H4;Q9UKV3-2;Q9UKV3-3;G3V3B0	Q9UKV3-5;Q9UKV3	Apoptotic chromatin condensation inducer in the nucleus	ACIN1;ACIN1;ACIN1	>sp|Q9UKV3-5|ACINU_HUMAN Isoform 4 of Apoptotic chromatin condensation inducer in the nucleus OS=Homo sapiens GN=ACIN1;>sp|Q9UKV3|ACINU_HUMAN Apoptotic chromatin condensation inducer in the nucleus OS=Homo sapiens GN=ACIN1 PE=1 SV=2;>tr|E7EQT4|E7EQT4_HUMAN	_SGVSITIDDPVRTAQVPS(ph)PPRGK_	S	3	819.755	42026000	0.000326964	0.999995	99.273	92.474	1004	991;1004;964;946;277;246;245	0.37787	0.80416	0.85622	0.6384	Cdc2 kinase substrate motif;CDK kinase substrate motif;CDK1,2,4,6 kinase substrate motif;DNA dependent Protein kinase substrate motif;ERK1,2 kinase substrate motif;GSK-3, ERK1, ERK2, CDK5 substrate motif;WW domain binding motif	___1
P53396;P53396-2;B4E3P0	P53396	ATP-citrate synthase	ACLY;ACLY	>sp|P53396|ACLY_HUMAN ATP-citrate synthase OS=Homo sapiens GN=ACLY PE=1 SV=3;>sp|P53396-2|ACLY_HUMAN Isoform 2 of ATP-citrate synthase OS=Homo sapiens GN=ACLY;>tr|B4E3P0|B4E3P0_HUMAN ATP-citrate synthase OS=Homo sapiens GN=ACLY PE=2 SV=1	_TAS(ph)FSESRADEVAPAK_	S	3	582.596	728610000	7.35e-09	0.978542	165.17	72.446	455	455;455;194	1.2886	1.1774	1.3583	1.2726	14-3-3 domain binding motif;Calmodulin-dependent protein kinase II substrate motif;Casein kinase II substrate motif;G protein-coupled receptor kinase 1 substrate motif;GSK3 kinase substrate motif;MAPKAPK2 kinase substrate motif;PKA kinase substrate motif;PKC kinase substrate motif	___1
P35611-3;P35611;E7ENY0;A2A3N8;Q86XM2;E7EV99;P35611-2;H0Y9H2	P35611-3	Alpha-adducin	ADD1;ADD1;ADD1;ADD1;ADD1;ADD1	>sp|P35611-3|ADDA_HUMAN Isoform 3 of Alpha-adducin OS=Homo sapiens GN=ADD1;>sp|P35611|ADDA_HUMAN Alpha-adducin OS=Homo sapiens GN=ADD1 PE=1 SV=2;>tr|E7ENY0|E7ENY0_HUMAN Alpha-adducin OS=Homo sapiens GN=ADD1 PE=2 SV=1;>tr|A2A3N8|A2A3N8_HUMAN Adducin 1 (Alph	_SRSPGS(ph)PVGEGTGSPPKWQIGEQEFEAIMR_	S	3	1098.85	14610000	2.7e-06	0.952272	90.867	85.939	358	358;358;358;358;358;358;358;64	1.5405	0.73175	1.0425	1.0553	ERK1,2 kinase substrate motif;GSK-3, ERK1, ERK2, CDK5 substrate motif;WW domain binding motif	___1
Q6ZN18;Q6ZN18-2	Q6ZN18	Zinc finger protein AEBP2	AEBP2	>sp|Q6ZN18|AEBP2_HUMAN Zinc finger protein AEBP2 OS=Homo sapiens GN=AEBP2 PE=1 SV=2;>sp|Q6ZN18-2|AEBP2_HUMAN Isoform 2 of Zinc finger protein AEBP2 OS=Homo sapiens GN=AEBP2	_(ac)AAAITDMADIEEISRIS(ph)PIPPGS(ph)PGSAAR_	S	3	1032.48	16255000	1.59e-10	0.999879	109.08	102.16	18	18;18	1.0146	1.0226	1.0967	1.044	ERK1,2 kinase substrate motif;G protein-coupled receptor kinase 1 substrate motif;GSK-3, ERK1, ERK2, CDK5 substrate motif;PKA kinase substrate motif;PKC kinase substrate motif;WW domain binding motif	___2
Q6ZN18;Q6ZN18-2	Q6ZN18	Zinc finger protein AEBP2	AEBP2	>sp|Q6ZN18|AEBP2_HUMAN Zinc finger protein AEBP2 OS=Homo sapiens GN=AEBP2 PE=1 SV=2;>sp|Q6ZN18-2|AEBP2_HUMAN Isoform 2 of Zinc finger protein AEBP2 OS=Homo sapiens GN=AEBP2	_(ac)AAAITDMADIEEISRIS(ph)PIPPGS(ph)PGSAAR_	S	3	1032.48	16255000	1.59e-10	0.943305	109.08	105.61	24	24;24	1.0146	1.0398	1.0967	1.0498	Casein kinase I substrate motif;Casein kinase II substrate motif;ERK1,2 kinase substrate motif;G protein-coupled receptor kinase 1 substrate motif;GSK-3, ERK1, ERK2, CDK5 substrate motif;WW domain binding motif	___2
Q6ZN18;Q6ZN18-2	Q6ZN18	Zinc finger protein AEBP2	AEBP2	>sp|Q6ZN18|AEBP2_HUMAN Zinc finger protein AEBP2 OS=Homo sapiens GN=AEBP2 PE=1 SV=2;>sp|Q6ZN18-2|AEBP2_HUMAN Isoform 2 of Zinc finger protein AEBP2 OS=Homo sapiens GN=AEBP2	_S(ph)ISPGAASSSSGDGDGKEGIEEPKGPR_	S	3	884.731	5042700	5.94e-05	0.499985	93.236	93.236	139	139;139	NaN	1.3277	1.1818	1.2526	Casein kinase I substrate motif;Casein kinase II substrate motif	___1
Q6ZN18;Q6ZN18-2	Q6ZN18	Zinc finger protein AEBP2	AEBP2	>sp|Q6ZN18|AEBP2_HUMAN Zinc finger protein AEBP2 OS=Homo sapiens GN=AEBP2 PE=1 SV=2;>sp|Q6ZN18-2|AEBP2_HUMAN Isoform 2 of Zinc finger protein AEBP2 OS=Homo sapiens GN=AEBP2	_S(ph)ISPGAASSSSGDGDGKEGIEEPKGPR_	S	3	884.731	5042700	5.94e-05	0.499985	93.236	93.236	141	141;141	NaN	1.3277	1.1818	1.2526	14-3-3 domain binding motif;Calmodulin-dependent protein kinase II substrate motif;ERK1,2 kinase substrate motif;G protein-coupled receptor kinase 1 substrate motif;GSK-3, ERK1, ERK2, CDK5 substrate motif;PKA kinase substrate motif;PKC kinase substrate motif;WW domain binding motif	___1
Q9UHB7;Q9UHB7-2	Q9UHB7	AF4/FMR2 family member 4	AFF4	>sp|Q9UHB7|AFF4_HUMAN AF4/FMR2 family member 4 OS=Homo sapiens GN=AFF4 PE=1 SV=1;>sp|Q9UHB7-2|AFF4_HUMAN Isoform 2 of AF4/FMR2 family member 4 OS=Homo sapiens GN=AFF4	_VNPHKVS(ph)PASSVDSNIPSSQGYKK_	S	4	652.321	8984300	0.00239847	0.998983	72.644	70.453	487	487;487	1.2873	NaN	1.2236	1.255	Casein kinase I substrate motif;Casein kinase II substrate motif;ERK1,2 kinase substrate motif;G protein-coupled receptor kinase 1 substrate motif;GSK3 kinase substrate motif;GSK-3, ERK1, ERK2, CDK5 substrate motif;PKA kinase substrate motif;PKC kinase substrate motif;WW domain binding motif	___1
Q8N302;Q8N302-3;Q8N302-2	Q8N302	Angiogenic factor with G patch and FHA domains 1	AGGF1	>sp|Q8N302|AGGF1_HUMAN Angiogenic factor with G patch and FHA domains 1 OS=Homo sapiens GN=AGGF1 PE=1 SV=2;>sp|Q8N302-3|AGGF1_HUMAN Isoform 3 of Angiogenic factor with G patch and FHA domains 1 OS=Homo sapiens GN=AGGF1;>sp|Q8N302-2|AGGF1_HUMAN Isoform 2 of	_(ac)ASEAPS(ph)PPRS(ph)PPPPT(ph)SPEPEIAQIR_	S	3	964.087	1698600	5.11e-05	0.988403	77.287	57.896	7	7;7;7	1.0757	0.89002	NaN	0.9785	Casein kinase I substrate motif;Cdc2 kinase substrate motif;CDK kinase substrate motif;CDK1,2,4,6 kinase substrate motif;DNA dependent Protein kinase substrate motif;ERK1,2 kinase substrate motif;G protein-coupled receptor kinase 1 substrate motif;GSK3 kinase substrate motif;GSK-3, ERK1, ERK2, CDK5 substrate motif;MAPKAPK2 kinase substrate motif;WW domain binding motif	___3
Q8N302;Q8N302-3;Q8N302-2	Q8N302	Angiogenic factor with G patch and FHA domains 1	AGGF1	>sp|Q8N302|AGGF1_HUMAN Angiogenic factor with G patch and FHA domains 1 OS=Homo sapiens GN=AGGF1 PE=1 SV=2;>sp|Q8N302-3|AGGF1_HUMAN Isoform 3 of Angiogenic factor with G patch and FHA domains 1 OS=Homo sapiens GN=AGGF1;>sp|Q8N302-2|AGGF1_HUMAN Isoform 2 of	_(ac)ASEAPS(ph)PPRS(ph)PPPPT(ph)SPEPEIAQIR_	S	3	964.087	1698600	5.11e-05	0.989605	77.287	57.896	11	11;11;11	1.0757	0.89002	NaN	0.9785	ERK1,2 kinase substrate motif;G protein-coupled receptor kinase 1 substrate motif;Growth associated histone HI kinase substrate motif;GSK-3, ERK1, ERK2, CDK5 substrate motif;MAPKAPK2 kinase substrate motif;WW domain binding motif	___3
O00116;B8ZZ81	O00116	Alkyldihydroxyacetonephosphate synthase, peroxisomal	AGPS;AGPS	>sp|O00116|ADAS_HUMAN Alkyldihydroxyacetonephosphate synthase, peroxisomal OS=Homo sapiens GN=AGPS PE=1 SV=1;>tr|B8ZZ81|B8ZZ81_HUMAN Alkyldihydroxyacetonephosphate synthase, peroxisomal OS=Homo sapiens GN=AGPS PE=2 SV=1	_RAAS(ph)AATAAPTATPAAQESGTIPK_	S	2	1160.07	12127000	1.9e-24	0.999999	140.04	140.04	65	65;65	0.8901	NaN	0.79422	0.8408	14-3-3 domain binding motif;Calmodulin-dependent protein kinase II substrate motif;Casein kinase I substrate motif;Casein kinase II substrate motif;G protein-coupled receptor kinase 1 substrate motif;PKA kinase substrate motif;PKC kinase substrate motif;ZIP kinase substrate motif	___1
Q02952;Q02952-2;Q02952-3	Q02952	A-kinase anchor protein 12	AKAP12	>sp|Q02952|AKA12_HUMAN A-kinase anchor protein 12 OS=Homo sapiens GN=AKAP12 PE=1 SV=4;>sp|Q02952-2|AKA12_HUMAN Isoform 2 of A-kinase anchor protein 12 OS=Homo sapiens GN=AKAP12;>sp|Q02952-3|AKA12_HUMAN Isoform 3 of A-kinase anchor protein 12 OS=Homo sapien	_EGVTPWAS(ph)FKK_	S	2	665.316	895220	0.00458079	0.999995	106.32	106.32	612	612;514;507	NaN	1.1851	1.1671	1.1761	PKA kinase substrate motif;PKC kinase substrate motif	___1
Q9Y2D5-4;Q9Y2D5-6;Q9Y2D5-7;Q9Y2D5-5;Q9Y2D5	Q9Y2D5-4	A-kinase anchor protein 2	AKAP2	>sp|Q9Y2D5-4|AKAP2_HUMAN Isoform 2 of A-kinase anchor protein 2 OS=Homo sapiens GN=AKAP2;>sp|Q9Y2D5-6|AKAP2_HUMAN Isoform 4 of A-kinase anchor protein 2 OS=Homo sapiens GN=AKAP2;>sp|Q9Y2D5-7|AKAP2_HUMAN Isoform 5 of A-kinase anchor protein 2 OS=Homo sapien	_VKPPPS(ph)PTTEGPSIQPDIAPEEAAGTQRPK_	S	3	1059.19	11484000	4.23e-06	0.507881	93.191	93.191	1009	1009;1009;867;867;778	0.62929	NaN	0.73663	0.6808	Casein kinase I substrate motif;Casein kinase II substrate motif;DNA dependent Protein kinase substrate motif;ERK1,2 kinase substrate motif;GSK-3, ERK1, ERK2, CDK5 substrate motif;PKA kinase substrate motif;WW domain binding motif	___1
Q96B36-3;Q96B36;Q96B36-2	Q96B36-3	Proline-rich AKT1 substrate 1	AKT1S1	>sp|Q96B36-3|AKTS1_HUMAN Isoform 3 of Proline-rich AKT1 substrate 1 OS=Homo sapiens GN=AKT1S1;>sp|Q96B36|AKTS1_HUMAN Proline-rich AKT1 substrate 1 OS=Homo sapiens GN=AKT1S1 PE=1 SV=1;>sp|Q96B36-2|AKTS1_HUMAN Isoform 2 of Proline-rich AKT1 substrate 1 OS=Ho	_T(ph)EARSS(ph)DEENGPPS(ph)SPDIDRIAASMR_	T	3	1010.06	3817800	9.82e-06	0.784729	106.18	106.18	218	218;198;68	0.76782	0.77308	NaN	0.7704	Casein kinase I substrate motif;G protein-coupled receptor kinase 1 substrate motif;PKA kinase substrate motif;PKC kinase substrate motif	___3
Q96B36-3;Q96B36;Q96B36-2	Q96B36-3	Proline-rich AKT1 substrate 1	AKT1S1	>sp|Q96B36-3|AKTS1_HUMAN Isoform 3 of Proline-rich AKT1 substrate 1 OS=Homo sapiens GN=AKT1S1;>sp|Q96B36|AKTS1_HUMAN Proline-rich AKT1 substrate 1 OS=Homo sapiens GN=AKT1S1 PE=1 SV=1;>sp|Q96B36-2|AKTS1_HUMAN Isoform 2 of Proline-rich AKT1 substrate 1 OS=Ho	_TEARS(ph)S(ph)DEENGPPS(ph)SPDIDRIAASMR_	S	3	1010.06	13209000	1.01e-06	0.872773	106.18	75.625	231	231;211;81	0.82529	0.77308	0.85663	0.8176	Casein kinase II substrate motif;DNA dependent Protein kinase substrate motif;Pyruvate dehydrogenase kinase substrate motif	___3
Q96B36-3;Q96B36;Q96B36-2	Q96B36-3	Proline-rich AKT1 substrate 1	AKT1S1	>sp|Q96B36-3|AKTS1_HUMAN Isoform 3 of Proline-rich AKT1 substrate 1 OS=Homo sapiens GN=AKT1S1;>sp|Q96B36|AKTS1_HUMAN Proline-rich AKT1 substrate 1 OS=Homo sapiens GN=AKT1S1 PE=1 SV=1;>sp|Q96B36-2|AKTS1_HUMAN Isoform 2 of Proline-rich AKT1 substrate 1 OS=Ho	_TEARS(ph)S(ph)DEENGPPS(ph)SPDIDRIAASMR_	S	3	1010.06	10916000	1.01e-06	0.952626	106.18	106.18	223	223;203;73	0.88705	0.77308	0.85663	0.8375	BARD1 BRCT domain binding motif;Casein kinase II substrate motif;MDC1 BRCT domain binding motif;PKA kinase substrate motif;PKC kinase substrate motif;Plk1 PBD domain binding motif	___3
Q96B36-3;Q96B36;Q96B36-2	Q96B36-3	Proline-rich AKT1 substrate 1	AKT1S1	>sp|Q96B36-3|AKTS1_HUMAN Isoform 3 of Proline-rich AKT1 substrate 1 OS=Homo sapiens GN=AKT1S1;>sp|Q96B36|AKTS1_HUMAN Proline-rich AKT1 substrate 1 OS=Homo sapiens GN=AKT1S1 PE=1 SV=1;>sp|Q96B36-2|AKTS1_HUMAN Isoform 2 of Proline-rich AKT1 substrate 1 OS=Ho	_TEARS(ph)S(ph)DEENGPPS(ph)SPDIDRIAASMR_	S	3	1010.06	7772500	1.01e-06	0.866435	106.18	106.18	222	222;202;72	0.88705	NaN	0.85663	0.8717	Casein kinase I substrate motif;Casein kinase II substrate motif	___3
Q96B36-3;Q96B36;Q96B36-2	Q96B36-3	Proline-rich AKT1 substrate 1	AKT1S1	>sp|Q96B36-3|AKTS1_HUMAN Isoform 3 of Proline-rich AKT1 substrate 1 OS=Homo sapiens GN=AKT1S1;>sp|Q96B36|AKTS1_HUMAN Proline-rich AKT1 substrate 1 OS=Homo sapiens GN=AKT1S1 PE=1 SV=1;>sp|Q96B36-2|AKTS1_HUMAN Isoform 2 of Proline-rich AKT1 substrate 1 OS=Ho	_TEARS(ph)SDEENGPPSS(ph)PDIDRIAASMR_	S	3	983.409	12733000	0.000365548	0.787029	98.636	98.636	232	232;212;82	1.2094	1.2387	0.95566	1.1271	ERK1,2 kinase substrate motif;GSK-3, ERK1, ERK2, CDK5 substrate motif;MDC1 BRCT domain binding motif;Plk1 PBD domain binding motif;WW domain binding motif	___2
Q96B36-3;Q96B36;Q96B36-2	Q96B36-3	Proline-rich AKT1 substrate 1	AKT1S1	>sp|Q96B36-3|AKTS1_HUMAN Isoform 3 of Proline-rich AKT1 substrate 1 OS=Homo sapiens GN=AKT1S1;>sp|Q96B36|AKTS1_HUMAN Proline-rich AKT1 substrate 1 OS=Homo sapiens GN=AKT1S1 PE=1 SV=1;>sp|Q96B36-2|AKTS1_HUMAN Isoform 2 of Proline-rich AKT1 substrate 1 OS=Ho	_S(ph)IPVSVPVWGFK_	S	2	698.357	17241000	0.000200085	1	145.71	145.71	203	203;183;53	1.9061	2.2058	1.9797	2.0266	Casein kinase I substrate motif;G protein-coupled receptor kinase 1 substrate motif;GSK3 kinase substrate motif	___1
Q4VCS5;E7ERM3;Q4VCS5-2;A6NP16	Q4VCS5	Angiomotin	AMOT;AMOT;AMOT	>sp|Q4VCS5|AMOT_HUMAN Angiomotin OS=Homo sapiens GN=AMOT PE=1 SV=1;>tr|E7ERM3|E7ERM3_HUMAN Angiomotin OS=Homo sapiens GN=AMOT PE=2 SV=1;>sp|Q4VCS5-2|AMOT_HUMAN Isoform 2 of Angiomotin OS=Homo sapiens GN=AMOT;>tr|A6NP16|A6NP16_HUMAN Angiomotin OS=Homo sapie	_DTT(ph)VISHSPNTSYDTAIEAR_	T	3	753.337	4624700	0.00128837	0.797479	97.509	97.509	709	709;477;300;477	1.1734	1.2104	1.3019	1.2274	Calmodulin-dependent protein kinase II substrate motif;Casein kinase I substrate motif;Casein kinase II substrate motif;PKC kinase substrate motif	___1
Q9H1A4;H0Y564	Q9H1A4	Anaphase-promoting complex subunit 1	ANAPC1;ANAPC1	>sp|Q9H1A4|APC1_HUMAN Anaphase-promoting complex subunit 1 OS=Homo sapiens GN=ANAPC1 PE=1 SV=1;>tr|H0Y564|H0Y564_HUMAN Anaphase-promoting complex subunit 1 (Fragment) OS=Homo sapiens GN=ANAPC1 PE=4 SV=1	_NFDFEGS(ph)ISPVIAPK_	S	2	850.9	2187600	2.25e-05	0.961186	145.48	145.48	686	686;221	1.1111	NaN	1.1023	1.1067	Casein kinase II substrate motif	___1
Q9H1A4;H0Y564	Q9H1A4	Anaphase-promoting complex subunit 1	ANAPC1;ANAPC1	>sp|Q9H1A4|APC1_HUMAN Anaphase-promoting complex subunit 1 OS=Homo sapiens GN=ANAPC1 PE=1 SV=1;>tr|H0Y564|H0Y564_HUMAN Anaphase-promoting complex subunit 1 (Fragment) OS=Homo sapiens GN=ANAPC1 PE=4 SV=1	_NFDFEGSIS(ph)PVIAPK_	S	2	850.9	2139600	0.000114961	0.95429	161.35	161.35	688	688;223	1.1744	1.0775	NaN	1.1249	ERK1,2 kinase substrate motif;G protein-coupled receptor kinase 1 substrate motif;GSK-3, ERK1, ERK2, CDK5 substrate motif;WW domain binding motif	___1
Q12955;Q12955-4;Q12955-5;Q12955-6;H0Y3A4;H0YA66	Q12955	Ankyrin-3	ANK3;ANK3;ANK3	>sp|Q12955|ANK3_HUMAN Ankyrin-3 OS=Homo sapiens GN=ANK3 PE=1 SV=3;>sp|Q12955-4|ANK3_HUMAN Isoform 2 of Ankyrin-3 OS=Homo sapiens GN=ANK3;>sp|Q12955-5|ANK3_HUMAN Isoform 3 of Ankyrin-3 OS=Homo sapiens GN=ANK3;>sp|Q12955-6|ANK3_HUMAN Isoform 4 of Ankyrin-3 O	_RQS(ph)FASIAIR_	S	2	614.814	850980	0.00601688	0.968379	114.7	114.7	1459	1459;1451;1444;584;42;10	1.0546	NaN	1.08	1.0672	14-3-3 domain binding motif;Calmodulin-dependent protein kinase II substrate motif;Casein kinase I substrate motif;Casein kinase II substrate motif;PAK2 kinase substrate motif;PKA kinase substrate motif;PKC epsilon kinase substrate motif;PKC kinase substrate motif	___1
O75179;O75179-2;E7EUV3;H0YM23;O75179-6;O75179-4	O75179	Ankyrin repeat domain-containing protein 17	ANKRD17;ANKRD17;ANKRD17	>sp|O75179|ANR17_HUMAN Ankyrin repeat domain-containing protein 17 OS=Homo sapiens GN=ANKRD17 PE=1 SV=3;>sp|O75179-2|ANR17_HUMAN Isoform 2 of Ankyrin repeat domain-containing protein 17 OS=Homo sapiens GN=ANKRD17;>tr|E7EUV3|E7EUV3_HUMAN Ankyrin repeat doma	_EHYPVSSPS(ph)SPS(ph)PPAQPGGVSR_	S	3	794.005	10160000	0.00762552	0.981543	96.391	78.794	2047	2047;2046;1934;1931;1796;1454	0.82293	0.90035	0.96163	0.8932	DNA dependent Protein kinase substrate motif;ERK1,2 kinase substrate motif;GSK-3, ERK1, ERK2, CDK5 substrate motif;WW domain binding motif	___2
Q9H8Y5;B8ZZS4	Q9H8Y5	Ankyrin repeat and zinc finger domain-containing protein 1	ANKZF1;ANKZF1	>sp|Q9H8Y5|ANKZ1_HUMAN Ankyrin repeat and zinc finger domain-containing protein 1 OS=Homo sapiens GN=ANKZF1 PE=1 SV=1;>tr|B8ZZS4|B8ZZS4_HUMAN Ankyrin repeat and zinc finger domain-containing protein 1 OS=Homo sapiens GN=ANKZF1 PE=2 SV=1	_VISIISAPIGS(ph)GGFTIIHAAAAAGR_	S	3	810.768	5027600	0.000436343	0.960483	92.563	83.063	533	533;323	1.0317	0.90918	NaN	0.9685	Casein kinase I substrate motif;G protein-coupled receptor kinase 1 substrate motif	___1
Q9NQW6;Q9NQW6-2	Q9NQW6	Actin-binding protein anillin	ANLN	>sp|Q9NQW6|ANLN_HUMAN Actin-binding protein anillin OS=Homo sapiens GN=ANLN PE=1 SV=2;>sp|Q9NQW6-2|ANLN_HUMAN Isoform 2 of Actin-binding protein anillin OS=Homo sapiens GN=ANLN	_TQS(ph)IPVTEKVTENQIPAKNSSTEPK_	S	3	936.134	7347500	0.000874883	0.953453	75.695	75.695	485	485;485	1.0401	0.98026	NaN	1.0097	Calmodulin-dependent protein kinase II substrate motif;Chk1 kinase substrate motif;G protein-coupled receptor kinase 1 substrate motif;MAPKAPK2 kinase substrate motif;Phosphorylase kinase substrate motif;PKA kinase substrate motif;PKC kinase substrate motif	___1
P07355-2;P07355;H0YN42;H0YMU9;H0YMD0;A6NMY6;H0YKS4;H0YNP5;H0YMM1;H0YKX9;H0YMT9;H0YLV6;H0YKZ7;H0YMW4;H0YKL9;H0YKV8;H0YMD9;H0YKN4;H0YNB8	P07355-2	Annexin A2;Annexin;Annexin;Annexin;Putative annexin A2-like protein;Annexin;Annexin;Annexin;Annexin;Annexin;Annexin;Annexin;Annexin;Annexin	ANXA2;ANXA2;ANXA2;ANXA2;ANXA2P2;ANXA2;ANXA2;ANXA2;ANXA2;ANXA2;ANXA2;ANXA2;ANXA2;ANXA2;ANXA2;ANXA2;ANXA2;ANXA2	>sp|P07355-2|ANXA2_HUMAN Isoform 2 of Annexin A2 OS=Homo sapiens GN=ANXA2;>sp|P07355|ANXA2_HUMAN Annexin A2 OS=Homo sapiens GN=ANXA2 PE=1 SV=2;>tr|H0YN42|H0YN42_HUMAN Annexin (Fragment) OS=Homo sapiens GN=ANXA2 PE=2 SV=1;>tr|H0YMU9|H0YMU9_HUMAN Annexin OS=	_(ac)S(ph)TVHEIICK_	S	2	604.773	1057800	0.0131779	0.5	101.95	93.096	20	20;2;2;2;2;2;2;2;2;2;2;2;2;30;2;2;2;2;2	0.8211	0.65262	0.72334	0.7291	MAPKAPK2 kinase substrate motif;PKA kinase substrate motif;PKC kinase substrate motif	___1
P07355-2;P07355;H0YN42;H0YMU9;H0YMD0;A6NMY6;H0YKS4;H0YNP5;H0YMM1;H0YKX9;H0YMT9;H0YLV6;H0YKZ7;H0YMW4;H0YKL9;H0YKV8;H0YMD9;H0YKN4;H0YNB8	P07355-2	Annexin A2;Annexin;Annexin;Annexin;Putative annexin A2-like protein;Annexin;Annexin;Annexin;Annexin;Annexin;Annexin;Annexin;Annexin;Annexin	ANXA2;ANXA2;ANXA2;ANXA2;ANXA2P2;ANXA2;ANXA2;ANXA2;ANXA2;ANXA2;ANXA2;ANXA2;ANXA2;ANXA2;ANXA2;ANXA2;ANXA2;ANXA2	>sp|P07355-2|ANXA2_HUMAN Isoform 2 of Annexin A2 OS=Homo sapiens GN=ANXA2;>sp|P07355|ANXA2_HUMAN Annexin A2 OS=Homo sapiens GN=ANXA2 PE=1 SV=2;>tr|H0YN42|H0YN42_HUMAN Annexin (Fragment) OS=Homo sapiens GN=ANXA2 PE=2 SV=1;>tr|H0YMU9|H0YMU9_HUMAN Annexin OS=	_(ac)S(ph)TVHEIICK_	T	2	604.773	1057800	0.0131779	0.5	101.95	93.096	21	21;3;3;3;3;3;3;3;3;3;3;3;3;31;3;3;3;3;3	0.8211	0.65262	0.72334	0.7291	AMP-activated protein kinase substrate motif;Casein kinase II substrate motif;MDC1 BRCT domain binding motif;PKA kinase substrate motif;PKC kinase substrate motif;Plk1 PBD domain binding motif	___1
P20073-2;B4DT77	P20073-2	Annexin	ANXA7	>sp|P20073-2|ANXA7_HUMAN Isoform 2 of Annexin A7 OS=Homo sapiens GN=ANXA7;>tr|B4DT77|B4DT77_HUMAN Annexin OS=Homo sapiens GN=ANXA7 PE=2 SV=1	_(ac)PSQY(ph)PGGQPT(ph)Y(ph)PSQPATVTQVTQGTIR_	Y	3	1047.78	2008200	0.0235374	0.699282	48.374	46.403	135	135;5	0.24905	0.27384	NaN	0.2612		___3
P20073-2;B4DT77	P20073-2	Annexin	ANXA7	>sp|P20073-2|ANXA7_HUMAN Isoform 2 of Annexin A7 OS=Homo sapiens GN=ANXA7;>tr|B4DT77|B4DT77_HUMAN Annexin OS=Homo sapiens GN=ANXA7 PE=2 SV=1	_(ac)PSQY(ph)PGGQPT(ph)Y(ph)PSQPATVTQVTQGTIR_	Y	3	1047.78	2008200	0.0235374	0.743736	48.374	48.374	142	142;12	0.24905	0.27384	NaN	0.2612	STAT3 SH2 domain binding motif	___3
O14617-5;O14617;O14617-4;G5E988;O14617-2;E7EMM2;O14617-3	O14617-5	AP-3 complex subunit delta-1	AP3D1;AP3D1;AP3D1	>sp|O14617-5|AP3D1_HUMAN Isoform 5 of AP-3 complex subunit delta-1 OS=Homo sapiens GN=AP3D1;>sp|O14617|AP3D1_HUMAN AP-3 complex subunit delta-1 OS=Homo sapiens GN=AP3D1 PE=1 SV=1;>sp|O14617-4|AP3D1_HUMAN Isoform 4 of AP-3 complex subunit delta-1 OS=Homo sa	_KVPVPEGIDIDAWINEPIS(ph)DS(ph)ES(ph)EDERPR_	S	3	1178.17	43941000	5.95e-06	1	91.541	69.284	632	632;632;632;541;541;463;463	0.67762	0.69805	0.77561	0.7159	Casein kinase I substrate motif;Casein kinase II substrate motif;G protein-coupled receptor kinase 1 substrate motif;GSK3 kinase substrate motif	___3
O14617-5;O14617;O14617-4;G5E988;O14617-2;E7EMM2;O14617-3	O14617-5	AP-3 complex subunit delta-1	AP3D1;AP3D1;AP3D1	>sp|O14617-5|AP3D1_HUMAN Isoform 5 of AP-3 complex subunit delta-1 OS=Homo sapiens GN=AP3D1;>sp|O14617|AP3D1_HUMAN AP-3 complex subunit delta-1 OS=Homo sapiens GN=AP3D1 PE=1 SV=1;>sp|O14617-4|AP3D1_HUMAN Isoform 4 of AP-3 complex subunit delta-1 OS=Homo sa	_KVPVPEGIDIDAWINEPIS(ph)DS(ph)ES(ph)EDERPR_	S	3	1178.17	43941000	5.95e-06	1	91.541	69.284	634	634;634;634;543;543;465;465	0.67762	0.69805	0.77561	0.7159	b-Adrenergic Receptor kinase substrate motif;Casein kinase II substrate motif;G protein-coupled receptor kinase 1 substrate motif	___3
O14617-5;O14617;O14617-4;G5E988;O14617-2;E7EMM2;O14617-3	O14617-5	AP-3 complex subunit delta-1	AP3D1;AP3D1;AP3D1	>sp|O14617-5|AP3D1_HUMAN Isoform 5 of AP-3 complex subunit delta-1 OS=Homo sapiens GN=AP3D1;>sp|O14617|AP3D1_HUMAN AP-3 complex subunit delta-1 OS=Homo sapiens GN=AP3D1 PE=1 SV=1;>sp|O14617-4|AP3D1_HUMAN Isoform 4 of AP-3 complex subunit delta-1 OS=Homo sa	_KVPVPEGIDIDAWINEPIS(ph)DS(ph)ES(ph)EDERPR_	S	3	1178.17	43941000	5.95e-06	1	91.541	69.284	636	636;636;636;545;545;467;467	0.67762	0.69805	0.77561	0.7159	b-Adrenergic Receptor kinase substrate motif;BARD1 BRCT domain binding motif;Casein kinase I substrate motif;Casein kinase II substrate motif;G protein-coupled receptor kinase 1 substrate motif;MAPKAPK2 kinase substrate motif	___3
Q7Z2E3;Q7Z2E3-7;Q7Z2E3-8;Q7Z2E3-11;Q7Z2E3-10;Q7Z2E3-9;Q7Z2E3-5;Q7Z2E3-4;C9JZ40;Q7Z2E3-13;C9J8U3	Q7Z2E3	Aprataxin	APTX;APTX;APTX	>sp|Q7Z2E3|APTX_HUMAN Aprataxin OS=Homo sapiens GN=APTX PE=1 SV=2;>sp|Q7Z2E3-7|APTX_HUMAN Isoform 7 of Aprataxin OS=Homo sapiens GN=APTX;>sp|Q7Z2E3-8|APTX_HUMAN Isoform 8 of Aprataxin OS=Homo sapiens GN=APTX;>sp|Q7Z2E3-11|APTX_HUMAN Isoform 11 of Aprataxin	_S(ph)GNSDSIERDAAQEAEAGTGIEPGSNSGQCSVPIKK_	S	4	932.419	4414900	0.00094134	0.627673	73.797	69.492	132	132;118;132;132;78;118;64;30;78;118;64	1.2322	1.1653	NaN	1.1983	14-3-3 domain binding motif;Akt kinase substrate motif;Calmodulin-dependent protein kinase II substrate motif;Casein kinase I substrate motif;Casein kinase II substrate motif;MAPKAPK1 kinase substrate motif;Pim1 kinase substrate sequence;PKA kinase substrate motif;PKC epsilon kinase substrate motif;PKC kinase substrate motif;ZIP kinase substrate motif	___1
Q9Y6D5	Q9Y6D5	Brefeldin A-inhibited guanine nucleotide-exchange protein 2	ARFGEF2	>sp|Q9Y6D5|BIG2_HUMAN Brefeldin A-inhibited guanine nucleotide-exchange protein 2 OS=Homo sapiens GN=ARFGEF2 PE=1 SV=3	_EIEKPIQSKPQSPVIQAAAVS(ph)PK_	S	3	842.451	3859000	1.57e-07	0.999995	119.35	119.35	227	227	0.92574	0.97466	1.0129	0.9704	ERK1,2 kinase substrate motif;Growth associated histone HI kinase substrate motif;GSK-3, ERK1, ERK2, CDK5 substrate motif;PKA kinase substrate motif;PKC kinase substrate motif;WW domain binding motif	___1
P53367-2;P53367;B4DS69	P53367-2	Arfaptin-1	ARFIP1;ARFIP1	>sp|P53367-2|ARFP1_HUMAN Isoform A of Arfaptin-1 OS=Homo sapiens GN=ARFIP1;>sp|P53367|ARFP1_HUMAN Arfaptin-1 OS=Homo sapiens GN=ARFIP1 PE=1 SV=2;>tr|B4DS69|B4DS69_HUMAN Arfaptin-1 OS=Homo sapiens GN=ARFIP1 PE=2 SV=1	_(ac)AQES(ph)PKNSAAEIPVTSNGEVDDSREHSFNR_	S	3	1131.84	57153000	7.26e-05	0.997914	73.389	64.498	5	5;5;5	0.60323	0.58991	0.65773	0.6163	b-Adrenergic Receptor kinase substrate motif;Casein kinase I substrate motif;ERK1,2 kinase substrate motif;G protein-coupled receptor kinase 1 substrate motif;Growth associated histone HI kinase substrate motif;GSK3 kinase substrate motif;GSK-3, ERK1, ERK2, CDK5 substrate motif;PKA kinase substrate motif;PKC kinase substrate motif;WW domain binding motif	___1
Q9NWB6;Q9NWB6-2	Q9NWB6	Arginine and glutamate-rich protein 1	ARGLU1	>sp|Q9NWB6|ARGL1_HUMAN Arginine and glutamate-rich protein 1 OS=Homo sapiens GN=ARGLU1 PE=1 SV=1;>sp|Q9NWB6-2|ARGL1_HUMAN Isoform 2 of Arginine and glutamate-rich protein 1 OS=Homo sapiens GN=ARGLU1	_ASS(ph)PPDRIDIFGR_	S	3	504.24	33930000	0.00749664	0.995255	128.06	103.75	77	77;77	1.0185	0.94864	0.99633	0.9874	14-3-3 domain binding motif;Akt kinase substrate motif;AMP-activated protein kinase 2 substrate motif;Calmodulin-dependent protein kinase II substrate motif;Casein kinase II substrate motif;ERK1,2 kinase substrate motif;GSK-3, ERK1, ERK2, CDK5 substrate motif;MAPKAPK1 kinase substrate motif;MDC1 BRCT domain binding motif;PKA kinase substrate motif;PKC kinase substrate motif;Plk1 PBD domain bindin…	___1
Q8IWW6;Q8IWW6-4;Q8IWW6-3;Q8IWW6-2	Q8IWW6	Rho GTPase-activating protein 12	ARHGAP12	>sp|Q8IWW6|RHG12_HUMAN Rho GTPase-activating protein 12 OS=Homo sapiens GN=ARHGAP12 PE=1 SV=1;>sp|Q8IWW6-4|RHG12_HUMAN Isoform 4 of Rho GTPase-activating protein 12 OS=Homo sapiens GN=ARHGAP12;>sp|Q8IWW6-3|RHG12_HUMAN Isoform 3 of Rho GTPase-activating pro	_S(ph)TENVNKIPEISSFGKPSSSVQGTGIIR_	S	3	1004.84	14515000	3.63e-13	0.5	120.37	120.37	103	103;103;103;103	1.2337	1.1952	0.88708	1.0936	AMP-activated protein kinase substrate motif;Casein kinase II substrate motif	___1
Q8IWW6;Q8IWW6-4;Q8IWW6-3;Q8IWW6-2	Q8IWW6	Rho GTPase-activating protein 12	ARHGAP12	>sp|Q8IWW6|RHG12_HUMAN Rho GTPase-activating protein 12 OS=Homo sapiens GN=ARHGAP12 PE=1 SV=1;>sp|Q8IWW6-4|RHG12_HUMAN Isoform 4 of Rho GTPase-activating protein 12 OS=Homo sapiens GN=ARHGAP12;>sp|Q8IWW6-3|RHG12_HUMAN Isoform 3 of Rho GTPase-activating pro	_S(ph)TENVNKIPEISSFGKPSSSVQGTGIIR_	T	3	1004.84	14515000	3.63e-13	0.5	120.37	120.37	104	104;104;104;104	1.2337	1.1952	0.88708	1.0936	G protein-coupled receptor kinase 1 substrate motif;MDC1 BRCT domain binding motif;PKA kinase substrate motif;PKC kinase substrate motif;Plk1 PBD domain binding motif	___1
Q8IWW6;Q8IWW6-4;Q8IWW6-3;Q8IWW6-2	Q8IWW6	Rho GTPase-activating protein 12	ARHGAP12	>sp|Q8IWW6|RHG12_HUMAN Rho GTPase-activating protein 12 OS=Homo sapiens GN=ARHGAP12 PE=1 SV=1;>sp|Q8IWW6-4|RHG12_HUMAN Isoform 4 of Rho GTPase-activating protein 12 OS=Homo sapiens GN=ARHGAP12;>sp|Q8IWW6-3|RHG12_HUMAN Isoform 3 of Rho GTPase-activating pro	_AT(ph)TPPNQGRPDS(ph)PVYANIQEIK_	T	3	852.723	9347100	0.0181386	0.500001	99.021	73.783	230	230;230;230;230	1.0172	NaN	1.1993	1.1045	PKA kinase substrate motif;PKC kinase substrate motif	___2
Q8IWW6;Q8IWW6-4;Q8IWW6-3;Q8IWW6-2	Q8IWW6	Rho GTPase-activating protein 12	ARHGAP12	>sp|Q8IWW6|RHG12_HUMAN Rho GTPase-activating protein 12 OS=Homo sapiens GN=ARHGAP12 PE=1 SV=1;>sp|Q8IWW6-4|RHG12_HUMAN Isoform 4 of Rho GTPase-activating protein 12 OS=Homo sapiens GN=ARHGAP12;>sp|Q8IWW6-3|RHG12_HUMAN Isoform 3 of Rho GTPase-activating pro	_AT(ph)TPPNQGRPDS(ph)PVYANIQEIK_	T	3	852.723	9347100	0.0181386	0.500001	99.021	73.783	231	231;231;231;231	1.0172	NaN	1.1993	1.1045	Calmodulin-dependent protein kinase II substrate motif;GSK-3, ERK1, ERK2, CDK5 substrate motif;PKC kinase substrate motif;WW domain binding motif	___2
Q5T5U3;F8W9U9;Q5T5U3-3;E7ESW5	Q5T5U3	Rho GTPase-activating protein 21	ARHGAP21;ARHGAP21;ARHGAP21	>sp|Q5T5U3|RHG21_HUMAN Rho GTPase-activating protein 21 OS=Homo sapiens GN=ARHGAP21 PE=1 SV=1;>tr|F8W9U9|F8W9U9_HUMAN Rho GTPase-activating protein 21 (Fragment) OS=Homo sapiens GN=ARHGAP21 PE=2 SV=1;>sp|Q5T5U3-3|RHG21_HUMAN Isoform 3 of Rho GTPase-activat	_TTS(ph)PPISIPTTHIIHQPAGSR_	S	3	764.39	12358000	0.000906793	0.753609	103.88	90.385	318	318;309;308;319	NaN	1.0983	1.2016	1.1488	14-3-3 domain binding motif;Calmodulin-dependent protein kinase II substrate motif;Calmodulin-dependent protein kinase IV substrate motif;Casein kinase I substrate motif;Chk1 kinase substrate motif;ERK1,2 kinase substrate motif;G protein-coupled receptor kinase 1 substrate motif;GSK3 kinase substrate motif;GSK-3, ERK1, ERK2, CDK5 substrate motif;MAPKAPK2 kinase substrate motif;PKA kinase substrat…	___1
P52565;J3QQX2;J3KTF8;J3KRE2;J3KRY1;P52565-2;J3KS60	P52565	Rho GDP-dissociation inhibitor 1	ARHGDIA	>sp|P52565|GDIR1_HUMAN Rho GDP-dissociation inhibitor 1 OS=Homo sapiens GN=ARHGDIA PE=1 SV=3;>tr|J3QQX2|J3QQX2_HUMAN Rho GDP-dissociation inhibitor 1 OS=Homo sapiens GN=ARHGDIA PE=2 SV=1;>tr|J3KTF8|J3KTF8_HUMAN Rho GDP-dissociation inhibitor 1 (Fragment) O	_(ac)AEQEPTAEQIAQIAAENEEDEHS(ph)VNYKPPAQK_	S	3	1229.55	18875000	0.0122263	0.949714	48.634	42.275	24	24;24;24;24;24;24;24	NaN	0.67605	0.5651	0.6181	Casein kinase I substrate motif;Casein kinase II substrate motif	___1
Q5VY93;Q92974;Q92974-2;Q92974-3	Q5VY93	Rho guanine nucleotide exchange factor 2	ARHGEF2;ARHGEF2	>tr|Q5VY93|Q5VY93_HUMAN Rho guanine nucleotide exchange factor 2 OS=Homo sapiens GN=ARHGEF2 PE=2 SV=1;>sp|Q92974|ARHG2_HUMAN Rho guanine nucleotide exchange factor 2 OS=Homo sapiens GN=ARHGEF2 PE=1 SV=4;>sp|Q92974-2|ARHG2_HUMAN Isoform 2 of Rho guanine nuc	_IQDSSDPDTGSEEEGSSRIS(ph)PPHS(ph)PR_	S	3	976.396	12217000	1.9e-05	0.946368	108.08	71.428	961	961;960;959;932	0.61501	NaN	0.66942	0.6416	Casein kinase II substrate motif;ERK1,2 kinase substrate motif;Growth associated histone HI kinase substrate motif;GSK-3, ERK1, ERK2, CDK5 substrate motif;MAPKAPK2 kinase substrate motif;PKA kinase substrate motif;PKC kinase substrate motif;Pyruvate dehydrogenase kinase substrate motif;WW domain binding motif	___2
Q15052;B7Z3C7;Q15052-2	Q15052	Rho guanine nucleotide exchange factor 6	ARHGEF6;ARHGEF6	>sp|Q15052|ARHG6_HUMAN Rho guanine nucleotide exchange factor 6 OS=Homo sapiens GN=ARHGEF6 PE=1 SV=2;>tr|B7Z3C7|B7Z3C7_HUMAN Rho guanine nucleotide exchange factor 6 OS=Homo sapiens GN=ARHGEF6 PE=2 SV=1;>sp|Q15052-2|ARHG6_HUMAN Isoform 2 of Rho guanine nuc	_KDS(ph)IPQVIIPEEEKIIIEETR_	S	3	853.782	5185300	0.000620703	1	99.423	99.423	684	684;557;530	NaN	1.3639	1.2605	1.3112	14-3-3 domain binding motif;b-Adrenergic Receptor kinase substrate motif;Calmodulin-dependent protein kinase II substrate motif;Phosphorylase kinase substrate motif;PKA kinase substrate motif;PKC epsilon kinase substrate motif;PKC kinase substrate motif	___1
O14497;O14497-2;O14497-3;H0Y488	O14497	AT-rich interactive domain-containing protein 1A	ARID1A;ARID1A	>sp|O14497|ARI1A_HUMAN AT-rich interactive domain-containing protein 1A OS=Homo sapiens GN=ARID1A PE=1 SV=3;>sp|O14497-2|ARI1A_HUMAN Isoform 2 of AT-rich interactive domain-containing protein 1A OS=Homo sapiens GN=ARID1A;>sp|O14497-3|ARI1A_HUMAN Isoform 3	_SNS(ph)VGIQDAFNDGSDSTFQKR_	S	3	785.008	19996000	1.57e-05	0.870007	118.51	118.51	1184	1184;1184;801;81	1.8685	1.0358	1.1311	1.2984	14-3-3 domain binding motif;Calmodulin-dependent protein kinase II alpha substrate motif;Calmodulin-dependent protein kinase II substrate motif;Calmodulin-dependent protein kinase IV substrate motif;Chk1 kinase substrate motif;MAPKAPK2 kinase substrate motif;Phosphorylase kinase substrate motif;PKA kinase substrate motif;PKC kinase substrate motif	___1
Q99856	Q99856	AT-rich interactive domain-containing protein 3A	ARID3A	>sp|Q99856|ARI3A_HUMAN AT-rich interactive domain-containing protein 3A OS=Homo sapiens GN=ARID3A PE=1 SV=2	_AAAAGIGHPAS(ph)PGGSEDGPPGS(ph)EEEDAAREGTPGS(ph)PGRGR_	S	4	988.655	4381700	0.00300464	0.818393	46.43	36.978	101	101	0.47497	0.75054	NaN	0.5971	Cdc2 kinase substrate motif;CDK kinase substrate motif;CDK1,2,4,6 kinase substrate motif;ERK1,2 kinase substrate motif;GSK-3, ERK1, ERK2, CDK5 substrate motif;WW domain binding motif	___3
Q99856	Q99856	AT-rich interactive domain-containing protein 3A	ARID3A	>sp|Q99856|ARI3A_HUMAN AT-rich interactive domain-containing protein 3A OS=Homo sapiens GN=ARID3A PE=1 SV=2	_AAAAGIGHPAS(ph)PGGS(ph)EDGPPGS(ph)EEEDAAR_	S	3	967.365	6463200	0.000742121	1	64.296	64.296	88	88	0.64647	NaN	0.7766	0.7086	BARD1 BRCT domain binding motif;Casein kinase II substrate motif;G protein-coupled receptor kinase 1 substrate motif	___3
Q99856	Q99856	AT-rich interactive domain-containing protein 3A	ARID3A	>sp|Q99856|ARI3A_HUMAN AT-rich interactive domain-containing protein 3A OS=Homo sapiens GN=ARID3A PE=1 SV=2	_AAAAGIGHPAS(ph)PGGS(ph)EDGPPGS(ph)EEEDAAR_	S	3	967.365	10942000	1.59e-08	1	99.148	64.296	77	77	0.87988	0.75054	0.7766	0.8004	Casein kinase I substrate motif;ERK1,2 kinase substrate motif;G protein-coupled receptor kinase 1 substrate motif;GSK3 kinase substrate motif;GSK-3, ERK1, ERK2, CDK5 substrate motif;WW domain binding motif	___3
Q99856	Q99856	AT-rich interactive domain-containing protein 3A	ARID3A	>sp|Q99856|ARI3A_HUMAN AT-rich interactive domain-containing protein 3A OS=Homo sapiens GN=ARID3A PE=1 SV=2	_AAAAGIGHPAS(ph)PGGS(ph)EDGPPGS(ph)EEEDAAR_	S	3	967.365	10942000	1.59e-08	1	99.148	64.296	81	81	0.87988	0.75054	0.7766	0.8004	G protein-coupled receptor kinase 1 substrate motif;MAPKAPK2 kinase substrate motif	___3
P36405	P36405	ADP-ribosylation factor-like protein 3	ARL3	>sp|P36405|ARL3_HUMAN ADP-ribosylation factor-like protein 3 OS=Homo sapiens GN=ARL3 PE=1 SV=2	_GIIS(ph)IIRK_	S	2	490.289	11522000	0.00932898	1	119.16	119.16	5	5	0.89223	1.0154	0.85136	0.9171		___1
P15336;P15336-5;P15336-4;E9PBF9;B8ZZU6;F5H629;P15336-2	P15336	Cyclic AMP-dependent transcription factor ATF-2	ATF2;ATF2;ATF2;ATF2	>sp|P15336|ATF2_HUMAN Cyclic AMP-dependent transcription factor ATF-2 OS=Homo sapiens GN=ATF2 PE=1 SV=4;>sp|P15336-5|ATF2_HUMAN Isoform 5 of Cyclic AMP-dependent transcription factor ATF-2 OS=Homo sapiens GN=ATF2;>sp|P15336-4|ATF2_HUMAN Isoform 4 of Cyclic	_TQSEESRPQSIQQPATSTTETPAS(ph)PAHTTPQTQSTSGR_	S	4	1023.47	10545000	5.73e-07	0.946215	89.805	89.805	328	328;310;270;328;212;310;152	0.64143	0.42628	0.46001	0.501	Casein kinase I substrate motif;ERK1,2 kinase substrate motif;G protein-coupled receptor kinase 1 substrate motif;GSK-3, ERK1, ERK2, CDK5 substrate motif;WW domain binding motif	___1
F5GX74;Q6VMQ6;G3V1U0;Q6VMQ6-2	F5GX74	Activating transcription factor 7-interacting protein 1	ATF7IP;ATF7IP;ATF7IP	>tr|F5GX74|F5GX74_HUMAN Activating transcription factor 7-interacting protein 1 OS=Homo sapiens GN=ATF7IP PE=2 SV=1;>sp|Q6VMQ6|MCAF1_HUMAN Activating transcription factor 7-interacting protein 1 OS=Homo sapiens GN=ATF7IP PE=1 SV=3;>tr|G3V1U0|G3V1U0_HUMAN A	_HEHPPNPPVS(ph)PGKTVNDVNSNNNMSYR_	S	4	771.096	21046000	7.83e-06	0.901384	93.949	75.054	681	681;673;672;672	NaN	0.61314	0.67883	0.6451	Casein kinase I substrate motif;Cdc2 kinase substrate motif;CDK kinase substrate motif;CDK1,2,4,6 kinase substrate motif;ERK1,2 kinase substrate motif;G protein-coupled receptor kinase 1 substrate motif;GSK-3, ERK1, ERK2, CDK5 substrate motif;WW domain binding motif	___1
F5GX74;Q6VMQ6;G3V1U0;Q6VMQ6-2	F5GX74	Activating transcription factor 7-interacting protein 1	ATF7IP;ATF7IP;ATF7IP	>tr|F5GX74|F5GX74_HUMAN Activating transcription factor 7-interacting protein 1 OS=Homo sapiens GN=ATF7IP PE=2 SV=1;>sp|Q6VMQ6|MCAF1_HUMAN Activating transcription factor 7-interacting protein 1 OS=Homo sapiens GN=ATF7IP PE=1 SV=3;>tr|G3V1U0|G3V1U0_HUMAN A	_HEHPPNPPVSPGKT(ph)VNDVNSNNNMSYR_	T	4	771.096	5594600	1.06e-06	0.953318	96.881	82.177	685	685;677;676;676	0.87257	NaN	0.74549	0.8065	Casein kinase II substrate motif;MAPKAPK2 kinase substrate motif	___1
F5GX74;Q6VMQ6;G3V1U0;Q6VMQ6-2;A8MV73;F5H1K9;F5H502;F5GZ10;F5H2H9;F5H2W9;F5H8I0;F8WE35	F5GX74	Activating transcription factor 7-interacting protein 1	ATF7IP;ATF7IP;ATF7IP;ATF7IP;ATF7IP;ATF7IP;ATF7IP;ATF7IP;ATF7IP;ATF7IP;ATF7IP	>tr|F5GX74|F5GX74_HUMAN Activating transcription factor 7-interacting protein 1 OS=Homo sapiens GN=ATF7IP PE=2 SV=1;>sp|Q6VMQ6|MCAF1_HUMAN Activating transcription factor 7-interacting protein 1 OS=Homo sapiens GN=ATF7IP PE=1 SV=3;>tr|G3V1U0|G3V1U0_HUMAN A	_NKQDDDINCEPIS(ph)PHNITPEPVSK_	S	3	943.092	8954200	0.00875981	0.994435	66.3	64.589	121	121;113;113;113;113;113;113;113;113;113;113;113	1.8101	NaN	1.2852	1.5252	Casein kinase I substrate motif;ERK1,2 kinase substrate motif;GSK-3, ERK1, ERK2, CDK5 substrate motif;WW domain binding motif	___1
Q8NHH9;Q8NHH9-2;H7C3A2	Q8NHH9	Atlastin-2	ATL2;ATL2	>sp|Q8NHH9|ATLA2_HUMAN Atlastin-2 OS=Homo sapiens GN=ATL2 PE=1 SV=2;>sp|Q8NHH9-2|ATLA2_HUMAN Isoform 2 of Atlastin-2 OS=Homo sapiens GN=ATL2;>tr|H7C3A2|H7C3A2_HUMAN Atlastin-2 (Fragment) OS=Homo sapiens GN=ATL2 PE=4 SV=1	_RTS(ph)DPSAAVNHVSSTTSIGENYEDDDIVNSDEVMK_	S	3	1288.22	37227000	5.42e-07	0.681416	85.596	82.051	24	24;24;23	1.122	1.1945	NaN	1.1577	14-3-3 domain binding motif;Akt kinase substrate motif;Calmodulin-dependent protein kinase II substrate motif;Casein kinase I substrate motif;Casein kinase II substrate motif;G protein-coupled receptor kinase 1 substrate motif;MAPKAPK1 kinase substrate motif;PAK2 kinase substrate motif;Pim1 kinase substrate sequence;PKA kinase substrate motif;PKA, PKG kinase substrate motif;PKC epsilon kinase sub…	___1
E7ERY9;P20020-3;P20020-6;P20020;P20020-4	E7ERY9;P20020-3	Plasma membrane calcium-transporting ATPase 1	ATP2B1;ATP2B1	>tr|E7ERY9|E7ERY9_HUMAN Plasma membrane calcium-transporting ATPase 1 OS=Homo sapiens GN=ATP2B1 PE=2 SV=2;>sp|P20020-3|AT2B1_HUMAN Isoform B of Plasma membrane calcium-transporting ATPase 1 OS=Homo sapiens GN=ATP2B1;>sp|P20020-6|AT2B1_HUMAN Isoform K of Pl	_NS(ph)SPPPS(ph)PNKNNNAVDSGIHITIEMNK_	S	3	1012.45	21202000	9.41e-09	0.544895	113.31	60.521	1178	921;1178;1142;1216;1207	1.0314	0.94825	0.87375	0.949	14-3-3 domain binding motif;Calmodulin-dependent protein kinase II substrate motif;Casein kinase I substrate motif;ERK1,2 kinase substrate motif;G protein-coupled receptor kinase 1 substrate motif;GSK3 kinase substrate motif;GSK-3, ERK1, ERK2, CDK5 substrate motif;MDC1 BRCT domain binding motif;PKA kinase substrate motif;PKC kinase substrate motif;Plk1 PBD domain binding motif;WW domain binding m…	___2
E7ERY9;P20020-3;P20020-6;P20020;P20020-4	E7ERY9;P20020-3	Plasma membrane calcium-transporting ATPase 1	ATP2B1;ATP2B1	>tr|E7ERY9|E7ERY9_HUMAN Plasma membrane calcium-transporting ATPase 1 OS=Homo sapiens GN=ATP2B1 PE=2 SV=2;>sp|P20020-3|AT2B1_HUMAN Isoform B of Plasma membrane calcium-transporting ATPase 1 OS=Homo sapiens GN=ATP2B1;>sp|P20020-6|AT2B1_HUMAN Isoform K of Pl	_NS(ph)SPPPS(ph)PNKNNNAVDSGIHITIEMNK_	S	4	759.589	23023000	9.41e-09	0.576835	113.31	62.853	1177	920;1177;1141;1215;1206	1.0314	0.94825	0.88322	0.9524	G protein-coupled receptor kinase 1 substrate motif;PAK2 kinase substrate motif;PKA kinase substrate motif;PKC kinase substrate motif	___2
E7ERY9;P20020-3;P20020-6;P20020;P20020-4	E7ERY9;P20020-3	Plasma membrane calcium-transporting ATPase 1	ATP2B1;ATP2B1	>tr|E7ERY9|E7ERY9_HUMAN Plasma membrane calcium-transporting ATPase 1 OS=Homo sapiens GN=ATP2B1 PE=2 SV=2;>sp|P20020-3|AT2B1_HUMAN Isoform B of Plasma membrane calcium-transporting ATPase 1 OS=Homo sapiens GN=ATP2B1;>sp|P20020-6|AT2B1_HUMAN Isoform K of Pl	_NS(ph)SPPPS(ph)PNKNNNAVDSGIHITIEMNK_	S	3	1012.45	23023000	9.41e-09	0.999888	113.31	113.31	1182	925;1182;1146;1220;1211	1.0314	0.94825	0.88322	0.9524	Cdc2 kinase substrate motif;CDK kinase substrate motif;CDK1,2,4,6 kinase substrate motif;DNA dependent Protein kinase substrate motif;ERK1,2 kinase substrate motif;GSK-3, ERK1, ERK2, CDK5 substrate motif;MAPKAPK2 kinase substrate motif;WW domain binding motif	___2
P46100;P46100-4;P46100-3;P46100-5;P46100-2;P46100-6	P46100	Transcriptional regulator ATRX	ATRX	>sp|P46100|ATRX_HUMAN Transcriptional regulator ATRX OS=Homo sapiens GN=ATRX PE=1 SV=5;>sp|P46100-4|ATRX_HUMAN Isoform 3 of Transcriptional regulator ATRX OS=Homo sapiens GN=ATRX;>sp|P46100-3|ATRX_HUMAN Isoform 2 of Transcriptional regulator ATRX OS=Homo s	_RPTETNPVTSNS(ph)DEECNETVKEK_	S	3	915.395	36007000	7.73e-88	0.999979	216.48	216.48	677	677;639;560;522;473;609	0.82769	1.2148	0.89348	0.9649	BARD1 BRCT domain binding motif;Casein kinase II substrate motif	___1
P46100;P46100-4;P46100-6;Q5H9A3	P46100;Q5H9A3	Transcriptional regulator ATRX	ATRX;ATRX	>sp|P46100|ATRX_HUMAN Transcriptional regulator ATRX OS=Homo sapiens GN=ATRX PE=1 SV=5;>sp|P46100-4|ATRX_HUMAN Isoform 3 of Transcriptional regulator ATRX OS=Homo sapiens GN=ATRX;>sp|P46100-6|ATRX_HUMAN Isoform 6 of Transcriptional regulator ATRX OS=Homo s	_YVES(ph)DDEKPIDDETVNEDASNENSENDITMQSIPK_	S	3	1350.9	10034000	7.59e-08	0.971478	92.819	77.958	92	92;92;92;53	0.90568	0.97413	NaN	0.9393	b-Adrenergic Receptor kinase substrate motif;BARD1 BRCT domain binding motif;Casein kinase II substrate motif;PKA kinase substrate motif	___1
Q99700;Q99700-4;Q99700-2;H0YH87;F8VQP2;F8WB06;Q24JQ7;F8W0B5	Q99700	Ataxin-2	ATXN2;ATXN2;ATXN2;ATXN2;ATXN2;ATXN2	>sp|Q99700|ATX2_HUMAN Ataxin-2 OS=Homo sapiens GN=ATXN2 PE=1 SV=2;>sp|Q99700-4|ATX2_HUMAN Isoform 4 of Ataxin-2 OS=Homo sapiens GN=ATXN2;>sp|Q99700-2|ATX2_HUMAN Isoform 2 of Ataxin-2 OS=Homo sapiens GN=ATXN2;>tr|H0YH87|H0YH87_HUMAN Ataxin-2 (Fragment) OS=H	_DSFIENSSSNCT(ph)SGSS(ph)KPNSPSIS(ph)PSIISNTEHK_	S	4	959.642	9079700	3.18e-25	0.928556	113.43	113.43	865	865;865;865;786;600;600;576;243	0.82834	1.0792	NaN	0.9455	Casein kinase II substrate motif;ERK1,2 kinase substrate motif;GSK-3, ERK1, ERK2, CDK5 substrate motif;MAPKAPK2 kinase substrate motif;WW domain binding motif	___3
Q99700;Q99700-4;Q99700-2;H0YH87;F8VQP2;F8WB06;Q24JQ7;F8W0B5	Q99700	Ataxin-2	ATXN2;ATXN2;ATXN2;ATXN2;ATXN2;ATXN2	>sp|Q99700|ATX2_HUMAN Ataxin-2 OS=Homo sapiens GN=ATXN2 PE=1 SV=2;>sp|Q99700-4|ATX2_HUMAN Isoform 4 of Ataxin-2 OS=Homo sapiens GN=ATXN2;>sp|Q99700-2|ATX2_HUMAN Isoform 2 of Ataxin-2 OS=Homo sapiens GN=ATXN2;>tr|H0YH87|H0YH87_HUMAN Ataxin-2 (Fragment) OS=H	_DSFIENS(ph)SSNCTSGSSKPNS(ph)PSIS(ph)PSIISNTEHK_	S	4	959.642	8874600	0.000281086	0.902147	72.238	70.151	861	861;861;861;782;596;596;572;239	NaN	1.5139	0.87301	1.1496	Casein kinase I substrate motif;Casein kinase II substrate motif;ERK1,2 kinase substrate motif;G protein-coupled receptor kinase 1 substrate motif;GSK3 kinase substrate motif;GSK-3, ERK1, ERK2, CDK5 substrate motif;MAPKAPK2 kinase substrate motif;PKA kinase substrate motif;PKC kinase substrate motif;WW domain binding motif	___3
H3BUF6;Q8WWM7-3;Q8WWM7;Q8WWM7-2;Q8WWM7-9;Q8WWM7-4;Q8WWM7-5;Q8WWM7-8;Q8WWM7-6;Q8WWM7-7;H3BSK9	H3BUF6;Q8WWM7-3	Ataxin-2-like protein	ATXN2L;ATXN2L;ATXN2L	>tr|H3BUF6|H3BUF6_HUMAN Ataxin-2-like protein OS=Homo sapiens GN=ATXN2L PE=2 SV=1;>sp|Q8WWM7-3|ATX2L_HUMAN Isoform 3 of Ataxin-2-like protein OS=Homo sapiens GN=ATXN2L;>sp|Q8WWM7|ATX2L_HUMAN Ataxin-2-like protein OS=Homo sapiens GN=ATXN2L PE=1 SV=2;>sp|Q8W	_GQSTGKGPPQS(ph)PVFEGVYNNSR_	S	2	1193.54	77353000	5.72e-80	1	217.93	198.59	111	111;111;111;111;111;111;111;111;111;111;51	1.1519	1.0302	1.1682	1.115	ERK1,2 kinase substrate motif;GSK-3, ERK1, ERK2, CDK5 substrate motif;WW domain binding motif	___1
Q9NQS1	Q9NQS1	Cell death regulator Aven	AVEN	>sp|Q9NQS1|AVEN_HUMAN Cell death regulator Aven OS=Homo sapiens GN=AVEN PE=1 SV=1	_REPGGWGAGASAPVEDDS(ph)DAETYGEENDEQGNYSK_	S	3	1256.5	21209000	8.59e-46	0.999797	134.14	134.14	94	94	0.92305	0.87074	0.72594	0.8356	b-Adrenergic Receptor kinase substrate motif;Casein kinase I substrate motif;Casein kinase II substrate motif;G protein-coupled receptor kinase 1 substrate motif	___1
J3KQS6;Q9NWV8;M0QX07;M0R0I0;Q9NWV8-3;M0R2I2;M0R193;M0R2K3;M0R2A4;M0R3F4;M0QY17;M0R3H9	J3KQS6	BRISC and BRCA1-A complex member 1	BABAM1	>tr|J3KQS6|J3KQS6_HUMAN BRISC and BRCA1-A complex member 1 OS=Homo sapiens GN=BABAM1 PE=2 SV=1;>sp|Q9NWV8|BABA1_HUMAN BRISC and BRCA1-A complex member 1 OS=Homo sapiens GN=BABAM1 PE=1 SV=1;>tr|M0QX07|M0QX07_HUMAN BRISC and BRCA1-A complex member 1 OS=Homo	_(ac)MEVAEPSSPT(ph)EEEEEEEEHSAEPRPR_	T	3	1044.76	69110000	0.000115215	0.785177	86.357	86.357	10	10;10;10;10;10;39;10;10;10;10;10;10	0.77884	0.79413	NaN	0.7864	Casein kinase II substrate motif;DNA dependent Protein kinase substrate motif;G protein-coupled receptor kinase 1 substrate motif	___1
J3KQS6;Q9NWV8;M0QX07;M0R0I0;Q9NWV8-3;M0R2I2;M0R193;M0R2K3;M0R2A4;M0R3F4;M0QY17	J3KQS6	BRISC and BRCA1-A complex member 1	BABAM1	>tr|J3KQS6|J3KQS6_HUMAN BRISC and BRCA1-A complex member 1 OS=Homo sapiens GN=BABAM1 PE=2 SV=1;>sp|Q9NWV8|BABA1_HUMAN BRISC and BRCA1-A complex member 1 OS=Homo sapiens GN=BABAM1 PE=1 SV=1;>tr|M0QX07|M0QX07_HUMAN BRISC and BRCA1-A complex member 1 OS=Homo	_AVGAQASVGSRS(ph)EGEGEAASADDGSINTSGAGPK_	S	3	1057.47	16775000	6.07e-36	0.91303	129.48	93.807	49	49;49;49;49;49;78;49;49;49;49;49	1.0901	0.89972	1.0374	1.0058	Casein kinase II substrate motif;G protein-coupled receptor kinase 1 substrate motif	___1
Q92934;F5H1R6;F5H3B1	Q92934	Bcl2 antagonist of cell death	BAD;BAD;BAD	>sp|Q92934|BAD_HUMAN Bcl2 antagonist of cell death OS=Homo sapiens GN=BAD PE=1 SV=3;>tr|F5H1R6|F5H1R6_HUMAN Bcl2 antagonist of cell death (Fragment) OS=Homo sapiens GN=BAD PE=2 SV=1;>tr|F5H3B1|F5H3B1_HUMAN Bcl2 antagonist of cell death (Fragment) OS=Homo s	_RMS(ph)DEFVDSFK_	S	2	720.797	700570	0.00789002	1	101.53	101.53	118	118;33;33	0.99435	0.86905	0.88467	0.9144	14-3-3 domain binding motif;AMP-activated protein kinase substrate motif;Calmodulin-dependent protein kinase II substrate motif;Casein kinase II substrate motif;HMGCoA Reductase kinase substrate motif;PAK2 kinase substrate motif;PKA kinase substrate motif;PKA, PKG kinase substrate motif;PKC epsilon kinase substrate motif;PKC kinase substrate motif;PKG kinase substrate motif	___1
O95817	O95817	BAG family molecular chaperone regulator 3	BAG3	>sp|O95817|BAG3_HUMAN BAG family molecular chaperone regulator 3 OS=Homo sapiens GN=BAG3 PE=1 SV=3	_VPPAPVPCPPPS(ph)PGPSAVPS(ph)SPK_	S	3	793.7	5881300	0.00405992	0.99996	97.083	97.083	377	377	1.0745	NaN	1.2049	1.1378	Casein kinase I substrate motif;DNA dependent Protein kinase substrate motif;ERK1,2 kinase substrate motif;G protein-coupled receptor kinase 1 substrate motif;GSK3 kinase substrate motif;GSK-3, ERK1, ERK2, CDK5 substrate motif;WW domain binding motif	___2
O95817;C9JFK9	O95817	BAG family molecular chaperone regulator 3	BAG3;BAG3	>sp|O95817|BAG3_HUMAN BAG family molecular chaperone regulator 3 OS=Homo sapiens GN=BAG3 PE=1 SV=3;>tr|C9JFK9|C9JFK9_HUMAN BAG family molecular chaperone regulator 3 (Fragment) OS=Homo sapiens GN=BAG3 PE=2 SV=1	_SQS(ph)PAASDCSSSSSSASIPSSGR_	S	3	760.641	30422000	5.3e-38	0.806674	178.95	178.95	173	173;115	1.1963	1.1359	1.1542	1.1619	14-3-3 domain binding motif;Calmodulin-dependent protein kinase II substrate motif;Casein kinase I substrate motif;ERK1,2 kinase substrate motif;G protein-coupled receptor kinase 1 substrate motif;GSK3 kinase substrate motif;GSK-3, ERK1, ERK2, CDK5 substrate motif;PKA kinase substrate motif;PKC kinase substrate motif;WW domain binding motif	___1
O95817;C9JFK9	O95817	BAG family molecular chaperone regulator 3	BAG3;BAG3	>sp|O95817|BAG3_HUMAN BAG family molecular chaperone regulator 3 OS=Homo sapiens GN=BAG3 PE=1 SV=3;>tr|C9JFK9|C9JFK9_HUMAN BAG family molecular chaperone regulator 3 (Fragment) OS=Homo sapiens GN=BAG3 PE=2 SV=1	_S(ph)QSPAASDCSSSSSSASIPSSGR_	S	3	760.641	32502000	7.36e-48	0.939091	189.82	189.82	171	171;113	1.2828	1.2	1.1632	1.2143	ATM kinase substrate motif;Casein kinase II substrate motif;DNA dependent Protein kinase substrate motif;G protein-coupled receptor kinase 1 substrate motif	___1
P46379-3;P46379;B0UX83;P46379-2;P46379-5;P46379-4;F6S6P2;F6U341;F6X9W3;F6VEM6;F6WML8;F6RG75;F6XTU0;F6U1F2;F6UR09;F6TC96	P46379-3	Large proline-rich protein BAG6	BAG6;BAT3;BAG6;BAG6;BAG6;BAG6;BAG6;BAG6;BAG6;BAG6;BAG6;BAG6	>sp|P46379-3|BAG6_HUMAN Isoform 3 of Large proline-rich protein BAG6 OS=Homo sapiens GN=BAG6;>sp|P46379|BAG6_HUMAN Large proline-rich protein BAG6 OS=Homo sapiens GN=BAG6 PE=1 SV=2;>tr|B0UX83|B0UX83_HUMAN HLA-B associated transcript 3, isoform CRA_a OS=Hom	_APPQTHIPSGASSGTGSASATHGGGS(ph)PPGTR_	S	3	955.769	39827000	8.26e-05	0.997082	85.595	85.595	113	113;113;113;113;113;113;113;113;113;113;113;113;113;113;113;113	1.1067	0.77748	0.78068	0.8758	Casein kinase I substrate motif;ERK1,2 kinase substrate motif;G protein-coupled receptor kinase 1 substrate motif;GSK-3, ERK1, ERK2, CDK5 substrate motif;WW domain binding motif	___1
Q92560;F8W6N3	Q92560	Ubiquitin carboxyl-terminal hydrolase BAP1	BAP1;BAP1	>sp|Q92560|BAP1_HUMAN Ubiquitin carboxyl-terminal hydrolase BAP1 OS=Homo sapiens GN=BAP1 PE=1 SV=2;>tr|F8W6N3|F8W6N3_HUMAN Ubiquitin carboxyl-terminal hydrolase BAP1 OS=Homo sapiens GN=BAP1 PE=2 SV=1	_SRVPVRPPQQYS(ph)DDEDDYEDDEEDDVQNTNSAIR_	S	4	1019.93	15953000	4.49e-35	0.843585	124.17	124.17	395	395;377	0.76258	NaN	0.90096	0.8289	BARD1 BRCT domain binding motif;Casein kinase II substrate motif	___1
Q92560;F8W6N3	Q92560	Ubiquitin carboxyl-terminal hydrolase BAP1	BAP1;BAP1	>sp|Q92560|BAP1_HUMAN Ubiquitin carboxyl-terminal hydrolase BAP1 OS=Homo sapiens GN=BAP1 PE=1 SV=2;>tr|F8W6N3|F8W6N3_HUMAN Ubiquitin carboxyl-terminal hydrolase BAP1 OS=Homo sapiens GN=BAP1 PE=2 SV=1	_SRVPVRPPQQYSDDEDDY(ph)EDDEEDDVQNTNSAIR_	Y	3	1359.57	16826000	8.02e-18	0.996284	110.62	97.304	401	401;383	1.004	0.70243	0.93449	0.8702	ALK kinase substrate motif;EGFR kinase substrate motif;SHP1 phosphatase substrate motif;Src kinase substrate motif;TC-PTP phosphatase substrate motif	___1
Q8IXM2-3;Q8IXM2;H0YIS7;F8W038;F8W1H0;Q8IXM2-2	Q8IXM2-3;Q8IXM2-2	Chromatin complexes subunit BAP18	BAP18;C17orf49;C17orf49;C17orf49	>sp|Q8IXM2-3|BAP18_HUMAN Isoform 3 of Chromatin complexes subunit BAP18 OS=Homo sapiens GN=BAP18;>sp|Q8IXM2|BAP18_HUMAN Chromatin complexes subunit BAP18 OS=Homo sapiens GN=BAP18 PE=1 SV=1;>tr|H0YIS7|H0YIS7_HUMAN Protein RNASEK-C17orf49 (Fragment) OS=Homo	_KVYEDSGIPIPAES(ph)PK_	S	2	905.437	6002000	0.00108619	1	105.96	105.96	96	96;96;137;96;70;62	0.85731	0.72065	0.78905	0.787	b-Adrenergic Receptor kinase substrate motif;Cdc2 kinase substrate motif;CDK kinase substrate motif;CDK1,2,4,6 kinase substrate motif;ERK1,2 kinase substrate motif;Growth associated histone HI kinase substrate motif;GSK-3, ERK1, ERK2, CDK5 substrate motif;PKA kinase substrate motif;PKC kinase substrate motif;WW domain binding motif	___1
Q9UIG0;Q9UIG0-2	Q9UIG0	Tyrosine-protein kinase BAZ1B	BAZ1B	>sp|Q9UIG0|BAZ1B_HUMAN Tyrosine-protein kinase BAZ1B OS=Homo sapiens GN=BAZ1B PE=1 SV=2;>sp|Q9UIG0-2|BAZ1B_HUMAN Isoform 2 of Tyrosine-protein kinase BAZ1B OS=Homo sapiens GN=BAZ1B	_RSDVQEES(ph)EGS(ph)DTDDNKDSAAFEDNEVQDEFIEK_	S	3	1346.52	24992000	1.52e-17	0.985623	108.55	108.55	705	705;701	0.708	0.76712	0.88821	0.7843	b-Adrenergic Receptor kinase substrate motif;Casein kinase I substrate motif;Casein kinase II substrate motif;G protein-coupled receptor kinase 1 substrate motif	___2
Q9UIG0;Q9UIG0-2	Q9UIG0	Tyrosine-protein kinase BAZ1B	BAZ1B	>sp|Q9UIG0|BAZ1B_HUMAN Tyrosine-protein kinase BAZ1B OS=Homo sapiens GN=BAZ1B PE=1 SV=2;>sp|Q9UIG0-2|BAZ1B_HUMAN Isoform 2 of Tyrosine-protein kinase BAZ1B OS=Homo sapiens GN=BAZ1B	_RSDVQEES(ph)EGS(ph)DTDDNKDSAAFEDNEVQDEFIEK_	S	3	1346.52	17352000	1.52e-17	0.782784	108.55	108.55	708	708;704	0.708	0.76276	1.0401	0.8251	Casein kinase II substrate motif;Pyruvate dehydrogenase kinase substrate motif	___2
Q9UIG0;Q9UIG0-2	Q9UIG0	Tyrosine-protein kinase BAZ1B	BAZ1B	>sp|Q9UIG0|BAZ1B_HUMAN Tyrosine-protein kinase BAZ1B OS=Homo sapiens GN=BAZ1B PE=1 SV=2;>sp|Q9UIG0-2|BAZ1B_HUMAN Isoform 2 of Tyrosine-protein kinase BAZ1B OS=Homo sapiens GN=BAZ1B	_RSDVQEES(ph)EGSDT(ph)DDNKDSAAFEDNEVQDEFIEK_	T	3	1346.52	16921000	3.34e-11	0.840217	101.38	101.38	710	710;706	0.83704	0.76276	0.88821	0.8277	b-Adrenergic Receptor kinase substrate motif	___2
Q9UIG0;Q9UIG0-2	Q9UIG0	Tyrosine-protein kinase BAZ1B	BAZ1B	>sp|Q9UIG0|BAZ1B_HUMAN Tyrosine-protein kinase BAZ1B OS=Homo sapiens GN=BAZ1B PE=1 SV=2;>sp|Q9UIG0-2|BAZ1B_HUMAN Isoform 2 of Tyrosine-protein kinase BAZ1B OS=Homo sapiens GN=BAZ1B	_KFPDRIAEDEGDS(ph)EPEAVGQSR_	S	3	838.038	123240000	2.02e-08	0.999999	122.39	86.946	1468	1468;1464	1.4755	1.4316	1.4843	1.4636	b-Adrenergic Receptor kinase substrate motif;Casein kinase I substrate motif;Casein kinase II substrate motif;G protein-coupled receptor kinase 1 substrate motif	___1
F5H5P2;P12694;B4DP47	F5H5P2	2-oxoisovalerate dehydrogenase subunit alpha, mitochondrial	BCKDHA;BCKDHA	>tr|F5H5P2|F5H5P2_HUMAN 2-oxoisovalerate dehydrogenase subunit alpha, mitochondrial OS=Homo sapiens GN=BCKDHA PE=2 SV=1;>sp|P12694|ODBA_HUMAN 2-oxoisovalerate dehydrogenase subunit alpha, mitochondrial OS=Homo sapiens GN=BCKDHA PE=1 SV=2;>tr|B4DP47|B4DP47_	_IGHHS(ph)TS(ph)DDSSAYRSVDEVNYWDKQDHPISR_	S	4	941.147	44850000	0.00113794	0.631152	72.082	51.473	373	373;339;342	0.88291	1.0887	NaN	0.9804	Casein kinase I substrate motif;Casein kinase II substrate motif;G protein-coupled receptor kinase 1 substrate motif;GSK3 kinase substrate motif	___2
E9PK91;Q9NYF8-3;Q9NYF8;Q9NYF8-2;E9PKI6;E9PQN2;E9PK09	E9PK91;Q9NYF8	Bcl-2-associated transcription factor 1	BCLAF1;BCLAF1;BCLAF1;BCLAF1;BCLAF1	>tr|E9PK91|E9PK91_HUMAN Bcl-2-associated transcription factor 1 OS=Homo sapiens GN=BCLAF1 PE=2 SV=1;>sp|Q9NYF8-3|BCLF1_HUMAN Isoform 3 of Bcl-2-associated transcription factor 1 OS=Homo sapiens GN=BCLAF1;>sp|Q9NYF8|BCLF1_HUMAN Bcl-2-associated transcriptio	_IKDIFDYS(ph)PPIHK_	S	2	826.908	171300000	1.42e-20	0.999997	146.88	123.4	512	512;510;512;510;512;510;512	0.98053	1.025	1.0471	1.0172	ERK1,2 kinase substrate motif;GSK-3, ERK1, ERK2, CDK5 substrate motif;WW domain binding motif	___1
E9PK91;Q9NYF8-3;Q9NYF8;Q9NYF8-2;E9PKI6;E9PQN2;E9PK09;Q9NYF8-4	E9PK91;Q9NYF8	Bcl-2-associated transcription factor 1	BCLAF1;BCLAF1;BCLAF1;BCLAF1;BCLAF1	>tr|E9PK91|E9PK91_HUMAN Bcl-2-associated transcription factor 1 OS=Homo sapiens GN=BCLAF1 PE=2 SV=1;>sp|Q9NYF8-3|BCLF1_HUMAN Isoform 3 of Bcl-2-associated transcription factor 1 OS=Homo sapiens GN=BCLAF1;>sp|Q9NYF8|BCLF1_HUMAN Bcl-2-associated transcriptio	_IDIS(ph)PSTIR_	S	2	541.268	49236000	1.54e-11	0.992059	144.1	103.44	658	658;656;658;656;658;656;657;485	1.0448	1.0651	1.0649	1.0582	Casein kinase I substrate motif;Casein kinase II substrate motif;ERK1,2 kinase substrate motif;GSK-3, ERK1, ERK2, CDK5 substrate motif;WW domain binding motif	___1
E9PK91;Q9NYF8-3;Q9NYF8;Q9NYF8-2;E9PKI6;E9PQN2;E9PK09	E9PK91;Q9NYF8	Bcl-2-associated transcription factor 1	BCLAF1;BCLAF1;BCLAF1;BCLAF1;BCLAF1	>tr|E9PK91|E9PK91_HUMAN Bcl-2-associated transcription factor 1 OS=Homo sapiens GN=BCLAF1 PE=2 SV=1;>sp|Q9NYF8-3|BCLF1_HUMAN Isoform 3 of Bcl-2-associated transcription factor 1 OS=Homo sapiens GN=BCLAF1;>sp|Q9NYF8|BCLF1_HUMAN Bcl-2-associated transcriptio	_GRAEGEWEDQEAIDYFS(ph)DKESGK_	S	3	909.38	15814000	0.000789347	0.960293	98.632	98.632	385	385;383;385;383;385;383;385	1.212	0.95593	NaN	1.0764	Casein kinase I substrate motif;Casein kinase II substrate motif;G protein-coupled receptor kinase 1 substrate motif;GSK3 kinase substrate motif;PKA kinase substrate motif;PKC kinase substrate motif	___1
E9PK91;Q9NYF8-3;Q9NYF8;Q9NYF8-2;E9PKI6;E9PQN2;E9PK09	E9PK91;Q9NYF8	Bcl-2-associated transcription factor 1	BCLAF1;BCLAF1;BCLAF1;BCLAF1;BCLAF1	>tr|E9PK91|E9PK91_HUMAN Bcl-2-associated transcription factor 1 OS=Homo sapiens GN=BCLAF1 PE=2 SV=1;>sp|Q9NYF8-3|BCLF1_HUMAN Isoform 3 of Bcl-2-associated transcription factor 1 OS=Homo sapiens GN=BCLAF1;>sp|Q9NYF8|BCLF1_HUMAN Bcl-2-associated transcriptio	_FNDS(ph)EGDDTEETEDYR_	S	2	1001.35	28383000	1.7e-77	1	224.57	224.57	397	397;395;397;395;397;395;397	1.1536	1.1983	1.1122	1.1542	b-Adrenergic Receptor kinase substrate motif;Casein kinase II substrate motif;G protein-coupled receptor kinase 1 substrate motif;PKA kinase substrate motif;Pyruvate dehydrogenase kinase substrate motif	___1
E9PK91;Q9NYF8-3;Q9NYF8;Q9NYF8-2;E9PKI6;E9PQN2;E9PK09;Q9NYF8-4;E9PJA7	E9PK91;Q9NYF8	Bcl-2-associated transcription factor 1	BCLAF1;BCLAF1;BCLAF1;BCLAF1;BCLAF1;BCLAF1	>tr|E9PK91|E9PK91_HUMAN Bcl-2-associated transcription factor 1 OS=Homo sapiens GN=BCLAF1 PE=2 SV=1;>sp|Q9NYF8-3|BCLF1_HUMAN Isoform 3 of Bcl-2-associated transcription factor 1 OS=Homo sapiens GN=BCLAF1;>sp|Q9NYF8|BCLF1_HUMAN Bcl-2-associated transcriptio	_SQEEPKDTFEHDPSESIDEFNKSSATSGDIWPGISAYDNS(ph)PR_	S	4	1188.26	47088000	0.000262388	0.99336	64.282	45.836	222	222;220;222;220;222;220;222;222;220	0.67818	0.8602	0.77188	0.7665	Casein kinase I substrate motif;Casein kinase II substrate motif;ERK1,2 kinase substrate motif;G protein-coupled receptor kinase 1 substrate motif;Growth associated histone HI kinase substrate motif;GSK-3, ERK1, ERK2, CDK5 substrate motif;PKA kinase substrate motif;PKC kinase substrate motif;WW domain binding motif	___1
P11274;P11274-2;A9UF05	P11274	Breakpoint cluster region protein	BCR;BCR/ABL fusion	>sp|P11274|BCR_HUMAN Breakpoint cluster region protein OS=Homo sapiens GN=BCR PE=1 SV=2;>sp|P11274-2|BCR_HUMAN Isoform 2 of Breakpoint cluster region protein OS=Homo sapiens GN=BCR;>tr|A9UF05|A9UF05_HUMAN BCR/ABL fusion protein isoform Y3 OS=Homo sapiens G	_ASASRPQPAPADGADPPPAEEPEARPDGEGS(ph)PGK_	S	4	847.882	3153900	1.81e-07	1	85.814	85.814	122	122;122;122	0.71858	NaN	0.61043	0.6623	Cdc2 kinase substrate motif;CDK kinase substrate motif;CDK1,2,4,6 kinase substrate motif;ERK1,2 kinase substrate motif;G protein-coupled receptor kinase 1 substrate motif;GSK-3, ERK1, ERK2, CDK5 substrate motif;WW domain binding motif	___1
Q6QNY0	Q6QNY0	Biogenesis of lysosome-related organelles complex 1 subunit 3	BLOC1S3	>sp|Q6QNY0|BL1S3_HUMAN Biogenesis of lysosome-related organelles complex 1 subunit 3 OS=Homo sapiens GN=BLOC1S3 PE=1 SV=1	_VAGEAAET(ph)DS(ph)EPEPEPEPTAAPR_	S	2	1255.5	33046000	5.63e-29	1	171.25	147.23	65	65	0.84944	0.93558	0.9793	0.9198	b-Adrenergic Receptor kinase substrate motif;Casein kinase I substrate motif;Casein kinase II substrate motif;G protein-coupled receptor kinase 1 substrate motif	___2
Q6QNY0	Q6QNY0	Biogenesis of lysosome-related organelles complex 1 subunit 3	BLOC1S3	>sp|Q6QNY0|BL1S3_HUMAN Biogenesis of lysosome-related organelles complex 1 subunit 3 OS=Homo sapiens GN=BLOC1S3 PE=1 SV=1	_VAGEAAET(ph)DS(ph)EPEPEPEPTAAPR_	T	2	1255.5	33046000	5.63e-29	1	171.25	147.23	63	63	0.84944	0.93558	0.9793	0.9198	b-Adrenergic Receptor kinase substrate motif;Casein kinase II substrate motif;G protein-coupled receptor kinase 1 substrate motif	___2
Q8NFC6;H0Y9Y2	Q8NFC6	Biorientation of chromosomes in cell division protein 1-like 1	BOD1L1;BOD1L1	>sp|Q8NFC6|BD1L1_HUMAN Biorientation of chromosomes in cell division protein 1-like 1 OS=Homo sapiens GN=BOD1L1 PE=1 SV=2;>tr|H0Y9Y2|H0Y9Y2_HUMAN Biorientation of chromosomes in cell division protein 1-like 1 (Fragment) OS=Homo sapiens GN=BOD1L1 PE=4 SV=1	_SVSDPVEDKKEQES(ph)DEEEEEEEEDEPSGATTR_	S	3	1240.16	73920000	1.18e-15	0.999833	108.88	82.904	2986	2986;95	0.66882	0.62537	0.66618	0.6531	b-Adrenergic Receptor kinase substrate motif;BARD1 BRCT domain binding motif;Casein kinase I substrate motif;Casein kinase II substrate motif;PKA kinase substrate motif	___1
Q8NFC6;H0Y9Y2	Q8NFC6	Biorientation of chromosomes in cell division protein 1-like 1	BOD1L1;BOD1L1	>sp|Q8NFC6|BD1L1_HUMAN Biorientation of chromosomes in cell division protein 1-like 1 OS=Homo sapiens GN=BOD1L1 PE=1 SV=2;>tr|H0Y9Y2|H0Y9Y2_HUMAN Biorientation of chromosomes in cell division protein 1-like 1 (Fragment) OS=Homo sapiens GN=BOD1L1 PE=4 SV=1	_SVSDPVEDKKEQES(ph)DEEEEEEEEDEPSGATTR_	S	3	1240.16	73920000	1.18e-15	0.999833	108.88	82.904	2986	2986;95	1.9639	1.4815	1.6812	1.6975	b-Adrenergic Receptor kinase substrate motif;BARD1 BRCT domain binding motif;Casein kinase I substrate motif;Casein kinase II substrate motif;PKA kinase substrate motif	___2
Q8NFC6;H0Y9Y2	Q8NFC6	Biorientation of chromosomes in cell division protein 1-like 1	BOD1L1;BOD1L1	>sp|Q8NFC6|BD1L1_HUMAN Biorientation of chromosomes in cell division protein 1-like 1 OS=Homo sapiens GN=BOD1L1 PE=1 SV=2;>tr|H0Y9Y2|H0Y9Y2_HUMAN Biorientation of chromosomes in cell division protein 1-like 1 (Fragment) OS=Homo sapiens GN=BOD1L1 PE=4 SV=1	_S(ph)VSDPVEDKKEQES(ph)DEEEEEEEEDEPSGATTR_	S	4	950.366	10723000	3.33e-08	0.575862	92.819	78.752	2975	2975;84	1.9639	1.4815	1.7463	1.7191	Akt kinase substrate motif;PKA kinase substrate motif;PKC kinase substrate motif	___2
O95696-2;O95696;B4E3L9	O95696-2	Bromodomain-containing protein 1	BRD1	>sp|O95696-2|BRD1_HUMAN Isoform 2 of Bromodomain-containing protein 1 OS=Homo sapiens GN=BRD1;>sp|O95696|BRD1_HUMAN Bromodomain-containing protein 1 OS=Homo sapiens GN=BRD1 PE=1 SV=1;>tr|B4E3L9|B4E3L9_HUMAN Bromodomain-containing protein 1 OS=Homo sapiens	_IVEYS(ph)PPSAPR_	S	2	648.305	1110300	0.00678352	0.964135	106.58	106.58	128	128;128;128	0.68139	0.77862	0.7811	0.7455	Casein kinase I substrate motif;Casein kinase II substrate motif;ERK1,2 kinase substrate motif;G protein-coupled receptor kinase 1 substrate motif;GSK-3, ERK1, ERK2, CDK5 substrate motif;WW domain binding motif	___1
H0Y6K2;P25440;Q658Y7;P25440-2	H0Y6K2	Bromodomain-containing protein 2	BRD2;BRD2;DKFZp313H139	>tr|H0Y6K2|H0Y6K2_HUMAN Bromodomain-containing protein 2 (Fragment) OS=Homo sapiens GN=BRD2 PE=4 SV=1;>sp|P25440|BRD2_HUMAN Bromodomain-containing protein 2 OS=Homo sapiens GN=BRD2 PE=1 SV=2;>tr|Q658Y7|Q658Y7_HUMAN Bromodomain containing 2, isoform CRA_a O	_TAPPAIPTGYDS(ph)EEEEESRPMSYDEKR_	S	3	1055.45	292090000	1.84e-06	0.933565	105.06	79.635	639	639;633;513;668	0.96842	0.88451	0.85081	0.8999	b-Adrenergic Receptor kinase substrate motif;BARD1 BRCT domain binding motif;Casein kinase II substrate motif;G protein-coupled receptor kinase 1 substrate motif	___1
H0Y6K2;P25440;Q658Y7;P25440-2	H0Y6K2	Bromodomain-containing protein 2	BRD2;BRD2;DKFZp313H139	>tr|H0Y6K2|H0Y6K2_HUMAN Bromodomain-containing protein 2 (Fragment) OS=Homo sapiens GN=BRD2 PE=4 SV=1;>sp|P25440|BRD2_HUMAN Bromodomain-containing protein 2 OS=Homo sapiens GN=BRD2 PE=1 SV=2;>tr|Q658Y7|Q658Y7_HUMAN Bromodomain containing 2, isoform CRA_a O	_TAPPAIPT(ph)GYDSEEEEESRPMSYDEK_	T	3	1003.42	60322000	0.00187378	0.847105	75.224	65.454	635	635;629;509;664	1.0266	1.0032	NaN	1.0148	Casein kinase II substrate motif;DNA dependent Protein kinase substrate motif;Dual specificity protein phosphatase 6 substrate motif;G protein-coupled receptor kinase 1 substrate motif;MAPK 11,13,14 kinase substrate motif;PP2C delta substrate motif	___1
H0Y6K2;P25440;Q658Y7;P25440-2;U3KQA6;E9PIQ3;U3KPW0;H0YDJ7	H0Y6K2	Bromodomain-containing protein 2	BRD2;BRD2;DKFZp313H139;BRD2;BRD2	>tr|H0Y6K2|H0Y6K2_HUMAN Bromodomain-containing protein 2 (Fragment) OS=Homo sapiens GN=BRD2 PE=4 SV=1;>sp|P25440|BRD2_HUMAN Bromodomain-containing protein 2 OS=Homo sapiens GN=BRD2 PE=1 SV=2;>tr|Q658Y7|Q658Y7_HUMAN Bromodomain containing 2, isoform CRA_a O	_KADTTTPTPTAIIAPGS(ph)PASPPGS(ph)IEPK_	S	3	954.791	8510600	3.69e-06	0.934521	96.679	96.679	311	311;305;185;305;305;305;48;28	0.53996	NaN	0.87781	0.6885	Casein kinase II substrate motif;MAPKAPK2 kinase substrate motif	___2
H0Y6K2;P25440;Q658Y7;P25440-2;U3KQA6;E9PIQ3;U3KPW0;H0YDJ7	H0Y6K2	Bromodomain-containing protein 2	BRD2;BRD2;DKFZp313H139;BRD2;BRD2	>tr|H0Y6K2|H0Y6K2_HUMAN Bromodomain-containing protein 2 (Fragment) OS=Homo sapiens GN=BRD2 PE=4 SV=1;>sp|P25440|BRD2_HUMAN Bromodomain-containing protein 2 OS=Homo sapiens GN=BRD2 PE=1 SV=2;>tr|Q658Y7|Q658Y7_HUMAN Bromodomain containing 2, isoform CRA_a O	_KADTTTPTPTAIIAPGS(ph)PAS(ph)PPGSIEPK_	S	3	954.791	19335000	2.55e-06	0.947749	98.766	98.766	307	307;301;181;301;301;301;44;24	1.0836	0.7931	0.75008	0.8638	Casein kinase I substrate motif;ERK1,2 kinase substrate motif;G protein-coupled receptor kinase 1 substrate motif;GSK3 kinase substrate motif;GSK-3, ERK1, ERK2, CDK5 substrate motif;WW domain binding motif	___2
H0Y6K2;P25440;Q658Y7;P25440-2;U3KQA6;E9PIQ3;U3KPW0;H0YDJ7	H0Y6K2	Bromodomain-containing protein 2	BRD2;BRD2;DKFZp313H139;BRD2;BRD2	>tr|H0Y6K2|H0Y6K2_HUMAN Bromodomain-containing protein 2 (Fragment) OS=Homo sapiens GN=BRD2 PE=4 SV=1;>sp|P25440|BRD2_HUMAN Bromodomain-containing protein 2 OS=Homo sapiens GN=BRD2 PE=1 SV=2;>tr|Q658Y7|Q658Y7_HUMAN Bromodomain containing 2, isoform CRA_a O	_KADTTTPTPTAIIAPGS(ph)PAS(ph)PPGSIEPK_	S	3	954.791	27845000	2.55e-06	0.999924	98.766	98.766	304	304;298;178;298;298;298;41;21	1.0836	0.7931	0.82907	0.8932	Casein kinase I substrate motif;Casein kinase II substrate motif;ERK1,2 kinase substrate motif;G protein-coupled receptor kinase 1 substrate motif;GSK-3, ERK1, ERK2, CDK5 substrate motif;WW domain binding motif	___2
P55201-2;P55201;P55201-3;P55201-4	P55201-2	Peregrin	BRPF1	>sp|P55201-2|BRPF1_HUMAN Isoform 2 of Peregrin OS=Homo sapiens GN=BRPF1;>sp|P55201|BRPF1_HUMAN Peregrin OS=Homo sapiens GN=BRPF1 PE=1 SV=2;>sp|P55201-3|BRPF1_HUMAN Isoform 3 of Peregrin OS=Homo sapiens GN=BRPF1;>sp|P55201-4|BRPF1_HUMAN Isoform 4 of Peregri	_ISIFDNIDVVS(ph)EDEEAPEEAPENGSNKENTETPAATPK_	S	3	1389.62	25677000	0.00450442	0.980778	66.454	44.757	120	120;120;120;120	0.91817	1.0656	1.1104	1.028	BARD1 BRCT domain binding motif;Casein kinase I substrate motif;Casein kinase II substrate motif;G protein-coupled receptor kinase 1 substrate motif	___1
Q13895;F8WBL2	Q13895	Bystin	BYSL;BYSL	>sp|Q13895|BYST_HUMAN Bystin OS=Homo sapiens GN=BYSL PE=1 SV=3;>tr|F8WBL2|F8WBL2_HUMAN Bystin OS=Homo sapiens GN=BYSL PE=2 SV=1	_M(ox)PQDGS(ph)DDEDEEWPTIEK_	S	2	1108.91	44261000	1.74e-97	1	231.49	190.8	98	98;98	0.9009	0.90827	0.86486	0.8911	BARD1 BRCT domain binding motif;Casein kinase II substrate motif	___1
Q9BUA3	Q9BUA3	Uncharacterized protein C11orf84	C11orf84	>sp|Q9BUA3|CK084_HUMAN Uncharacterized protein C11orf84 OS=Homo sapiens GN=C11orf84 PE=1 SV=3	_AEQPS(ph)PPNS(ph)DSGQDAHPDPDANPDAAR_	S	3	972.708	1606000	0.00615612	0.998974	75.184	75.184	148	148	0.67992	0.60543	NaN	0.6416	Casein kinase I substrate motif;DNA dependent Protein kinase substrate motif;ERK1,2 kinase substrate motif;G protein-coupled receptor kinase 1 substrate motif;GSK3 kinase substrate motif;GSK-3, ERK1, ERK2, CDK5 substrate motif;WW domain binding motif	___2
Q9BUA3	Q9BUA3	Uncharacterized protein C11orf84	C11orf84	>sp|Q9BUA3|CK084_HUMAN Uncharacterized protein C11orf84 OS=Homo sapiens GN=C11orf84 PE=1 SV=3	_AEQPS(ph)PPNS(ph)DSGQDAHPDPDANPDAAR_	S	3	972.708	2521600	0.000167753	0.952835	89.721	64.547	152	152	0.67992	0.60543	NaN	0.6416	Casein kinase II substrate motif;MAPKAPK2 kinase substrate motif	___2
Q53F19	Q53F19	Uncharacterized protein C17orf85	C17orf85	>sp|Q53F19|CQ085_HUMAN Uncharacterized protein C17orf85 OS=Homo sapiens GN=C17orf85 PE=1 SV=2	_DKQEDS(ph)SDDDEAEEGEVEDENS(ph)S(ph)DVEIDTISQVEEESIIR_	S	3	1585.27	1020200	0.00659629	0.797852	43.566	32.289	225	225	1.0063	0.96824	NaN	0.9871	Casein kinase I substrate motif	___3
Q53F19	Q53F19	Uncharacterized protein C17orf85	C17orf85	>sp|Q53F19|CQ085_HUMAN Uncharacterized protein C17orf85 OS=Homo sapiens GN=C17orf85 PE=1 SV=2	_DKQEDS(ph)SDDDEAEEGEVEDENS(ph)S(ph)DVEIDTISQVEEESIIR_	S	3	1585.27	1020200	0.00659629	0.797853	43.566	32.289	226	226	1.0063	0.96824	NaN	0.9871	Casein kinase I substrate motif;Casein kinase II substrate motif;MDC1 BRCT domain binding motif;Plk1 PBD domain binding motif	___3
Q53F19	Q53F19	Uncharacterized protein C17orf85	C17orf85	>sp|Q53F19|CQ085_HUMAN Uncharacterized protein C17orf85 OS=Homo sapiens GN=C17orf85 PE=1 SV=2	_DKQEDS(ph)S(ph)DDDEAEEGEVEDENS(ph)SDVEIDTISQVEEESIIR_	S	4	1189.2	1504200	0.00659629	0.986522	43.566	39.122	209	209	1.0063	1.0599	0.94518	1.0027	b-Adrenergic Receptor kinase substrate motif;Casein kinase II substrate motif;PKA kinase substrate motif;Pyruvate dehydrogenase kinase substrate motif	___3
Q53F19	Q53F19	Uncharacterized protein C17orf85	C17orf85	>sp|Q53F19|CQ085_HUMAN Uncharacterized protein C17orf85 OS=Homo sapiens GN=C17orf85 PE=1 SV=2	_DKQEDS(ph)S(ph)DDDEAEEGEVEDENS(ph)SDVEIDTISQVEEESIIR_	S	4	1189.2	1504200	0.00659629	0.986522	43.566	39.122	210	210	1.0063	1.0599	0.94518	1.0027	Casein kinase I substrate motif;Casein kinase II substrate motif;MDC1 BRCT domain binding motif;Plk1 PBD domain binding motif;Pyruvate dehydrogenase kinase substrate motif	___3
Q8N6N3	Q8N6N3	UPF0690 protein C1orf52	C1orf52	>sp|Q8N6N3|CA052_HUMAN UPF0690 protein C1orf52 OS=Homo sapiens GN=C1orf52 PE=1 SV=1	_IIPEGEETIES(ph)DDEKDEHTSK_	S	3	827.69	151160000	0.00151472	0.966234	83.758	83.758	158	158	1.4122	1.374	1.3603	1.382	b-Adrenergic Receptor kinase substrate motif;BARD1 BRCT domain binding motif;Casein kinase II substrate motif	___1
Q07021;I3L3B0;I3L3Q7	Q07021	Complement component 1 Q subcomponent-binding protein, mitochondrial	C1QBP	>sp|Q07021|C1QBP_HUMAN Complement component 1 Q subcomponent-binding protein, mitochondrial OS=Homo sapiens GN=C1QBP PE=1 SV=1;>tr|I3L3B0|I3L3B0_HUMAN Complement component 1 Q subcomponent-binding protein, mitochondrial OS=Homo sapiens GN=C1QBP PE=2 SV=1;>	_AIVIDCHYPEDEVGQEDEAES(ph)DIFSIR_	S	3	1072.8	12129000	0.000114136	0.991427	92.238	71.54	201	201;97;97	0.91593	0.78909	0.82182	0.8406	b-Adrenergic Receptor kinase substrate motif;Casein kinase I substrate motif;G protein-coupled receptor kinase 1 substrate motif;GSK3 kinase substrate motif	___1
Q9BVC5;B4E2G9;C9J4K0	Q9BVC5	Ashwin	C2orf49;C2orf49;C2orf49	>sp|Q9BVC5|ASHWN_HUMAN Ashwin OS=Homo sapiens GN=C2orf49 PE=1 SV=1;>tr|B4E2G9|B4E2G9_HUMAN Ashwin OS=Homo sapiens GN=C2orf49 PE=2 SV=1;>tr|C9J4K0|C9J4K0_HUMAN Ashwin OS=Homo sapiens GN=C2orf49 PE=2 SV=1	_KSPSGPVKS(ph)PPISPVGTTPVK_	S	3	714.052	36352000	0.00356868	0.986258	77.689	61.862	189	189;185;147	1.0563	1.0407	NaN	1.0485	Casein kinase I substrate motif;ERK1, ERK2, SAPK, CDK5 and GSK3 kinase substrate motif;ERK1,2 kinase substrate motif;G protein-coupled receptor kinase 1 substrate motif;Growth associated histone HI kinase substrate motif;GSK3 kinase substrate motif;GSK-3, ERK1, ERK2, CDK5 substrate motif;WW domain binding motif	___1
P0DJ93	P0DJ93	UPF0766 protein C6orf228	C6orf228	>sp|P0DJ93|SIM13_HUMAN Small integral membrane protein 13 OS=Homo sapiens GN=SMIM13 PE=3 SV=1	_EIVGDTGSQEGDHEPS(ph)GS(ph)ETEEDTSSSPHR_	S	3	1106.09	3740200	0.00639531	0.827831	70.808	62.108	60	60	NaN	0.74837	0.7147	0.7313	Casein kinase II substrate motif;G protein-coupled receptor kinase 1 substrate motif	___2
Q5T5Y3-3;Q5T5Y3;Q5T5Y3-2	Q5T5Y3-3	Calmodulin-regulated spectrin-associated protein 1	CAMSAP1	>sp|Q5T5Y3-3|CAMP1_HUMAN Isoform 3 of Calmodulin-regulated spectrin-associated protein 1 OS=Homo sapiens GN=CAMSAP1;>sp|Q5T5Y3|CAMP1_HUMAN Calmodulin-regulated spectrin-associated protein 1 OS=Homo sapiens GN=CAMSAP1 PE=1 SV=2;>sp|Q5T5Y3-2|CAMP1_HUMAN Isof	_SIISNVS(ph)IEDEEEEIVAIVR_	S	2	1162.57	6594400	2.95e-07	0.999813	144.63	144.63	545	545;534;256	1.0319	1.1075	0.98953	1.0418	Casein kinase II substrate motif;Pyruvate dehydrogenase kinase substrate motif	___1
Q5T5Y3-3;Q5T5Y3;Q5T5Y3-2	Q5T5Y3-3	Calmodulin-regulated spectrin-associated protein 1	CAMSAP1	>sp|Q5T5Y3-3|CAMP1_HUMAN Isoform 3 of Calmodulin-regulated spectrin-associated protein 1 OS=Homo sapiens GN=CAMSAP1;>sp|Q5T5Y3|CAMP1_HUMAN Calmodulin-regulated spectrin-associated protein 1 OS=Homo sapiens GN=CAMSAP1 PE=1 SV=2;>sp|Q5T5Y3-2|CAMP1_HUMAN Isof	_S(ph)IISNVSIEDEEEEIVAIVR_	S	3	775.38	2389700	0.00102005	0.983034	90.422	90.422	539	539;528;250	NaN	1.1214	1.0822	1.1016	Casein kinase I substrate motif;Casein kinase II substrate motif;MAPKAPK2 kinase substrate motif	___1
Q9Y2V2;H3BNU9;H3BPY5;H3BUY4;H3BSW7;I3L3X8;H3BTK3	Q9Y2V2	Calcium-regulated heat stable protein 1	CARHSP1;CARHSP1;CARHSP1;CARHSP1;CARHSP1;CARHSP1	>sp|Q9Y2V2|CHSP1_HUMAN Calcium-regulated heat stable protein 1 OS=Homo sapiens GN=CARHSP1 PE=1 SV=2;>tr|H3BNU9|H3BNU9_HUMAN Calcium-regulated heat stable protein 1 (Fragment) OS=Homo sapiens GN=CARHSP1 PE=2 SV=1;>tr|H3BPY5|H3BPY5_HUMAN Calcium-regulated he	_ERS(ph)PS(ph)PIRGNVVPS(ph)PIPTR_	S	3	767.018	69841000	2.34e-05	0.999994	117.43	117.43	30	30;30;30;30;30;30;30	1.0164	1.0796	1.0557	1.0502	14-3-3 domain binding motif;Akt kinase substrate motif;Calmodulin-dependent protein kinase II substrate motif;Casein kinase II substrate motif;ERK1,2 kinase substrate motif;Growth associated histone HI kinase substrate motif;GSK-3, ERK1, ERK2, CDK5 substrate motif;MAPKAPK1 kinase substrate motif;MAPKAPK2 kinase substrate motif;PKA kinase substrate motif;PKC epsilon kinase substrate motif;PKC kina…	___3
Q9Y2V2;H3BNU9;H3BPY5;H3BUY4;H3BSW7;I3L3X8;H3BTK3	Q9Y2V2	Calcium-regulated heat stable protein 1	CARHSP1;CARHSP1;CARHSP1;CARHSP1;CARHSP1;CARHSP1	>sp|Q9Y2V2|CHSP1_HUMAN Calcium-regulated heat stable protein 1 OS=Homo sapiens GN=CARHSP1 PE=1 SV=2;>tr|H3BNU9|H3BNU9_HUMAN Calcium-regulated heat stable protein 1 (Fragment) OS=Homo sapiens GN=CARHSP1 PE=2 SV=1;>tr|H3BPY5|H3BPY5_HUMAN Calcium-regulated he	_ERS(ph)PS(ph)PIRGNVVPS(ph)PIPTR_	S	3	767.018	69841000	2.34e-05	1	117.43	117.43	32	32;32;32;32;32;32;32	1.0164	1.0796	1.0557	1.0502	14-3-3 domain binding motif;Akt kinase substrate motif;Calmodulin-dependent protein kinase II substrate motif;Cdc2 kinase substrate motif;CDK kinase substrate motif;CDK1,2,4,6 kinase substrate motif;CLK1 kinase substrate motif;DNA dependent Protein kinase substrate motif;ERK1,2 kinase substrate motif;GSK-3, ERK1, ERK2, CDK5 substrate motif;MAPKAPK1 kinase substrate motif;PKA kinase substrate moti…	___3
Q9Y2V2;H3BNU9;H3BPY5;H3BUY4;H3BSW7;I3L3X8;H3BTK3	Q9Y2V2	Calcium-regulated heat stable protein 1	CARHSP1;CARHSP1;CARHSP1;CARHSP1;CARHSP1;CARHSP1	>sp|Q9Y2V2|CHSP1_HUMAN Calcium-regulated heat stable protein 1 OS=Homo sapiens GN=CARHSP1 PE=1 SV=2;>tr|H3BNU9|H3BNU9_HUMAN Calcium-regulated heat stable protein 1 (Fragment) OS=Homo sapiens GN=CARHSP1 PE=2 SV=1;>tr|H3BPY5|H3BPY5_HUMAN Calcium-regulated he	_ERS(ph)PS(ph)PIRGNVVPS(ph)PIPTR_	S	3	767.018	61404000	2.34e-05	0.995909	117.43	59.912	41	41;41;41;41;41;41;41	1.0164	1.0796	1.0557	1.0502	Casein kinase I substrate motif;DNA dependent Protein kinase substrate motif;ERK1,2 kinase substrate motif;G protein-coupled receptor kinase 1 substrate motif;GSK-3, ERK1, ERK2, CDK5 substrate motif;WW domain binding motif	___3
P20810-6;P20810-7;E7ESM9;B7Z468;P20810-9;P20810;B7Z574;E7EVY3;P20810-8;P20810-4;E7ES10;E9PDE4;H0YA91	P20810-6	Calpastatin	CAST;CAST;CAST;CAST;CAST;CAST;CAST;CAST	>sp|P20810-6|ICAL_HUMAN Isoform 6 of Calpastatin OS=Homo sapiens GN=CAST;>sp|P20810-7|ICAL_HUMAN Isoform 7 of Calpastatin OS=Homo sapiens GN=CAST;>tr|E7ESM9|E7ESM9_HUMAN Calpastatin OS=Homo sapiens GN=CAST PE=2 SV=1;>tr|B7Z468|B7Z468_HUMAN Calpastatin OS=H	_KEGITGPPADSSKPIGPDDAIDAISSDFT(ph)CGSPTAAGK_	T	4	953.441	9401600	0.000512565	0.518284	79.408	49.209	323	323;304;301;286;282;240;226;226;218;199;240;168;257	1.0826	0.86458	NaN	0.9675	Casein kinase I substrate motif;Casein kinase II substrate motif;G protein-coupled receptor kinase 1 substrate motif;MAPKAPK2 kinase substrate motif	___1
P20810-6;P20810-7;E7ESM9;B7Z468;P20810-9;P20810;B7Z574;E7EVY3;P20810-8;P20810-4;E7ES10;E9PDE4;H0YA91	P20810-6	Calpastatin	CAST;CAST;CAST;CAST;CAST;CAST;CAST;CAST	>sp|P20810-6|ICAL_HUMAN Isoform 6 of Calpastatin OS=Homo sapiens GN=CAST;>sp|P20810-7|ICAL_HUMAN Isoform 7 of Calpastatin OS=Homo sapiens GN=CAST;>tr|E7ESM9|E7ESM9_HUMAN Calpastatin OS=Homo sapiens GN=CAST PE=2 SV=1;>tr|B7Z468|B7Z468_HUMAN Calpastatin OS=H	_KEGITGPPADSSKPIGPDDAIDAISSDFTCGS(ph)PTAAGK_	S	4	953.441	62052000	3.39e-12	0.900174	102.55	76.423	326	326;307;304;289;285;243;229;229;221;202;243;171;260	1.0806	1.0994	1.0067	1.0615	Casein kinase II substrate motif;ERK1,2 kinase substrate motif;G protein-coupled receptor kinase 1 substrate motif;GSK-3, ERK1, ERK2, CDK5 substrate motif;WW domain binding motif	___1
P45973;F8VNY3	P45973	Chromobox protein homolog 5	CBX5;CBX5	>sp|P45973|CBX5_HUMAN Chromobox protein homolog 5 OS=Homo sapiens GN=CBX5 PE=1 SV=1;>tr|F8VNY3|F8VNY3_HUMAN Chromobox protein homolog 5 (Fragment) OS=Homo sapiens GN=CBX5 PE=2 SV=1	_TADS(ph)S(ph)S(ph)S(ph)EDEEEYVVEKVIDRR_	S	3	955.018	3811100	0.000294636	0.992438	83.202	80.02	11	11;11	0.91598	1.0615	1.0279	0.9998	b-Adrenergic Receptor kinase substrate motif;Casein kinase I substrate motif;Casein kinase II substrate motif	___3
P45973;F8VNY3	P45973	Chromobox protein homolog 5	CBX5;CBX5	>sp|P45973|CBX5_HUMAN Chromobox protein homolog 5 OS=Homo sapiens GN=CBX5 PE=1 SV=1;>tr|F8VNY3|F8VNY3_HUMAN Chromobox protein homolog 5 (Fragment) OS=Homo sapiens GN=CBX5 PE=2 SV=1	_TADS(ph)S(ph)S(ph)S(ph)EDEEEYVVEKVIDRR_	S	3	955.018	3811100	0.000294636	0.99577	83.202	80.02	12	12;12	0.91598	1.0615	1.0279	0.9998	Casein kinase II substrate motif;MDC1 BRCT domain binding motif;Plk1 PBD domain binding motif	___3
P45973;F8VNY3	P45973	Chromobox protein homolog 5	CBX5;CBX5	>sp|P45973|CBX5_HUMAN Chromobox protein homolog 5 OS=Homo sapiens GN=CBX5 PE=1 SV=1;>tr|F8VNY3|F8VNY3_HUMAN Chromobox protein homolog 5 (Fragment) OS=Homo sapiens GN=CBX5 PE=2 SV=1	_TADS(ph)S(ph)S(ph)S(ph)EDEEEYVVEKVIDRR_	S	3	955.018	3811100	0.000294636	0.99592	83.202	80.02	13	13;13	0.91598	1.0615	1.0279	0.9998	Casein kinase I substrate motif;Casein kinase II substrate motif;MDC1 BRCT domain binding motif;Plk1 PBD domain binding motif;Pyruvate dehydrogenase kinase substrate motif	___3
P45973;F8VNY3	P45973	Chromobox protein homolog 5	CBX5;CBX5	>sp|P45973|CBX5_HUMAN Chromobox protein homolog 5 OS=Homo sapiens GN=CBX5 PE=1 SV=1;>tr|F8VNY3|F8VNY3_HUMAN Chromobox protein homolog 5 (Fragment) OS=Homo sapiens GN=CBX5 PE=2 SV=1	_TADS(ph)S(ph)S(ph)S(ph)EDEEEYVVEKVIDRR_	S	3	955.018	3811100	0.000294636	0.99555	83.202	80.02	14	14;14	0.91598	1.0615	1.0279	0.9998	BARD1 BRCT domain binding motif;Casein kinase II substrate motif;G protein-coupled receptor kinase 1 substrate motif;MDC1 BRCT domain binding motif;Plk1 PBD domain binding motif	___3
J3KR35;Q8WUD4	J3KR35	Coiled-coil domain-containing protein 12	CCDC12	>tr|J3KR35|J3KR35_HUMAN Coiled-coil domain containing 12, isoform CRA_a OS=Homo sapiens GN=CCDC12 PE=2 SV=1;>sp|Q8WUD4|CCD12_HUMAN Coiled-coil domain-containing protein 12 OS=Homo sapiens GN=CCDC12 PE=1 SV=1	_IKGQEDSIASAVDAATEQKTCDS(ph)D_	S	3	873.709	76482000	2.23e-28	0.999999	184.06	141.48	178	178;165	1.2365	1.313	1.3335	1.2937	b-Adrenergic Receptor kinase substrate motif;PKA kinase substrate motif	___1
Q96JG6;Q96JG6-3;Q5JPD9;H0Y7Q2;Q75N11;B4DS55	Q96JG6	Coiled-coil domain-containing protein 132	CCDC132;DKFZp313I2429;CCDC132;FLJ20097;CCDC132	>sp|Q96JG6|CC132_HUMAN Coiled-coil domain-containing protein 132 OS=Homo sapiens GN=CCDC132 PE=1 SV=3;>sp|Q96JG6-3|CC132_HUMAN Isoform 3 of Coiled-coil domain-containing protein 132 OS=Homo sapiens GN=CCDC132;>tr|Q5JPD9|Q5JPD9_HUMAN Coiled-coil domain-cont	_FMEQSRS(ph)PSVS(ph)PSKQPVSTSSK_	S	3	847.708	15590000	0.000271733	0.959886	111.03	111.03	494	494;464;305;281;225;214	1.5446	NaN	1.4758	1.5098	Casein kinase I substrate motif;Casein kinase II substrate motif;ERK1,2 kinase substrate motif;G protein-coupled receptor kinase 1 substrate motif;Growth associated histone HI kinase substrate motif;GSK3 kinase substrate motif;GSK-3, ERK1, ERK2, CDK5 substrate motif;WW domain binding motif	___2
Q96JG6;Q96JG6-3;Q5JPD9;H0Y7Q2;Q75N11;B4DS55	Q96JG6	Coiled-coil domain-containing protein 132	CCDC132;DKFZp313I2429;CCDC132;FLJ20097;CCDC132	>sp|Q96JG6|CC132_HUMAN Coiled-coil domain-containing protein 132 OS=Homo sapiens GN=CCDC132 PE=1 SV=3;>sp|Q96JG6-3|CC132_HUMAN Isoform 3 of Coiled-coil domain-containing protein 132 OS=Homo sapiens GN=CCDC132;>tr|Q5JPD9|Q5JPD9_HUMAN Coiled-coil domain-cont	_FMEQSRS(ph)PSVS(ph)PSKQPVSTSSK_	S	3	847.708	19670000	0.000271733	0.982106	111.03	111.03	498	498;468;309;285;229;218	1.4156	1.6686	1.4758	1.5163	Casein kinase II substrate motif;Cdc2 kinase substrate motif;CDK kinase substrate motif;CDK1,2,4,6 kinase substrate motif;ERK1,2 kinase substrate motif;GSK-3, ERK1, ERK2, CDK5 substrate motif;MAPKAPK2 kinase substrate motif;WW domain binding motif	___2
Q96MW1	Q96MW1	Coiled-coil domain-containing protein 43	CCDC43	>sp|Q96MW1|CCD43_HUMAN Coiled-coil domain-containing protein 43 OS=Homo sapiens GN=CCDC43 PE=1 SV=2	_AAIIAQYADVT(ph)DEEDEADEKDDSGATTMNIGSDK_	T	3	1223.52	232630000	4.7e-45	0.99995	131.13	128.89	139	139	1.2383	1.3912	1.3643	1.3296	Casein kinase II substrate motif	___1
Q16204	Q16204	Coiled-coil domain-containing protein 6	CCDC6	>sp|Q16204|CCDC6_HUMAN Coiled-coil domain-containing protein 6 OS=Homo sapiens GN=CCDC6 PE=1 SV=2	_IIQEKIDQPVS(ph)APPS(ph)PR_	S	3	678.994	7742500	0.00811266	1	132.84	81.574	240	240	0.92296	0.87907	NaN	0.9007	G protein-coupled receptor kinase 1 substrate motif;GSK3 kinase substrate motif	___2
Q16204	Q16204	Coiled-coil domain-containing protein 6	CCDC6	>sp|Q16204|CCDC6_HUMAN Coiled-coil domain-containing protein 6 OS=Homo sapiens GN=CCDC6 PE=1 SV=2	_IIQEKIDQPVS(ph)APPS(ph)PR_	S	3	678.994	7742500	0.00811266	1	132.84	81.574	244	244	0.92296	0.87907	NaN	0.9007	Casein kinase II substrate motif;DNA dependent Protein kinase substrate motif;ERK1,2 kinase substrate motif;Growth associated histone HI kinase substrate motif;GSK-3, ERK1, ERK2, CDK5 substrate motif;MAPKAPK2 kinase substrate motif;PKA kinase substrate motif;PKC kinase substrate motif;Pyruvate dehydrogenase kinase substrate motif;WW domain binding motif	___2
Q9H6F5;H0YG79	Q9H6F5	Coiled-coil domain-containing protein 86	CCDC86;CCDC86	>sp|Q9H6F5|CCD86_HUMAN Coiled-coil domain-containing protein 86 OS=Homo sapiens GN=CCDC86 PE=1 SV=1;>tr|H0YG79|H0YG79_HUMAN Coiled-coil domain-containing protein 86 (Fragment) OS=Homo sapiens GN=CCDC86 PE=4 SV=1	_AGIGS(ph)PERPPKTS(ph)PGS(ph)PR_	S	2	1015.93	108850000	5.94e-65	0.865452	216.48	157.24	66	66;60	0.57474	0.69098	0.75008	0.6679	Casein kinase I substrate motif;Casein kinase II substrate motif;ERK1,2 kinase substrate motif;G protein-coupled receptor kinase 1 substrate motif;GSK-3, ERK1, ERK2, CDK5 substrate motif;PKA kinase substrate motif;PKC kinase substrate motif;WW domain binding motif	___3
Q9H6F5;H0YG79	Q9H6F5	Coiled-coil domain-containing protein 86	CCDC86;CCDC86	>sp|Q9H6F5|CCD86_HUMAN Coiled-coil domain-containing protein 86 OS=Homo sapiens GN=CCDC86 PE=1 SV=1;>tr|H0YG79|H0YG79_HUMAN Coiled-coil domain-containing protein 86 (Fragment) OS=Homo sapiens GN=CCDC86 PE=4 SV=1	_AGIGS(ph)PERPPKT(ph)SPGS(ph)PR_	S	2	1015.93	87073000	1.02e-97	1	232.44	232.44	58	58;52	0.5941	0.67814	0.75252	0.6718	Casein kinase II substrate motif;Cdc2 kinase substrate motif;CDK kinase substrate motif;CDK1,2,4,6 kinase substrate motif;ERK1,2 kinase substrate motif;G protein-coupled receptor kinase 1 substrate motif;GSK-3, ERK1, ERK2, CDK5 substrate motif;WW domain binding motif	___3
Q9H6F5;H0YG79	Q9H6F5	Coiled-coil domain-containing protein 86	CCDC86;CCDC86	>sp|Q9H6F5|CCD86_HUMAN Coiled-coil domain-containing protein 86 OS=Homo sapiens GN=CCDC86 PE=1 SV=1;>tr|H0YG79|H0YG79_HUMAN Coiled-coil domain-containing protein 86 (Fragment) OS=Homo sapiens GN=CCDC86 PE=4 SV=1	_AGIGS(ph)PERPPKT(ph)SPGS(ph)PR_	S	2	1015.93	93057000	1.02e-97	1	232.44	232.44	69	69;63	0.5941	0.67814	0.75252	0.6718	ERK1,2 kinase substrate motif;Growth associated histone HI kinase substrate motif;GSK-3, ERK1, ERK2, CDK5 substrate motif;PKA kinase substrate motif;PKC kinase substrate motif;WW domain binding motif	___3
Q9H6F5;H0YG79	Q9H6F5	Coiled-coil domain-containing protein 86	CCDC86;CCDC86	>sp|Q9H6F5|CCD86_HUMAN Coiled-coil domain-containing protein 86 OS=Homo sapiens GN=CCDC86 PE=1 SV=1;>tr|H0YG79|H0YG79_HUMAN Coiled-coil domain-containing protein 86 (Fragment) OS=Homo sapiens GN=CCDC86 PE=4 SV=1	_AGIGS(ph)PERPPKT(ph)SPGS(ph)PR_	T	2	1015.93	59646000	1.02e-97	0.999581	232.44	232.44	65	65;59	0.78749	0.66554	0.75497	0.7341	G protein-coupled receptor kinase 1 substrate motif	___3
Q9H6F5;H0YG79	Q9H6F5	Coiled-coil domain-containing protein 86	CCDC86;CCDC86	>sp|Q9H6F5|CCD86_HUMAN Coiled-coil domain-containing protein 86 OS=Homo sapiens GN=CCDC86 PE=1 SV=1;>tr|H0YG79|H0YG79_HUMAN Coiled-coil domain-containing protein 86 (Fragment) OS=Homo sapiens GN=CCDC86 PE=4 SV=1	_AIVEFESNPEETREPGS(ph)PPSVQR_	S	2	1318.11	191660000	1.95e-07	0.998213	119.38	83.435	47	47;41	0.87013	0.94551	0.92745	0.9138	Casein kinase I substrate motif;Casein kinase II substrate motif;ERK1,2 kinase substrate motif;GSK-3, ERK1, ERK2, CDK5 substrate motif;WW domain binding motif	___1
Q9H6F5;H0YG79	Q9H6F5	Coiled-coil domain-containing protein 86	CCDC86;CCDC86	>sp|Q9H6F5|CCD86_HUMAN Coiled-coil domain-containing protein 86 OS=Homo sapiens GN=CCDC86 PE=1 SV=1;>tr|H0YG79|H0YG79_HUMAN Coiled-coil domain-containing protein 86 (Fragment) OS=Homo sapiens GN=CCDC86 PE=4 SV=1	_IGGIRPES(ph)PESITSVSR_	S	3	622.31	245910000	1.46e-05	0.999993	155.86	113.73	18	18;12	1.0009	0.99711	1.0473	1.0148	14-3-3 domain binding motif;AMP-activated protein kinase substrate motif;b-Adrenergic Receptor kinase substrate motif;Calmodulin-dependent protein kinase II substrate motif;Casein kinase I substrate motif;Casein kinase II substrate motif;ERK1,2 kinase substrate motif;GSK-3, ERK1, ERK2, CDK5 substrate motif;HMGCoA Reductase kinase substrate motif;PKA kinase substrate motif;PKC kinase substrate mot…	___1
Q9Y3X0	Q9Y3X0	Coiled-coil domain-containing protein 9	CCDC9	>sp|Q9Y3X0|CCDC9_HUMAN Coiled-coil domain-containing protein 9 OS=Homo sapiens GN=CCDC9 PE=1 SV=1	_EGAASPAPETPQPTS(ph)PETSPK_	S	2	1079.98	5247300	1.92e-31	0.905429	183.56	183.56	386	386	0.72657	NaN	0.88437	0.8016	Casein kinase I substrate motif;Casein kinase II substrate motif;ERK1,2 kinase substrate motif;G protein-coupled receptor kinase 1 substrate motif;GSK3 kinase substrate motif;GSK-3, ERK1, ERK2, CDK5 substrate motif;WW domain binding motif	___1
Q9BW85	Q9BW85	Coiled-coil domain-containing protein 94	CCDC94	>sp|Q9BW85|CCD94_HUMAN Coiled-coil domain-containing protein 94 OS=Homo sapiens GN=CCDC94 PE=1 SV=1	_KEANPTPITPGASSISQIGAYIDSDDS(ph)NGS(ph)N_	S	3	1089.46	1803100	0.00522615	0.761886	64.773	57.021	319	319	0.61812	NaN	0.74763	0.6798	b-Adrenergic Receptor kinase substrate motif;Casein kinase I substrate motif;Casein kinase II substrate motif	___2
Q9BW85	Q9BW85	Coiled-coil domain-containing protein 94	CCDC94	>sp|Q9BW85|CCD94_HUMAN Coiled-coil domain-containing protein 94 OS=Homo sapiens GN=CCDC94 PE=1 SV=1	_KEANPTPITPGASSISQIGAYIDS(ph)DDSNGS(ph)N_	S	3	1089.46	2538700	0.0014308	0.749235	69.334	69.334	322	322	0.61812	0.86361	0.69506	0.7186		___2
Q9BW85	Q9BW85	Coiled-coil domain-containing protein 94	CCDC94	>sp|Q9BW85|CCD94_HUMAN Coiled-coil domain-containing protein 94 OS=Homo sapiens GN=CCDC94 PE=1 SV=1	_KEANPTPITPGASSISQIGAYIDS(ph)DDSNGS(ph)N_	S	3	1089.46	735600	0.0014308	0.916761	69.334	69.334	316	316	NaN	0.86361	0.64619	0.747	b-Adrenergic Receptor kinase substrate motif;Casein kinase I substrate motif;Casein kinase II substrate motif	___2
Q9BW85	Q9BW85	Coiled-coil domain-containing protein 94	CCDC94	>sp|Q9BW85|CCD94_HUMAN Coiled-coil domain-containing protein 94 OS=Homo sapiens GN=CCDC94 PE=1 SV=1	_IIEDS(ph)DS(ph)EDEAAPSPIQPAIRPNPTAIIDEAPKPK_	S	4	971.962	26756000	0.0028763	0.992914	74.196	52.149	211	211	1.0827	0.85301	1.0806	0.9993	b-Adrenergic Receptor kinase substrate motif;Casein kinase II substrate motif	___2
Q9BW85	Q9BW85	Coiled-coil domain-containing protein 94	CCDC94	>sp|Q9BW85|CCD94_HUMAN Coiled-coil domain-containing protein 94 OS=Homo sapiens GN=CCDC94 PE=1 SV=1	_IIEDS(ph)DS(ph)EDEAAPSPIQPAIRPNPTAIIDEAPKPK_	S	4	971.962	26756000	0.0028763	0.993528	74.196	52.149	213	213	1.0827	0.85301	1.0806	0.9993	b-Adrenergic Receptor kinase substrate motif;BARD1 BRCT domain binding motif;Casein kinase I substrate motif;Casein kinase II substrate motif;G protein-coupled receptor kinase 1 substrate motif	___2
Q9UK58;C9JPL0	Q9UK58	Cyclin-L1	CCNL1;CCNL1	>sp|Q9UK58|CCNL1_HUMAN Cyclin-L1 OS=Homo sapiens GN=CCNL1 PE=1 SV=1;>tr|C9JPL0|C9JPL0_HUMAN Cyclin-L1 OS=Homo sapiens GN=CCNL1 PE=2 SV=1	_GINPDGTPAISTIGGFS(ph)PAS(ph)KPS(ph)SPR_	S	3	917.732	6687100	0.000944468	0.921638	68.369	68.369	335	335;335	0.67448	0.83096	0.83746	0.7771	Casein kinase I substrate motif;Casein kinase II substrate motif;ERK1,2 kinase substrate motif;GSK-3, ERK1, ERK2, CDK5 substrate motif;WW domain binding motif	___3
Q9UK58;C9JPL0	Q9UK58	Cyclin-L1	CCNL1;CCNL1	>sp|Q9UK58|CCNL1_HUMAN Cyclin-L1 OS=Homo sapiens GN=CCNL1 PE=1 SV=1;>tr|C9JPL0|C9JPL0_HUMAN Cyclin-L1 OS=Homo sapiens GN=CCNL1 PE=2 SV=1	_GINPDGTPAISTIGGFS(ph)PAS(ph)KPS(ph)SPR_	S	3	917.732	6687100	0.000944468	0.91111	68.369	68.369	338	338;338	0.67448	0.83096	0.83746	0.7771	Casein kinase I substrate motif;Casein kinase II substrate motif;G protein-coupled receptor kinase 1 substrate motif;GSK3 kinase substrate motif	___3
Q9UK58;C9JPL0	Q9UK58	Cyclin-L1	CCNL1;CCNL1	>sp|Q9UK58|CCNL1_HUMAN Cyclin-L1 OS=Homo sapiens GN=CCNL1 PE=1 SV=1;>tr|C9JPL0|C9JPL0_HUMAN Cyclin-L1 OS=Homo sapiens GN=CCNL1 PE=2 SV=1	_GINPDGTPAISTIGGFS(ph)PAS(ph)KPS(ph)SPR_	S	3	917.732	6687100	0.000944468	0.580133	68.369	59.469	341	341;341	0.67448	0.83096	0.83746	0.7771	DNA dependent Protein kinase substrate motif;PKA kinase substrate motif;PKC kinase substrate motif	___3
Q9UK58;C9JPL0	Q9UK58	Cyclin-L1	CCNL1;CCNL1	>sp|Q9UK58|CCNL1_HUMAN Cyclin-L1 OS=Homo sapiens GN=CCNL1 PE=1 SV=1;>tr|C9JPL0|C9JPL0_HUMAN Cyclin-L1 OS=Homo sapiens GN=CCNL1 PE=2 SV=1	_GINPDGTPAISTIGGFS(ph)PAS(ph)KPS(ph)SPR_	S	3	917.732	6687100	0.000944468	0.580133	68.369	59.469	342	342;342	0.67448	0.83096	0.83746	0.7771	Casein kinase II substrate motif;ERK1,2 kinase substrate motif;Growth associated histone HI kinase substrate motif;GSK-3, ERK1, ERK2, CDK5 substrate motif;MAPKAPK2 kinase substrate motif;MDC1 BRCT domain binding motif;PKA kinase substrate motif;PKC kinase substrate motif;Plk1 PBD domain binding motif;WW domain binding motif	___3
P78371;F5GWF6;F8VQ14	P78371	T-complex protein 1 subunit beta	CCT2;CCT2;CCT2	>sp|P78371|TCPB_HUMAN T-complex protein 1 subunit beta OS=Homo sapiens GN=CCT2 PE=1 SV=4;>tr|F5GWF6|F5GWF6_HUMAN T-complex protein 1 subunit beta OS=Homo sapiens GN=CCT2 PE=2 SV=2;>tr|F8VQ14|F8VQ14_HUMAN T-complex protein 1 subunit beta OS=Homo sapiens GN=	_(ac)AS(ph)ISIAPVNIFK_	S	2	691.36	2017600	0.000594129	0.99636	132.86	122.97	3	3;3;3	0.93685	0.85143	0.89461	0.8936	Casein kinase II substrate motif;G protein-coupled receptor kinase 1 substrate motif	___1
Q9Y5K6	Q9Y5K6	CD2-associated protein	CD2AP	>sp|Q9Y5K6|CD2AP_HUMAN CD2-associated protein OS=Homo sapiens GN=CD2AP PE=1 SV=1	_GIGFGDIFKEGS(ph)VK_	S	2	767.371	12738000	0.00320166	1	125.73	116.51	224	224	0.92459	0.95206	0.95063	0.9423	Calmodulin-dependent protein kinase II substrate motif;Chk1 kinase substrate motif;Phosphorylase kinase substrate motif;PKA kinase substrate motif;PKC kinase substrate motif	___1
O95400	O95400	CD2 antigen cytoplasmic tail-binding protein 2	CD2BP2	>sp|O95400|CD2B2_HUMAN CD2 antigen cytoplasmic tail-binding protein 2 OS=Homo sapiens GN=CD2BP2 PE=1 SV=1	_HSIDS(ph)DEEEDDDDGGSSKYDIIASEDVEGQEAATIPSEGGVR_	S	3	1501.96	31860000	6.64e-20	0.799863	111	111	49	49	0.90258	0.72469	0.88799	0.8344	b-Adrenergic Receptor kinase substrate motif;BARD1 BRCT domain binding motif;Casein kinase II substrate motif	___1
Q16543;K7EQA9;K7EKQ2;K7EJ06	Q16543	Hsp90 co-chaperone Cdc37	CDC37	>sp|Q16543|CDC37_HUMAN Hsp90 co-chaperone Cdc37 OS=Homo sapiens GN=CDC37 PE=1 SV=1;>tr|K7EQA9|K7EQA9_HUMAN Hsp90 co-chaperone Cdc37 (Fragment) OS=Homo sapiens GN=CDC37 PE=2 SV=1;>tr|K7EKQ2|K7EKQ2_HUMAN Hsp90 co-chaperone Cdc37 (Fragment) OS=Homo sapiens GN	_(ac)VDYSVWDHIEVS(ph)DDEDETHPNIDTASIFR_	S	3	1176.17	112820000	2.4e-13	0.999833	116.45	94.207	13	13;13;13;13	0.97592	0.9902	0.99993	0.9886	BARD1 BRCT domain binding motif;Casein kinase II substrate motif	___1
Q00587;Q00587-2	Q00587	Cdc42 effector protein 1	CDC42EP1	>sp|Q00587|BORG5_HUMAN Cdc42 effector protein 1 OS=Homo sapiens GN=CDC42EP1 PE=1 SV=1;>sp|Q00587-2|BORG5_HUMAN Isoform 2 of Cdc42 effector protein 1 OS=Homo sapiens GN=CDC42EP1	_NAIS(ph)IPQINQAAYDSIVVGK_	S	2	1091.05	3878300	6.31e-07	1	122.79	87.102	121	121;121	0.59604	0.61762	0.66615	0.6259	AMP-activated protein kinase substrate motif;PKA kinase substrate motif	___1
Q9UKI2;C9JEZ4	Q9UKI2	Cdc42 effector protein 3	CDC42EP3;CDC42EP3	>sp|Q9UKI2|BORG2_HUMAN Cdc42 effector protein 3 OS=Homo sapiens GN=CDC42EP3 PE=1 SV=1;>tr|C9JEZ4|C9JEZ4_HUMAN Cdc42 effector protein 3 (Fragment) OS=Homo sapiens GN=CDC42EP3 PE=2 SV=1	_NAIS(ph)IPTIGGSQAIMIPIISPVTFNSK_	S	3	950.501	1066800	0.000243923	0.946074	86.145	68.733	108	108;108	1.1378	NaN	0.77068	0.9364	AMP-activated protein kinase substrate motif;Casein kinase I substrate motif;Casein kinase II substrate motif;PKA kinase substrate motif	___1
Q9H3Q1;B3KUS7	Q9H3Q1	Cdc42 effector protein 4	CDC42EP4;CDC42EP4	>sp|Q9H3Q1|BORG4_HUMAN Cdc42 effector protein 4 OS=Homo sapiens GN=CDC42EP4 PE=1 SV=1;>tr|B3KUS7|B3KUS7_HUMAN Cdc42 effector protein 4 OS=Homo sapiens GN=CDC42EP4 PE=2 SV=1	_S(ph)IS(ph)SSPVKKANDGEGGDEEAGTEEAVPR_	S	3	992.755	18405000	7.96e-25	0.5	135.8	91.722	140	140;70	1.0564	1.0996	NaN	1.0778	Calmodulin-dependent protein kinase II substrate motif;Casein kinase II substrate motif;Chk1 kinase substrate motif;PKA kinase substrate motif;PKC kinase substrate motif	___2
Q9H3Q1;B3KUS7	Q9H3Q1	Cdc42 effector protein 4	CDC42EP4;CDC42EP4	>sp|Q9H3Q1|BORG4_HUMAN Cdc42 effector protein 4 OS=Homo sapiens GN=CDC42EP4 PE=1 SV=1;>tr|B3KUS7|B3KUS7_HUMAN Cdc42 effector protein 4 OS=Homo sapiens GN=CDC42EP4 PE=2 SV=1	_S(ph)IS(ph)SSPVKKANDGEGGDEEAGTEEAVPR_	S	3	992.755	18405000	7.96e-25	0.5	135.8	91.722	141	141;71	1.0564	1.0996	NaN	1.0778	MDC1 BRCT domain binding motif;PKA kinase substrate motif;Plk1 PBD domain binding motif	___2
Q9H3Q1;B3KUS7	Q9H3Q1	Cdc42 effector protein 4	CDC42EP4;CDC42EP4	>sp|Q9H3Q1|BORG4_HUMAN Cdc42 effector protein 4 OS=Homo sapiens GN=CDC42EP4 PE=1 SV=1;>tr|B3KUS7|B3KUS7_HUMAN Cdc42 effector protein 4 OS=Homo sapiens GN=CDC42EP4 PE=2 SV=1	_S(ph)IS(ph)SSPVKKANDGEGGDEEAGTEEAVPR_	S	3	992.755	18405000	7.96e-25	0.5	135.8	91.722	142	142;72	1.0564	1.0996	NaN	1.0778	Cdc2 kinase substrate motif;CDK kinase substrate motif;CDK1,2,4,6 kinase substrate motif;ERK1,2 kinase substrate motif;Growth associated histone HI kinase substrate motif;GSK-3, ERK1, ERK2, CDK5 substrate motif;MAPKAPK2 kinase substrate motif;MDC1 BRCT domain binding motif;Plk1 PBD domain binding motif;WW domain binding motif	___2
Q9H3Q1;B3KUS7	Q9H3Q1	Cdc42 effector protein 4	CDC42EP4;CDC42EP4	>sp|Q9H3Q1|BORG4_HUMAN Cdc42 effector protein 4 OS=Homo sapiens GN=CDC42EP4 PE=1 SV=1;>tr|B3KUS7|B3KUS7_HUMAN Cdc42 effector protein 4 OS=Homo sapiens GN=CDC42EP4 PE=2 SV=1	_S(ph)ISS(ph)SPVKKANDGEGGDEEAGTEEAVPR_	S	3	992.755	26721000	7.96e-25	0.830804	135.8	74.763	138	138;68	1.0564	1.0996	1.1194	1.0915	Casein kinase I substrate motif;Casein kinase II substrate motif;G protein-coupled receptor kinase 1 substrate motif;GSK3 kinase substrate motif;PKA kinase substrate motif	___2
P06493;E5RIU6	P06493	Cyclin-dependent kinase 1	CDK1;CDK1	>sp|P06493|CDK1_HUMAN Cyclin-dependent kinase 1 OS=Homo sapiens GN=CDK1 PE=1 SV=3;>tr|E5RIU6|E5RIU6_HUMAN Cyclin-dependent kinase 1 (Fragment) OS=Homo sapiens GN=CDK1 PE=2 SV=2	_VYT(ph)HEVVTIWYR_	T	2	823.392	14849000	0.00272905	0.999998	132.97	121.45	161	161;161	1.103	1.131	1.0971	1.1103	AMP-activated protein kinase substrate motif;Calmodulin-dependent protein kinase II substrate motif;PKC kinase substrate motif	___1
P06493;P06493-2;E5RIU6;K7ELV5;G3V317	P06493	Cyclin-dependent kinase 1	CDK1;CDK1;CDK2	>sp|P06493|CDK1_HUMAN Cyclin-dependent kinase 1 OS=Homo sapiens GN=CDK1 PE=1 SV=3;>sp|P06493-2|CDK1_HUMAN Isoform 2 of Cyclin-dependent kinase 1 OS=Homo sapiens GN=CDK1;>tr|E5RIU6|E5RIU6_HUMAN Cyclin-dependent kinase 1 (Fragment) OS=Homo sapiens GN=CDK1 PE	_IEKIGEGT(ph)Y(ph)GVVYK_	Y	2	858.388	81137000	1.11e-22	0.999981	179.42	120.31	15	15;15;15;15;15	1.925	1.8518	1.9179	1.8979	ALK kinase substrate motif;JAK2 kinase substrate motif;Src kinase substrate motif	___1
Q9NYV4;Q9NYV4-2;Q9NYV4-3;J3QSD7	Q9NYV4	Cyclin-dependent kinase 12	CDK12	>sp|Q9NYV4|CDK12_HUMAN Cyclin-dependent kinase 12 OS=Homo sapiens GN=CDK12 PE=1 SV=2;>sp|Q9NYV4-2|CDK12_HUMAN Isoform 2 of Cyclin-dependent kinase 12 OS=Homo sapiens GN=CDK12;>sp|Q9NYV4-3|CDK12_HUMAN Isoform 3 of Cyclin-dependent kinase 12 OS=Homo sapiens	_HSS(ph)IS(ph)PVRIPINSSIGAEISR_	S	3	794.052	21405000	0.0124262	0.999825	81.477	81.477	385	385;385;384;384	1.1725	0.80794	1.0307	0.9921	Cdc2 kinase substrate motif;CDK kinase substrate motif;CDK1,2,4,6 kinase substrate motif;ERK1,2 kinase substrate motif;GSK-3, ERK1, ERK2, CDK5 substrate motif;WW domain binding motif	___2
Q9NYV4;Q9NYV4-2;Q9NYV4-3;J3QSD7	Q9NYV4	Cyclin-dependent kinase 12	CDK12	>sp|Q9NYV4|CDK12_HUMAN Cyclin-dependent kinase 12 OS=Homo sapiens GN=CDK12 PE=1 SV=2;>sp|Q9NYV4-2|CDK12_HUMAN Isoform 2 of Cyclin-dependent kinase 12 OS=Homo sapiens GN=CDK12;>sp|Q9NYV4-3|CDK12_HUMAN Isoform 3 of Cyclin-dependent kinase 12 OS=Homo sapiens	_HSS(ph)IS(ph)PVRIPINSSIGAEISR_	S	3	794.052	30621000	0.0124262	0.968402	81.477	81.477	383	383;383;382;382	1.1725	1.221	1.0307	1.1385	14-3-3 domain binding motif;Akt kinase substrate motif;Calmodulin-dependent protein kinase II substrate motif;Casein kinase II substrate motif;MAPKAPK1 kinase substrate motif;MAPKAPK2 kinase substrate motif;MDC1 BRCT domain binding motif;p70 Ribosomal S6 kinase substrate motif;Phosphorylase kinase substrate motif;PKA kinase substrate motif;PKC kinase substrate motif;Plk1 PBD domain binding motif	___2
Q9NYV4;Q9NYV4-2;Q9NYV4-3;J3QSD7	Q9NYV4	Cyclin-dependent kinase 12	CDK12	>sp|Q9NYV4|CDK12_HUMAN Cyclin-dependent kinase 12 OS=Homo sapiens GN=CDK12 PE=1 SV=2;>sp|Q9NYV4-2|CDK12_HUMAN Isoform 2 of Cyclin-dependent kinase 12 OS=Homo sapiens GN=CDK12;>sp|Q9NYV4-3|CDK12_HUMAN Isoform 3 of Cyclin-dependent kinase 12 OS=Homo sapiens	_HIITDIPIPPEIPGGDIS(ph)PPDS(ph)PEPK_	S	3	964.455	5555700	1.87e-06	1	111.97	111.97	681	681;681;680;680	1.3341	1.5315	1.1416	1.3262	Casein kinase I substrate motif;Casein kinase II substrate motif;ERK1,2 kinase substrate motif;G protein-coupled receptor kinase 1 substrate motif;GSK3 kinase substrate motif;GSK-3, ERK1, ERK2, CDK5 substrate motif;Pyruvate dehydrogenase kinase substrate motif;WW domain binding motif	___2
Q9NYV4;Q9NYV4-2;Q9NYV4-3;J3QSD7	Q9NYV4	Cyclin-dependent kinase 12	CDK12	>sp|Q9NYV4|CDK12_HUMAN Cyclin-dependent kinase 12 OS=Homo sapiens GN=CDK12 PE=1 SV=2;>sp|Q9NYV4-2|CDK12_HUMAN Isoform 2 of Cyclin-dependent kinase 12 OS=Homo sapiens GN=CDK12;>sp|Q9NYV4-3|CDK12_HUMAN Isoform 3 of Cyclin-dependent kinase 12 OS=Homo sapiens	_HIITDIPIPPEIPGGDIS(ph)PPDS(ph)PEPK_	S	3	964.455	5555700	1.87e-06	1	111.97	111.97	685	685;685;684;684	1.3341	1.5315	1.1416	1.3262	b-Adrenergic Receptor kinase substrate motif;Casein kinase II substrate motif;ERK1,2 kinase substrate motif;GSK-3, ERK1, ERK2, CDK5 substrate motif;MAPKAPK2 kinase substrate motif;WW domain binding motif	___2
G3V5T9;P24941;P24941-2;E7ESI2;Q00526	G3V5T9	Cyclin-dependent kinase 2;Cyclin-dependent kinase 3	CDK2;CDK2;CDK2;CDK3	>tr|G3V5T9|G3V5T9_HUMAN Cyclin-dependent kinase 2 OS=Homo sapiens GN=CDK2 PE=2 SV=1;>sp|P24941|CDK2_HUMAN Cyclin-dependent kinase 2 OS=Homo sapiens GN=CDK2 PE=1 SV=2;>sp|P24941-2|CDK2_HUMAN Isoform 2 of Cyclin-dependent kinase 2 OS=Homo sapiens GN=CDK2;>tr	_IGEGTY(ph)GVVYK_	Y	2	633.294	74299000	1.11e-22	0.987254	179.42	179.42	15	15;15;15;15;15	1.925	1.8518	1.9179	1.8979	ALK kinase substrate motif;JAK2 kinase substrate motif;Src kinase substrate motif	___1
O95674	O95674	Phosphatidate cytidylyltransferase 2	CDS2	>sp|O95674|CDS2_HUMAN Phosphatidate cytidylyltransferase 2 OS=Homo sapiens GN=CDS2 PE=1 SV=1	_VAHEPVAPPEDKESESEAKVDGETAS(ph)DSESR_	S	4	841.369	38466000	0.0168192	0.654774	54.087	53.674	33	33	1.1187	NaN	0.98978	1.0523	Casein kinase I substrate motif;Casein kinase II substrate motif;G protein-coupled receptor kinase 1 substrate motif;GSK3 kinase substrate motif	___1
Q03701	Q03701	CCAAT/enhancer-binding protein zeta	CEBPZ	>sp|Q03701|CEBPZ_HUMAN CCAAT/enhancer-binding protein zeta OS=Homo sapiens GN=CEBPZ PE=1 SV=3	_SQIDDHPES(ph)DDEENFIDANDDEDMEKFTDADKETEIVK_	S	3	1503.61	363840000	1.76e-25	0.998217	117.6	87.372	629	629	0.89749	0.95566	0.96669	0.9394	b-Adrenergic Receptor kinase substrate motif;BARD1 BRCT domain binding motif;Casein kinase II substrate motif	___1
P07199	P07199	Major centromere autoantigen B	CENPB	>sp|P07199|CENPB_HUMAN Major centromere autoantigen B OS=Homo sapiens GN=CENPB PE=1 SV=2	_TPAAPAS(ph)PAAVPSEGSGGSTTGWR_	S	2	1146.52	27724000	1.63e-27	1	154.33	148.26	156	156	0.80965	0.89093	0.83349	0.844	ERK1,2 kinase substrate motif;GSK-3, ERK1, ERK2, CDK5 substrate motif;WW domain binding motif	___1
Q96G23;Q5SZE6;H0YLQ6	Q96G23	Ceramide synthase 2	CERS2;LASS2;CERS2	>sp|Q96G23|CERS2_HUMAN Ceramide synthase 2 OS=Homo sapiens GN=CERS2 PE=1 SV=1;>tr|Q5SZE6|Q5SZE6_HUMAN Ceramide synthase 2 OS=Homo sapiens GN=CERS2 PE=2 SV=1;>tr|H0YLQ6|H0YLQ6_HUMAN Ceramide synthase 2 (Fragment) OS=Homo sapiens GN=CERS2 PE=2 SV=2	_IVEDERS(ph)DREET(ph)ES(ph)S(ph)EGEEAAAGGGAK_	S	3	1043.37	9525200	0.0071138	1	58.963	53.372	341	341;191;189	1.4803	1.0673	NaN	1.257	Casein kinase I substrate motif;Casein kinase II substrate motif;PKA kinase substrate motif;PKC kinase substrate motif	___3
Q96G23;Q5SZE6;H0YLQ6	Q96G23	Ceramide synthase 2	CERS2;LASS2;CERS2	>sp|Q96G23|CERS2_HUMAN Ceramide synthase 2 OS=Homo sapiens GN=CERS2 PE=1 SV=1;>tr|Q5SZE6|Q5SZE6_HUMAN Ceramide synthase 2 OS=Homo sapiens GN=CERS2 PE=2 SV=1;>tr|H0YLQ6|H0YLQ6_HUMAN Ceramide synthase 2 (Fragment) OS=Homo sapiens GN=CERS2 PE=2 SV=2	_IVEDERS(ph)DREET(ph)ES(ph)S(ph)EGEEAAAGGGAK_	S	3	1043.37	9525200	0.0071138	1	58.963	53.372	348	348;198;196	1.4803	1.0673	NaN	1.257	b-Adrenergic Receptor kinase substrate motif;Casein kinase I substrate motif;Casein kinase II substrate motif	___3
Q96G23;Q5SZE6;H0YLQ6	Q96G23	Ceramide synthase 2	CERS2;LASS2;CERS2	>sp|Q96G23|CERS2_HUMAN Ceramide synthase 2 OS=Homo sapiens GN=CERS2 PE=1 SV=1;>tr|Q5SZE6|Q5SZE6_HUMAN Ceramide synthase 2 OS=Homo sapiens GN=CERS2 PE=2 SV=1;>tr|H0YLQ6|H0YLQ6_HUMAN Ceramide synthase 2 (Fragment) OS=Homo sapiens GN=CERS2 PE=2 SV=2	_IVEDERS(ph)DREET(ph)ES(ph)S(ph)EGEEAAAGGGAK_	S	3	1043.37	9525200	0.0071138	1	58.963	53.372	349	349;199;197	1.4803	1.0673	NaN	1.257	Casein kinase II substrate motif;G protein-coupled receptor kinase 1 substrate motif;MDC1 BRCT domain binding motif;Plk1 PBD domain binding motif	___3
Q96G23;Q5SZE6;H0YLQ6	Q96G23	Ceramide synthase 2	CERS2;LASS2;CERS2	>sp|Q96G23|CERS2_HUMAN Ceramide synthase 2 OS=Homo sapiens GN=CERS2 PE=1 SV=1;>tr|Q5SZE6|Q5SZE6_HUMAN Ceramide synthase 2 OS=Homo sapiens GN=CERS2 PE=2 SV=1;>tr|H0YLQ6|H0YLQ6_HUMAN Ceramide synthase 2 (Fragment) OS=Homo sapiens GN=CERS2 PE=2 SV=2	_IVEDERS(ph)DREET(ph)ES(ph)S(ph)EGEEAAAGGGAK_	T	3	1043.37	9525200	0.0071138	1	58.963	53.372	346	346;196;194	1.4803	1.0673	NaN	1.257	b-Adrenergic Receptor kinase substrate motif;Calmodulin-dependent protein kinase II substrate motif;Casein kinase I substrate motif;Casein kinase II substrate motif;G protein-coupled receptor kinase 1 substrate motif;PKC kinase substrate motif	___3
E9PK25;P23528;E9PP50;E9PS23	E9PK25	Cofilin-1	CFL1;CFL1;CFL1;CFL1	>tr|E9PK25|E9PK25_HUMAN Cofilin-1 OS=Homo sapiens GN=CFL1 PE=2 SV=1;>sp|P23528|COF1_HUMAN Cofilin-1 OS=Homo sapiens GN=CFL1 PE=1 SV=3;>tr|E9PP50|E9PP50_HUMAN Cofilin-1 (Fragment) OS=Homo sapiens GN=CFL1 PE=2 SV=1;>tr|E9PS23|E9PS23_HUMAN Cofilin-1 (Fragment	_(ac)AS(ph)GVAVSDGVIKVFNDMK_	S	2	979.968	15177000	2.58e-40	1	200.74	170.91	41	41;3;3;3	2.4434	2.9386	2.7606	2.7063	14-3-3 domain binding motif;AMP-activated protein kinase substrate motif;Calmodulin-dependent protein kinase II substrate motif;Calmodulin-dependent protein kinase IV substrate motif;HMGCoA Reductase kinase substrate motif;PKA kinase substrate motif;PKC kinase substrate motif	___1
Q9Y281;F8WDN3;G3V2U0	Q9Y281	Cofilin-2	CFL2;CFL2;CFL2	>sp|Q9Y281|COF2_HUMAN Cofilin-2 OS=Homo sapiens GN=CFL2 PE=1 SV=1;>tr|F8WDN3|F8WDN3_HUMAN Cofilin-2 OS=Homo sapiens GN=CFL2 PE=2 SV=1;>tr|G3V2U0|G3V2U0_HUMAN Cofilin-2 OS=Homo sapiens GN=CFL2 PE=2 SV=1	_(ac)AS(ph)GVTVNDEVIKVFNDMK_	S	2	1044.49	2738000	1.09e-05	0.999535	122.34	95.622	3	3;3;3	3.1952	2.8822	2.7683	2.9431	Casein kinase I substrate motif;Casein kinase II substrate motif	___1
Q13112	Q13112	Chromatin assembly factor 1 subunit B	CHAF1B	>sp|Q13112|CAF1B_HUMAN Chromatin assembly factor 1 subunit B OS=Homo sapiens GN=CHAF1B PE=1 SV=1	_RINITPIKTDTPPSSVPTSVISTPSTEEIQSETPGDAQGS(ph)PPEIK_	S	4	1196.35	52332000	2.64e-06	0.999155	71.173	71.173	538	538	0.96229	NaN	1.1634	1.0581	Casein kinase II substrate motif;ERK1,2 kinase substrate motif;GSK-3, ERK1, ERK2, CDK5 substrate motif;WW domain binding motif	___1
Q96JM3	Q96JM3	Chromosome alignment-maintaining phosphoprotein 1	CHAMP1	>sp|Q96JM3|CHAP1_HUMAN Chromosome alignment-maintaining phosphoprotein 1 OS=Homo sapiens GN=CHAMP1 PE=1 SV=2	_IAPVPS(ph)PEPQKPAPVSPES(ph)VK_	S	3	772.043	23813000	4.09e-06	0.714615	121.27	115.31	217	217	0.80044	0.87285	NaN	0.8359	b-Adrenergic Receptor kinase substrate motif;Casein kinase I substrate motif;G protein-coupled receptor kinase 1 substrate motif;PKA kinase substrate motif;PKC kinase substrate motif	___2
Q96JM3	Q96JM3	Chromosome alignment-maintaining phosphoprotein 1	CHAMP1	>sp|Q96JM3|CHAP1_HUMAN Chromosome alignment-maintaining phosphoprotein 1 OS=Homo sapiens GN=CHAMP1 PE=1 SV=2	_IAPVPS(ph)PEPQKPAPVS(ph)PESVK_	S	2	1157.56	85907000	6.28e-30	0.999918	176.97	176.97	214	214	0.73724	0.92129	0.92966	0.8579	Casein kinase I substrate motif;Casein kinase II substrate motif;ERK1,2 kinase substrate motif;GSK-3, ERK1, ERK2, CDK5 substrate motif;WW domain binding motif	___2
Q96JM3	Q96JM3	Chromosome alignment-maintaining phosphoprotein 1	CHAMP1	>sp|Q96JM3|CHAP1_HUMAN Chromosome alignment-maintaining phosphoprotein 1 OS=Homo sapiens GN=CHAMP1 PE=1 SV=2	_IAPVPS(ph)PEPQKPAPVS(ph)PESVK_	S	3	772.043	107960000	6.28e-30	1	176.97	86.455	204	204	0.80044	0.89674	0.91015	0.8677	Casein kinase II substrate motif;DNA dependent Protein kinase substrate motif;ERK1,2 kinase substrate motif;GSK-3, ERK1, ERK2, CDK5 substrate motif;WW domain binding motif	___2
Q96JM3	Q96JM3	Chromosome alignment-maintaining phosphoprotein 1	CHAMP1	>sp|Q96JM3|CHAP1_HUMAN Chromosome alignment-maintaining phosphoprotein 1 OS=Homo sapiens GN=CHAMP1 PE=1 SV=2	_KPAIFPEPAKTAPPAS(ph)PEAR_	S	3	719.036	13772000	0.00021127	0.999996	110.74	106.94	542	542	1.0165	0.91009	1.0108	0.9779	Casein kinase II substrate motif;ERK1,2 kinase substrate motif;GSK-3, ERK1, ERK2, CDK5 substrate motif;WW domain binding motif	___1
Q14839-2;Q14839;F5GWX5;F5H6N4	Q14839-2	Chromodomain-helicase-DNA-binding protein 4	CHD4;CHD4;CHD4	>sp|Q14839-2|CHD4_HUMAN Isoform 2 of Chromodomain-helicase-DNA-binding protein 4 OS=Homo sapiens GN=CHD4;>sp|Q14839|CHD4_HUMAN Chromodomain-helicase-DNA-binding protein 4 OS=Homo sapiens GN=CHD4 PE=1 SV=2;>tr|F5GWX5|F5GWX5_HUMAN Chromodomain-helicase-DNA-b	_KRS(ph)S(ph)S(ph)EDDDIDVES(ph)DFDDASINSYSVSDGSTSR_	S	3	1302.47	34290000	1.1e-12	0.999962	99.774	96.963	309	309;309;302;309	0.88842	0.82818	NaN	0.8578	Casein kinase II substrate motif;MDC1 BRCT domain binding motif;PAK2 kinase substrate motif;Pim1 kinase substrate sequence;PKA kinase substrate motif;PKC kinase substrate motif;Plk1 PBD domain binding motif;Pyruvate dehydrogenase kinase substrate motif	___2
Q14839-2;Q14839;F5GWX5;F5H6N4	Q14839-2	Chromodomain-helicase-DNA-binding protein 4	CHD4;CHD4;CHD4	>sp|Q14839-2|CHD4_HUMAN Isoform 2 of Chromodomain-helicase-DNA-binding protein 4 OS=Homo sapiens GN=CHD4;>sp|Q14839|CHD4_HUMAN Chromodomain-helicase-DNA-binding protein 4 OS=Homo sapiens GN=CHD4 PE=1 SV=2;>tr|F5GWX5|F5GWX5_HUMAN Chromodomain-helicase-DNA-b	_KRS(ph)S(ph)S(ph)EDDDIDVES(ph)DFDDASINSYSVSDGSTSR_	S	3	1302.47	34290000	1.1e-12	0.99983	99.774	96.963	310	310;310;303;310	0.88842	0.82818	NaN	0.8578	14-3-3 domain binding motif;Akt kinase substrate motif;Calmodulin-dependent protein kinase II substrate motif;Casein kinase II substrate motif;G protein-coupled receptor kinase 1 substrate motif;MAPKAPK1 kinase substrate motif;MDC1 BRCT domain binding motif;PKA kinase substrate motif;PKC kinase substrate motif;Plk1 PBD domain binding motif;Pyruvate dehydrogenase kinase substrate motif	___2
Q14839-2;Q14839;F5GWX5;F5H6N4	Q14839-2	Chromodomain-helicase-DNA-binding protein 4	CHD4;CHD4;CHD4	>sp|Q14839-2|CHD4_HUMAN Isoform 2 of Chromodomain-helicase-DNA-binding protein 4 OS=Homo sapiens GN=CHD4;>sp|Q14839|CHD4_HUMAN Chromodomain-helicase-DNA-binding protein 4 OS=Homo sapiens GN=CHD4 PE=1 SV=2;>tr|F5GWX5|F5GWX5_HUMAN Chromodomain-helicase-DNA-b	_KRS(ph)S(ph)S(ph)EDDDIDVES(ph)DFDDASINSYSVSDGSTSR_	S	3	1302.47	36731000	1.1e-12	0.999962	99.774	96.963	308	308;308;301;308	1.144	0.82818	NaN	0.9734	14-3-3 domain binding motif;Calmodulin-dependent protein kinase II substrate motif;Casein kinase II substrate motif;Pim1 kinase substrate sequence;PKA kinase substrate motif;PKC epsilon kinase substrate motif;PKC kinase substrate motif;ZIP kinase substrate motif	___2
Q14839-2;Q14839;F5GWX5;F5H6N4	Q14839-2	Chromodomain-helicase-DNA-binding protein 4	CHD4;CHD4;CHD4	>sp|Q14839-2|CHD4_HUMAN Isoform 2 of Chromodomain-helicase-DNA-binding protein 4 OS=Homo sapiens GN=CHD4;>sp|Q14839|CHD4_HUMAN Chromodomain-helicase-DNA-binding protein 4 OS=Homo sapiens GN=CHD4 PE=1 SV=2;>tr|F5GWX5|F5GWX5_HUMAN Chromodomain-helicase-DNA-b	_KRS(ph)SSEDDDIDVES(ph)DFDDASINSYSVSDGSTSR_	S	3	1249.16	26279000	7.74e-12	0.999566	99.774	98.088	319	319;319;312;319	1.4731	NaN	0.74631	1.0485	b-Adrenergic Receptor kinase substrate motif;Casein kinase I substrate motif;Casein kinase II substrate motif;Pyruvate dehydrogenase kinase substrate motif	___2
Q14839-2;Q14839;F5GWX5;F5H6N4	Q14839-2	Chromodomain-helicase-DNA-binding protein 4	CHD4;CHD4;CHD4	>sp|Q14839-2|CHD4_HUMAN Isoform 2 of Chromodomain-helicase-DNA-binding protein 4 OS=Homo sapiens GN=CHD4;>sp|Q14839|CHD4_HUMAN Chromodomain-helicase-DNA-binding protein 4 OS=Homo sapiens GN=CHD4 PE=1 SV=2;>tr|F5GWX5|F5GWX5_HUMAN Chromodomain-helicase-DNA-b	_KRS(ph)S(ph)S(ph)EDDDIDVES(ph)DFDDASINSYSVSDGSTSR_	S	3	1302.47	36731000	1.1e-12	0.999962	99.774	96.963	308	308;308;301;308	1.4316	0.85837	1.2493	1.1536	14-3-3 domain binding motif;Calmodulin-dependent protein kinase II substrate motif;Casein kinase II substrate motif;Pim1 kinase substrate sequence;PKA kinase substrate motif;PKC epsilon kinase substrate motif;PKC kinase substrate motif;ZIP kinase substrate motif	___3
Q14839-2;Q14839;F5GWX5;F5H6N4	Q14839-2	Chromodomain-helicase-DNA-binding protein 4	CHD4;CHD4;CHD4	>sp|Q14839-2|CHD4_HUMAN Isoform 2 of Chromodomain-helicase-DNA-binding protein 4 OS=Homo sapiens GN=CHD4;>sp|Q14839|CHD4_HUMAN Chromodomain-helicase-DNA-binding protein 4 OS=Homo sapiens GN=CHD4 PE=1 SV=2;>tr|F5GWX5|F5GWX5_HUMAN Chromodomain-helicase-DNA-b	_KRS(ph)S(ph)S(ph)EDDDIDVES(ph)DFDDASINSYSVSDGSTSR_	S	3	1302.47	34290000	1.1e-12	0.999962	99.774	96.963	309	309;309;302;309	1.4316	0.85837	1.2493	1.1536	Casein kinase II substrate motif;MDC1 BRCT domain binding motif;PAK2 kinase substrate motif;Pim1 kinase substrate sequence;PKA kinase substrate motif;PKC kinase substrate motif;Plk1 PBD domain binding motif;Pyruvate dehydrogenase kinase substrate motif	___3
Q14839-2;Q14839;F5GWX5;F5H6N4	Q14839-2	Chromodomain-helicase-DNA-binding protein 4	CHD4;CHD4;CHD4	>sp|Q14839-2|CHD4_HUMAN Isoform 2 of Chromodomain-helicase-DNA-binding protein 4 OS=Homo sapiens GN=CHD4;>sp|Q14839|CHD4_HUMAN Chromodomain-helicase-DNA-binding protein 4 OS=Homo sapiens GN=CHD4 PE=1 SV=2;>tr|F5GWX5|F5GWX5_HUMAN Chromodomain-helicase-DNA-b	_KRS(ph)S(ph)S(ph)EDDDIDVES(ph)DFDDASINSYSVSDGSTSR_	S	3	1302.47	34290000	1.1e-12	0.99983	99.774	96.963	310	310;310;303;310	1.4316	0.85837	1.2493	1.1536	14-3-3 domain binding motif;Akt kinase substrate motif;Calmodulin-dependent protein kinase II substrate motif;Casein kinase II substrate motif;G protein-coupled receptor kinase 1 substrate motif;MAPKAPK1 kinase substrate motif;MDC1 BRCT domain binding motif;PKA kinase substrate motif;PKC kinase substrate motif;Plk1 PBD domain binding motif;Pyruvate dehydrogenase kinase substrate motif	___3
Q14839-2;Q14839;F5GWX5;F5H6N4	Q14839-2	Chromodomain-helicase-DNA-binding protein 4	CHD4;CHD4;CHD4	>sp|Q14839-2|CHD4_HUMAN Isoform 2 of Chromodomain-helicase-DNA-binding protein 4 OS=Homo sapiens GN=CHD4;>sp|Q14839|CHD4_HUMAN Chromodomain-helicase-DNA-binding protein 4 OS=Homo sapiens GN=CHD4 PE=1 SV=2;>tr|F5GWX5|F5GWX5_HUMAN Chromodomain-helicase-DNA-b	_KRS(ph)SSEDDDIDVES(ph)DFDDASINSYSVSDGSTSR_	S	3	1249.16	26279000	7.74e-12	0.999566	99.774	98.088	319	319;319;312;319	1.087	1.5558	1.2152	1.2714	b-Adrenergic Receptor kinase substrate motif;Casein kinase I substrate motif;Casein kinase II substrate motif;Pyruvate dehydrogenase kinase substrate motif	___3
J3QK89;Q8IWX8	J3QK89	Calcium homeostasis endoplasmic reticulum protein	CHERP	>tr|J3QK89|J3QK89_HUMAN Calcium homeostasis endoplasmic reticulum protein OS=Homo sapiens GN=CHERP PE=2 SV=1;>sp|Q8IWX8|CHERP_HUMAN Calcium homeostasis endoplasmic reticulum protein OS=Homo sapiens GN=CHERP PE=1 SV=3	_S(ph)RS(ph)RS(ph)PTPPS(ph)SAGIGSNSAPPIPDSR_	S	3	966.726	61722000	0.00010915	0.998756	83.567	66.72	824	824;813	0.51694	0.53705	0.53646	0.5301	14-3-3 domain binding motif;Calmodulin-dependent protein kinase II substrate motif;Casein kinase II substrate motif;CLK1 kinase substrate motif;G protein-coupled receptor kinase 1 substrate motif;GSK3 kinase substrate motif;MAPKAPK1 kinase substrate motif;PAK2 kinase substrate motif;Pim1 kinase substrate sequence;PKA kinase substrate motif;PKC epsilon kinase substrate motif;PKC kinase substrate m…	___3
J3QK89;Q8IWX8	J3QK89	Calcium homeostasis endoplasmic reticulum protein	CHERP	>tr|J3QK89|J3QK89_HUMAN Calcium homeostasis endoplasmic reticulum protein OS=Homo sapiens GN=CHERP PE=2 SV=1;>sp|Q8IWX8|CHERP_HUMAN Calcium homeostasis endoplasmic reticulum protein OS=Homo sapiens GN=CHERP PE=1 SV=3	_S(ph)RS(ph)PT(ph)PPSSAGIGSNSAPPIPDSR_	S	3	859.026	77537000	3.89e-25	0.998402	142.65	138.55	828	828;817	0.53674	0.56084	0.56363	0.5536	14-3-3 domain binding motif;Akt kinase substrate motif;Calmodulin-dependent protein kinase II substrate motif;Casein kinase II substrate motif;ERK1,2 kinase substrate motif;G protein-coupled receptor kinase 1 substrate motif;Growth associated histone HI kinase substrate motif;GSK-3, ERK1, ERK2, CDK5 substrate motif;MAPKAPK1 kinase substrate motif;MAPKAPK2 kinase substrate motif;PKA kinase substra…	___3
J3QK89;Q8IWX8	J3QK89	Calcium homeostasis endoplasmic reticulum protein	CHERP	>tr|J3QK89|J3QK89_HUMAN Calcium homeostasis endoplasmic reticulum protein OS=Homo sapiens GN=CHERP PE=2 SV=1;>sp|Q8IWX8|CHERP_HUMAN Calcium homeostasis endoplasmic reticulum protein OS=Homo sapiens GN=CHERP PE=1 SV=3	_S(ph)RS(ph)PTPPS(ph)SAGIGSNSAPPIPDSR_	S	3	859.026	10503000	3.89e-25	0.548331	142.65	142.65	833	833;822	0.53839	0.47101	0.67734	0.5559	DNA dependent Protein kinase substrate motif	___3
J3QK89;Q8IWX8	J3QK89	Calcium homeostasis endoplasmic reticulum protein	CHERP	>tr|J3QK89|J3QK89_HUMAN Calcium homeostasis endoplasmic reticulum protein OS=Homo sapiens GN=CHERP PE=2 SV=1;>sp|Q8IWX8|CHERP_HUMAN Calcium homeostasis endoplasmic reticulum protein OS=Homo sapiens GN=CHERP PE=1 SV=3	_S(ph)RS(ph)RS(ph)PTPPS(ph)SAGIGSNSAPPIPDSR_	S	4	725.296	2460100	0.00857298	0.510041	58.015	58.015	834	834;823	0.4582	NaN	0.67734	0.5571	MDC1 BRCT domain binding motif;Plk1 PBD domain binding motif	___3
J3QK89;Q8IWX8	J3QK89	Calcium homeostasis endoplasmic reticulum protein	CHERP	>tr|J3QK89|J3QK89_HUMAN Calcium homeostasis endoplasmic reticulum protein OS=Homo sapiens GN=CHERP PE=2 SV=1;>sp|Q8IWX8|CHERP_HUMAN Calcium homeostasis endoplasmic reticulum protein OS=Homo sapiens GN=CHERP PE=1 SV=3	_S(ph)RS(ph)PT(ph)PPSSAGIGSNSAPPIPDSR_	S	3	859.026	77537000	3.89e-25	0.999527	142.65	138.55	826	826;815	0.52675	0.58569	0.56363	0.5582	14-3-3 domain binding motif;Akt kinase substrate motif;Calmodulin-dependent protein kinase II substrate motif;Casein kinase II substrate motif;G protein-coupled receptor kinase 1 substrate motif;MAPKAPK1 kinase substrate motif;PKA kinase substrate motif;PKC kinase substrate motif;ZIP kinase substrate motif	___3
J3QK89;Q8IWX8	J3QK89	Calcium homeostasis endoplasmic reticulum protein	CHERP	>tr|J3QK89|J3QK89_HUMAN Calcium homeostasis endoplasmic reticulum protein OS=Homo sapiens GN=CHERP PE=2 SV=1;>sp|Q8IWX8|CHERP_HUMAN Calcium homeostasis endoplasmic reticulum protein OS=Homo sapiens GN=CHERP PE=1 SV=3	_S(ph)RS(ph)PT(ph)PPSSAGIGSNSAPPIPDSR_	T	3	859.026	41897000	4.73e-19	0.981259	138.55	114	830	830;819	0.52675	0.60041	0.60418	0.576	14-3-3 domain binding motif;Akt kinase substrate motif;Calmodulin-dependent protein kinase II substrate motif;Casein kinase I substrate motif;Casein kinase II substrate motif;DNA dependent Protein kinase substrate motif;G protein-coupled receptor kinase 1 substrate motif;GSK-3, ERK1, ERK2, CDK5 substrate motif;MAPKAPK2 kinase substrate motif;PKC kinase substrate motif;WW domain binding motif	___3
Q9Y3E7-3;Q9Y3E7;Q9Y3E7-4;Q9Y3E7-2	Q9Y3E7-3	Charged multivesicular body protein 3	CHMP3	>sp|Q9Y3E7-3|CHMP3_HUMAN Isoform 3 of Charged multivesicular body protein 3 OS=Homo sapiens GN=CHMP3;>sp|Q9Y3E7|CHMP3_HUMAN Charged multivesicular body protein 3 OS=Homo sapiens GN=CHMP3 PE=1 SV=3;>sp|Q9Y3E7-4|CHMP3_HUMAN Isoform 4 of Charged multivesicula	_APSKVTDAIPEPEPPGAMAAS(ph)EDEEEEEEAIEAMQSR_	S	4	1005.94	26688000	0.00172517	0.999834	75.534	72.573	229	229;200;160;134	3.3118	1.6526	1.5262	2.029	BARD1 BRCT domain binding motif;Casein kinase II substrate motif;G protein-coupled receptor kinase 1 substrate motif	___1
I3L2J0;Q96RK0	I3L2J0	Protein capicua homolog	CIC	>tr|I3L2J0|I3L2J0_HUMAN Protein capicua homolog OS=Homo sapiens GN=CIC PE=2 SV=1;>sp|Q96RK0|CIC_HUMAN Protein capicua homolog OS=Homo sapiens GN=CIC PE=1 SV=2	_ERS(ph)MSETGTAAAPGVSSEIISVAAQTIISSDTKAPGSSSCGAER_	S	4	1109.27	3077700	8.52e-07	0.589778	84.903	84.903	1208	1208;299	NaN	1.3434	1.0109	1.1654	14-3-3 domain binding motif;Calmodulin-dependent protein kinase II substrate motif;Casein kinase II substrate motif;G protein-coupled receptor kinase 1 substrate motif;PKA kinase substrate motif;PKC epsilon kinase substrate motif;PKC kinase substrate motif;Plk1 kinase substrate motif	___1
Q14011	Q14011	Cold-inducible RNA-binding protein	CIRBP	>sp|Q14011|CIRBP_HUMAN Cold-inducible RNA-binding protein OS=Homo sapiens GN=CIRBP PE=1 SV=1	_SSGGS(ph)YRDSYDSYATHNE_	S	2	1038.38	38704000	4.62e-51	0.889478	202.65	202.65	159	159	1.0732	1.3245	1.1509	1.1783	Casein kinase II substrate motif;G protein-coupled receptor kinase 1 substrate motif;GSK3 kinase substrate motif;MAPKAPK2 kinase substrate motif;PKA kinase substrate motif;PKC kinase substrate motif;Pyruvate dehydrogenase kinase substrate motif	___1
B7ZLX3	B7ZLX3		CLASP1	>tr|B7ZLX3|B7ZLX3_HUMAN CLASP1 protein OS=Homo sapiens GN=CLASP1 PE=2 SV=1	_VVS(ph)QS(ph)QPGS(ph)RSSSPGKIIGSGYGGITGGSSR_	S	3	1064.14	10896000	6.56e-05	0.82661	70.213	43.256	685	685	0.854	1.1106	0.55561	0.8077	ATM kinase substrate motif;Casein kinase II substrate motif;DNA dependent Protein kinase substrate motif;G protein-coupled receptor kinase 1 substrate motif;PKA kinase substrate motif;PKC kinase substrate motif	___3
B7ZLX3	B7ZLX3		CLASP1	>tr|B7ZLX3|B7ZLX3_HUMAN CLASP1 protein OS=Homo sapiens GN=CLASP1 PE=2 SV=1	_VVS(ph)QS(ph)QPGS(ph)RSSSPGKIIGSGYGGITGGSSR_	S	3	1064.14	3687700	6.56e-05	0.638979	70.213	43.256	691	691	1.1583	1.1106	NaN	1.1342	Casein kinase I substrate motif;Casein kinase II substrate motif;G protein-coupled receptor kinase 1 substrate motif;GSK3 kinase substrate motif;MAPKAPK2 kinase substrate motif	___3
Q7Z460;H0YHV8	Q7Z460	CLIP-associating protein 1	CLASP1;CLASP1	>sp|Q7Z460|CLAP1_HUMAN CLIP-associating protein 1 OS=Homo sapiens GN=CLASP1 PE=1 SV=1;>tr|H0YHV8|H0YHV8_HUMAN CLIP-associating protein 1 (Fragment) OS=Homo sapiens GN=CLASP1 PE=2 SV=1	_VISTS(ph)TDIEAAVADAIK_	S	2	892.44	2494700	6.95e-05	0.914735	150.69	150.69	797	797;102	0.99762	0.79292	1.2774	1.0035		___1
Q7Z460;H0YHV8	Q7Z460	CLIP-associating protein 1	CLASP1;CLASP1	>sp|Q7Z460|CLAP1_HUMAN CLIP-associating protein 1 OS=Homo sapiens GN=CLASP1 PE=1 SV=1;>tr|H0YHV8|H0YHV8_HUMAN CLIP-associating protein 1 (Fragment) OS=Homo sapiens GN=CLASP1 PE=2 SV=1	_S(ph)SSPGKIIGSGYGGITGGSSR_	S	3	668.984	16383000	0.000769942	0.822019	85.945	70.99	686	686;27	1.2179	1.2494	1.1765	1.2142	Casein kinase II substrate motif	___1
B7ZLX3;Q7Z460-3;F5GWS0;Q7Z460-2;F8WA11;F5H2E2;H0Y5T1	B7ZLX3		CLASP1;CLASP1;CLASP1;CLASP1;CLASP1	>tr|B7ZLX3|B7ZLX3_HUMAN CLASP1 protein OS=Homo sapiens GN=CLASP1 PE=2 SV=1;>sp|Q7Z460-3|CLAP1_HUMAN Isoform 3 of CLIP-associating protein 1 OS=Homo sapiens GN=CLASP1;>tr|F5GWS0|F5GWS0_HUMAN CLIP-associating protein 1 OS=Homo sapiens GN=CLASP1 PE=2 SV=1;>sp	_S(ph)SSPGKIIGSGYGGITGGSSR_	S	3	668.984	19909000	6.56e-05	0.822019	85.945	70.99	693	693;686;694;686;686;462;467	1.1583	NaN	0.92828	1.0369	Casein kinase II substrate motif	___3
B7ZLX3;Q7Z460-3;F5GWS0;Q7Z460-2;F8WA11;F5H2E2;H0Y5T1	B7ZLX3		CLASP1;CLASP1;CLASP1;CLASP1;CLASP1	>tr|B7ZLX3|B7ZLX3_HUMAN CLASP1 protein OS=Homo sapiens GN=CLASP1 PE=2 SV=1;>sp|Q7Z460-3|CLAP1_HUMAN Isoform 3 of CLIP-associating protein 1 OS=Homo sapiens GN=CLASP1;>tr|F5GWS0|F5GWS0_HUMAN CLIP-associating protein 1 OS=Homo sapiens GN=CLASP1 PE=2 SV=1;>sp	_S(ph)SSPGKIIGSGYGGITGGSSR_	S	3	668.984	19909000	6.56e-05	0.822019	85.945	70.99	693	693;686;694;686;686;462;467	1.2179	1.2494	1.1765	1.2142	Casein kinase II substrate motif	___1
B7ZLX3;Q7Z460-3;F5GWS0;Q7Z460-2;F8WA11;F5H2E2;H0Y5T1;Q7Z460	B7ZLX3;Q7Z460	CLIP-associating protein 1	CLASP1;CLASP1;CLASP1;CLASP1;CLASP1;CLASP1	>tr|B7ZLX3|B7ZLX3_HUMAN CLASP1 protein OS=Homo sapiens GN=CLASP1 PE=2 SV=1;>sp|Q7Z460-3|CLAP1_HUMAN Isoform 3 of CLIP-associating protein 1 OS=Homo sapiens GN=CLASP1;>tr|F5GWS0|F5GWS0_HUMAN CLIP-associating protein 1 OS=Homo sapiens GN=CLASP1 PE=2 SV=1;>sp	_SRS(ph)DIDVNAAASAK_	S	2	742.841	1754400	0.00132883	0.999289	135.38	135.38	600	600;600;600;600;600;368;381;600	1.4155	1.0031	NaN	1.1916	14-3-3 domain binding motif;Calmodulin-dependent protein kinase I substrate motif;Calmodulin-dependent protein kinase II substrate motif;Calmodulin-dependent protein kinase IV substrate motif;Casein kinase II substrate motif;Chk1 kinase substrate motif;PKA kinase substrate motif;PKC kinase substrate motif;Pyruvate dehydrogenase kinase substrate motif	___1
E7EW49;E7ERI8;F5H604;E3W994;O75122;J3KR49;E9PBA6	E7EW49	CLIP-associating protein 2	CLASP2;CLASP2;CLASP2;CLASP2;CLASP2;CLASP2	>tr|E7EW49|E7EW49_HUMAN CLIP-associating protein 2 OS=Homo sapiens GN=CLASP2 PE=2 SV=1;>tr|E7ERI8|E7ERI8_HUMAN CLIP-associating protein 2 OS=Homo sapiens GN=CLASP2 PE=2 SV=1;>tr|F5H604|F5H604_HUMAN CLIP-associating protein 2 OS=Homo sapiens GN=CLASP2 PE=2	_M(ox)VSQS(ph)QPGS(ph)RS(ph)GSPGRVITTTAISTVSSGVQR_	S	3	1158.85	6811000	1.21e-11	0.827882	101.66	68.934	689	689;688;688;455;455;455;177	0.96873	0.9246	NaN	0.9464	ATM kinase substrate motif;DNA dependent Protein kinase substrate motif;G protein-coupled receptor kinase 1 substrate motif;GSK3 kinase substrate motif	___3
E7EW49;E7ERI8;F5H604;E3W994;O75122;J3KR49;E9PBA6	E7EW49	CLIP-associating protein 2	CLASP2;CLASP2;CLASP2;CLASP2;CLASP2;CLASP2	>tr|E7EW49|E7EW49_HUMAN CLIP-associating protein 2 OS=Homo sapiens GN=CLASP2 PE=2 SV=1;>tr|E7ERI8|E7ERI8_HUMAN CLIP-associating protein 2 OS=Homo sapiens GN=CLASP2 PE=2 SV=1;>tr|F5H604|F5H604_HUMAN CLIP-associating protein 2 OS=Homo sapiens GN=CLASP2 PE=2	_M(ox)VS(ph)QSQPGS(ph)RS(ph)GSPGRVITTTAISTVSSGVQR_	S	3	1158.85	8974700	1.21e-11	0.897454	101.66	101.66	693	693;692;692;459;459;459;181	1.1175	0.85489	1.187	1.0428	Casein kinase II substrate motif;G protein-coupled receptor kinase 1 substrate motif;GSK3 kinase substrate motif;MAPKAPK2 kinase substrate motif	___3
E7EW49;E7ERI8;F5H604;E3W994;O75122;J3KR49;E9PBA6	E7EW49	CLIP-associating protein 2	CLASP2;CLASP2;CLASP2;CLASP2;CLASP2;CLASP2	>tr|E7EW49|E7EW49_HUMAN CLIP-associating protein 2 OS=Homo sapiens GN=CLASP2 PE=2 SV=1;>tr|E7ERI8|E7ERI8_HUMAN CLIP-associating protein 2 OS=Homo sapiens GN=CLASP2 PE=2 SV=1;>tr|F5H604|F5H604_HUMAN CLIP-associating protein 2 OS=Homo sapiens GN=CLASP2 PE=2	_M(ox)VS(ph)QSQPGS(ph)RS(ph)GSPGRVITTTAISTVSSGVQR_	S	3	1158.85	5789100	1.21e-11	0.540751	101.66	101.66	687	687;686;686;453;453;453;175	NaN	0.9246	1.187	1.0476	ATM kinase substrate motif;Casein kinase II substrate motif;DNA dependent Protein kinase substrate motif;G protein-coupled receptor kinase 1 substrate motif;PKA kinase substrate motif;PKC kinase substrate motif	___3
E7EW49;E7ERI8;F5H604;E3W994;O75122;J3KR49;E9PBA6;F5H3X0	E7EW49	CLIP-associating protein 2	CLASP2;CLASP2;CLASP2;CLASP2;CLASP2;CLASP2;CLASP2	>tr|E7EW49|E7EW49_HUMAN CLIP-associating protein 2 OS=Homo sapiens GN=CLASP2 PE=2 SV=1;>tr|E7ERI8|E7ERI8_HUMAN CLIP-associating protein 2 OS=Homo sapiens GN=CLASP2 PE=2 SV=1;>tr|F5H604|F5H604_HUMAN CLIP-associating protein 2 OS=Homo sapiens GN=CLASP2 PE=2	_MVS(ph)QSQPGS(ph)RS(ph)GSPGRVITTTAISTVSSGVQR_	S	3	1153.52	9820100	1.21e-11	0.662474	101.66	68.934	695	695;694;694;461;461;461;183;464	1.289	0.9246	NaN	1.0917	Casein kinase II substrate motif	___3
E7EW49;E7ERI8;F5H604;E3W994;O75122;J3KR49;E9PBA6;F5H3X0	E7EW49	CLIP-associating protein 2	CLASP2;CLASP2;CLASP2;CLASP2;CLASP2;CLASP2;CLASP2	>tr|E7EW49|E7EW49_HUMAN CLIP-associating protein 2 OS=Homo sapiens GN=CLASP2 PE=2 SV=1;>tr|E7ERI8|E7ERI8_HUMAN CLIP-associating protein 2 OS=Homo sapiens GN=CLASP2 PE=2 SV=1;>tr|F5H604|F5H604_HUMAN CLIP-associating protein 2 OS=Homo sapiens GN=CLASP2 PE=2	_MVS(ph)QSQPGS(ph)RSGS(ph)PGRVITTTAISTVSSGVQR_	S	3	1153.52	9807600	1.21e-11	0.837106	101.66	61.03	697	697;696;696;463;463;463;185;466	1.289	0.9246	1.187	1.1226	14-3-3 domain binding motif;Calmodulin-dependent protein kinase II substrate motif;Cdc2 kinase substrate motif;CDK kinase substrate motif;CDK1,2,4,6 kinase substrate motif;CLK1 kinase substrate motif;ERK1,2 kinase substrate motif;GSK-3, ERK1, ERK2, CDK5 substrate motif;MAPKAPK2 kinase substrate motif;PKA kinase substrate motif;PKC kinase substrate motif;WW domain binding motif	___3
E7EW49;E7ERI8;F5H604;E3W994;O75122;J3KR49;E9PBA6;F5H3X0;E7ENG2;B3KR06;O75122-2	E7EW49	CLIP-associating protein 2	CLASP2;CLASP2;CLASP2;CLASP2;CLASP2;CLASP2;CLASP2;CLASP2;CLASP2	>tr|E7EW49|E7EW49_HUMAN CLIP-associating protein 2 OS=Homo sapiens GN=CLASP2 PE=2 SV=1;>tr|E7ERI8|E7ERI8_HUMAN CLIP-associating protein 2 OS=Homo sapiens GN=CLASP2 PE=2 SV=1;>tr|F5H604|F5H604_HUMAN CLIP-associating protein 2 OS=Homo sapiens GN=CLASP2 PE=2	_SRS(ph)DIDVNAAAGAK_	S	2	727.835	778230	0.00016681	0.995074	142.43	142.43	604	604;603;603;370;370;370;92;355;380;376;376	NaN	0.7588	0.99229	0.8677	14-3-3 domain binding motif;Calmodulin-dependent protein kinase I substrate motif;Calmodulin-dependent protein kinase II substrate motif;Calmodulin-dependent protein kinase IV substrate motif;Casein kinase II substrate motif;Chk1 kinase substrate motif;PKA kinase substrate motif;PKC kinase substrate motif;Pyruvate dehydrogenase kinase substrate motif	___1
Q8N2M8;F5H0Q6;F8WAG9;Q8N2M8-3	Q8N2M8	CLK4-associating serine/arginine rich protein	CLASRP;CLASRP;CLASRP	>sp|Q8N2M8|CLASR_HUMAN CLK4-associating serine/arginine rich protein OS=Homo sapiens GN=CLASRP PE=1 SV=4;>tr|F5H0Q6|F5H0Q6_HUMAN CLK4-associating serine/arginine-rich protein OS=Homo sapiens GN=CLASRP PE=2 SV=1;>tr|F8WAG9|F8WAG9_HUMAN CLK4-associating seri	_ITFITSFGGS(ph)DEEAAAAAAAAAASGVTTGKPPAPPQPGGPAPGR_	S	3	1367.33	3788000	0.000161721	0.961713	64.221	56.547	335	335;335;273;335	1.4146	0.64818	0.69494	0.8605	BARD1 BRCT domain binding motif;Casein kinase II substrate motif;G protein-coupled receptor kinase 1 substrate motif;MAPKAPK2 kinase substrate motif	___1
P51798;H3BNG8	P51798	H(+)/Cl(-) exchange transporter 7	CLCN7;CLCN7	>sp|P51798|CLCN7_HUMAN H(+)/Cl(-) exchange transporter 7 OS=Homo sapiens GN=CLCN7 PE=1 SV=2;>tr|H3BNG8|H3BNG8_HUMAN H(+)/Cl(-) exchange transporter 7 (Fragment) OS=Homo sapiens GN=CLCN7 PE=2 SV=1	_VGHMS(ph)SVEIDDEIIDPDMDPPHPFPK_	S	3	999.773	10146000	0.00227243	0.5	73.212	73.212	60	60;25	NaN	1.1727	0.80218	0.9699	Casein kinase II substrate motif	___1
P51798;H3BNG8	P51798	H(+)/Cl(-) exchange transporter 7	CLCN7;CLCN7	>sp|P51798|CLCN7_HUMAN H(+)/Cl(-) exchange transporter 7 OS=Homo sapiens GN=CLCN7 PE=1 SV=2;>tr|H3BNG8|H3BNG8_HUMAN H(+)/Cl(-) exchange transporter 7 (Fragment) OS=Homo sapiens GN=CLCN7 PE=2 SV=1	_VGHMS(ph)SVEIDDEIIDPDMDPPHPFPK_	S	3	999.773	10146000	0.00227243	0.5	73.212	73.212	61	61;26	NaN	1.1727	0.80218	0.9699	Casein kinase II substrate motif;MDC1 BRCT domain binding motif;Plk1 PBD domain binding motif	___1
P30622;P30622-1;P30622-2;J3KP58;F5H6A0;F6VGP8;F5H1T5	P30622	CAP-Gly domain-containing linker protein 1	CLIP1;CLIP1;CLIP1;CLIP1	>sp|P30622|CLIP1_HUMAN CAP-Gly domain-containing linker protein 1 OS=Homo sapiens GN=CLIP1 PE=1 SV=2;>sp|P30622-1|CLIP1_HUMAN Isoform 2 of CAP-Gly domain-containing linker protein 1 OS=Homo sapiens GN=CLIP1;>sp|P30622-2|CLIP1_HUMAN Isoform 3 of CAP-Gly dom	_TASES(ph)IS(ph)NIS(ph)EAGSIKKGER_	S	2	1152.48	13193000	0.000147703	0.774136	90.974	90.974	197	197;197;197;197;197;197;197	NaN	0.69876	1.0407	0.8528	Casein kinase I substrate motif;Casein kinase II substrate motif;MAPKAPK2 kinase substrate motif	___3
P30622;P30622-1;P30622-2;J3KP58;F5H6A0;F6VGP8;F5H1T5	P30622	CAP-Gly domain-containing linker protein 1	CLIP1;CLIP1;CLIP1;CLIP1	>sp|P30622|CLIP1_HUMAN CAP-Gly domain-containing linker protein 1 OS=Homo sapiens GN=CLIP1 PE=1 SV=2;>sp|P30622-1|CLIP1_HUMAN Isoform 2 of CAP-Gly domain-containing linker protein 1 OS=Homo sapiens GN=CLIP1;>sp|P30622-2|CLIP1_HUMAN Isoform 3 of CAP-Gly dom	_TASES(ph)IS(ph)NIS(ph)EAGSIKKGER_	S	2	1152.48	23339000	0.000147703	0.973678	90.974	90.974	200	200;200;200;200;200;200;200	1.0481	0.69876	1.2194	0.963	Casein kinase I substrate motif;G protein-coupled receptor kinase 1 substrate motif;GSK3 kinase substrate motif	___3
P30622;P30622-1;P30622-2;J3KP58;F5H6A0;F6VGP8;F5H1T5	P30622	CAP-Gly domain-containing linker protein 1	CLIP1;CLIP1;CLIP1;CLIP1	>sp|P30622|CLIP1_HUMAN CAP-Gly domain-containing linker protein 1 OS=Homo sapiens GN=CLIP1 PE=1 SV=2;>sp|P30622-1|CLIP1_HUMAN Isoform 2 of CAP-Gly domain-containing linker protein 1 OS=Homo sapiens GN=CLIP1;>sp|P30622-2|CLIP1_HUMAN Isoform 3 of CAP-Gly dom	_TASES(ph)ISNIS(ph)EAGS(ph)IKKGER_	S	2	1152.48	13839000	0.000147703	0.931791	90.974	77.731	195	195;195;195;195;195;195;195	1.033	0.90368	1.0407	0.9904	b-Adrenergic Receptor kinase substrate motif;Casein kinase II substrate motif	___3
P30622;P30622-1;P30622-2;J3KP58;F5H6A0;F6VGP8;F5H1T5	P30622	CAP-Gly domain-containing linker protein 1	CLIP1;CLIP1;CLIP1;CLIP1	>sp|P30622|CLIP1_HUMAN CAP-Gly domain-containing linker protein 1 OS=Homo sapiens GN=CLIP1 PE=1 SV=2;>sp|P30622-1|CLIP1_HUMAN Isoform 2 of CAP-Gly domain-containing linker protein 1 OS=Homo sapiens GN=CLIP1;>sp|P30622-2|CLIP1_HUMAN Isoform 3 of CAP-Gly dom	_T(ph)ASESISNISEAGS(ph)IKKGER_	S	2	1112.5	27481000	0.000200178	0.999999	162.47	162.47	204	204;204;204;204;204;204;204	1.0481	0.90368	1.2194	1.0492	Casein kinase I substrate motif;MAPKAPK2 kinase substrate motif;PKA kinase substrate motif;PKC kinase substrate motif	___3
P54105;E9PJF4	P54105	Methylosome subunit pICln	CLNS1A;CLNS1A	>sp|P54105|ICLN_HUMAN Methylosome subunit pICln OS=Homo sapiens GN=CLNS1A PE=1 SV=1;>tr|E9PJF4|E9PJF4_HUMAN Methylosome subunit pICln OS=Homo sapiens GN=CLNS1A PE=2 SV=1	_FEEESKEPVADEEEEDS(ph)DDDVEPITEFR_	S	3	1132.12	1457500000	2.27e-24	0.999998	131.27	131.27	102	102;102	0.81895	0.8158	0.84997	0.8281	b-Adrenergic Receptor kinase substrate motif;Casein kinase I substrate motif;Casein kinase II substrate motif;Pyruvate dehydrogenase kinase substrate motif	___1
Q9HAW4;Q9HAW4-3;E7ESG2;Q9HAW4-2	Q9HAW4	Claspin	CLSPN;CLSPN	>sp|Q9HAW4|CLSPN_HUMAN Claspin OS=Homo sapiens GN=CLSPN PE=1 SV=3;>sp|Q9HAW4-3|CLSPN_HUMAN Isoform 3 of Claspin OS=Homo sapiens GN=CLSPN;>tr|E7ESG2|E7ESG2_HUMAN Claspin OS=Homo sapiens GN=CLSPN PE=2 SV=1;>sp|Q9HAW4-2|CLSPN_HUMAN Isoform 2 of Claspin OS=Hom	_IVSNDNEFDS(ph)DEDEHS(ph)DS(ph)GNDIAIEDHEDDDEEEIIKR_	S	4	1158.18	16640000	0.0138194	0.864263	40.288	38.742	1012	1012;1012;959;948	0.90277	0.78994	0.95177	0.8788	b-Adrenergic Receptor kinase substrate motif;Casein kinase I substrate motif;Casein kinase II substrate motif;Pyruvate dehydrogenase kinase substrate motif	___3
Q9HAW4;Q9HAW4-3;E7ESG2;Q9HAW4-2	Q9HAW4	Claspin	CLSPN;CLSPN	>sp|Q9HAW4|CLSPN_HUMAN Claspin OS=Homo sapiens GN=CLSPN PE=1 SV=3;>sp|Q9HAW4-3|CLSPN_HUMAN Isoform 3 of Claspin OS=Homo sapiens GN=CLSPN;>tr|E7ESG2|E7ESG2_HUMAN Claspin OS=Homo sapiens GN=CLSPN PE=2 SV=1;>sp|Q9HAW4-2|CLSPN_HUMAN Isoform 2 of Claspin OS=Hom	_IVSNDNEFDS(ph)DEDEHS(ph)DS(ph)GNDIAIEDHEDDDEEEIIKR_	S	4	1158.18	16640000	0.0138194	0.975182	40.288	38.742	1018	1018;1018;965;954	0.90277	0.78994	0.95177	0.8788	Casein kinase I substrate motif;Casein kinase II substrate motif	___3
Q9HAW4;Q9HAW4-3;E7ESG2;Q9HAW4-2	Q9HAW4	Claspin	CLSPN;CLSPN	>sp|Q9HAW4|CLSPN_HUMAN Claspin OS=Homo sapiens GN=CLSPN PE=1 SV=3;>sp|Q9HAW4-3|CLSPN_HUMAN Isoform 3 of Claspin OS=Homo sapiens GN=CLSPN;>tr|E7ESG2|E7ESG2_HUMAN Claspin OS=Homo sapiens GN=CLSPN PE=2 SV=1;>sp|Q9HAW4-2|CLSPN_HUMAN Isoform 2 of Claspin OS=Hom	_IVSNDNEFDS(ph)DEDEHS(ph)DS(ph)GNDIAIEDHEDDDEEEIIKR_	S	4	1158.18	16640000	0.0138194	0.980045	40.288	40.288	1020	1020;1020;967;956	0.90277	0.78994	0.95177	0.8788	b-Adrenergic Receptor kinase substrate motif;Casein kinase II substrate motif;Pyruvate dehydrogenase kinase substrate motif	___3
Q8NE01;Q8NE01-2	Q8NE01	Metal transporter CNNM3	CNNM3	>sp|Q8NE01|CNNM3_HUMAN Metal transporter CNNM3 OS=Homo sapiens GN=CNNM3 PE=1 SV=1;>sp|Q8NE01-2|CNNM3_HUMAN Isoform 2 of Metal transporter CNNM3 OS=Homo sapiens GN=CNNM3	_TTTAAGSSHSRPGVPVEGS(ph)PGRNPGV_	S	3	852.405	30313000	1.88e-05	0.999999	102.53	102.53	700	700;652	0.92575	NaN	0.93112	0.9284	Cdc2 kinase substrate motif;CDK kinase substrate motif;CDK1,2,4,6 kinase substrate motif;ERK1,2 kinase substrate motif;GSK-3, ERK1, ERK2, CDK5 substrate motif;WW domain binding motif	___1
Q13057-2;Q13057;K7EN91	Q13057-2	Bifunctional coenzyme A synthase;Phosphopantetheine adenylyltransferase;Dephospho-CoA kinase	COASY	>sp|Q13057-2|COASY_HUMAN Isoform 2 of Bifunctional coenzyme A synthase OS=Homo sapiens GN=COASY;>sp|Q13057|COASY_HUMAN Bifunctional coenzyme A synthase OS=Homo sapiens GN=COASY PE=1 SV=4;>tr|K7EN91|K7EN91_HUMAN Bifunctional coenzyme A synthase (Fragment) O	_IASVIIYSDYGIGEVPVEPIDVPIPSTIRPAS(ph)PVAGSPK_	S	3	1362.05	85120000	2.7e-25	0.93818	114	79.884	207	207;178;178	0.87332	0.7861	1.0732	0.9032	14-3-3 domain binding motif;Calmodulin-dependent protein kinase II substrate motif;ERK1,2 kinase substrate motif;GSK-3, ERK1, ERK2, CDK5 substrate motif;PKA kinase substrate motif;PKC kinase substrate motif;WW domain binding motif	___1
Q8WX92	Q8WX92	Negative elongation factor B	COBRA1	>sp|Q8WX92|NELFB_HUMAN Negative elongation factor B OS=Homo sapiens GN=NELFB PE=1 SV=1	_KPS(ph)PAQAAETPAIEIPIPSVPAPAPI_	S	3	881.466	13829000	3.81e-06	0.996683	106.86	77.322	557	557	0.70854	0.68013	0.6867	0.6917	14-3-3 domain binding motif;Calmodulin-dependent protein kinase II substrate motif;DNA dependent Protein kinase substrate motif;ERK1,2 kinase substrate motif;G protein-coupled receptor kinase 1 substrate motif;GSK-3, ERK1, ERK2, CDK5 substrate motif;MAPKAPK2 kinase substrate motif;PKA kinase substrate motif;PKC epsilon kinase substrate motif;PKC kinase substrate motif;WW domain binding motif	___1
Q8WTW3;E9PBL8	Q8WTW3	Conserved oligomeric Golgi complex subunit 1	COG1;COG1	>sp|Q8WTW3|COG1_HUMAN Conserved oligomeric Golgi complex subunit 1 OS=Homo sapiens GN=COG1 PE=1 SV=1;>tr|E9PBL8|E9PBL8_HUMAN Conserved oligomeric Golgi complex subunit 1 (Fragment) OS=Homo sapiens GN=COG1 PE=4 SV=2	_AIQIIY(ph)DIRY(ph)INIVIT(ph)AK_	Y	2	1180.58	271270000	0.0261024	1	68.413	68.413	811	811;811	1.085	1.0578	NaN	1.0713	Src kinase substrate motif	___3
Q8WTW3;E9PBL8	Q8WTW3	Conserved oligomeric Golgi complex subunit 1	COG1;COG1	>sp|Q8WTW3|COG1_HUMAN Conserved oligomeric Golgi complex subunit 1 OS=Homo sapiens GN=COG1 PE=1 SV=1;>tr|E9PBL8|E9PBL8_HUMAN Conserved oligomeric Golgi complex subunit 1 (Fragment) OS=Homo sapiens GN=COG1 PE=4 SV=2	_AIQIIY(ph)DIRY(ph)INIVIT(ph)AK_	Y	2	1180.58	271270000	0.0261024	1	68.413	68.413	815	815;815	1.085	1.0578	NaN	1.0713	ALK kinase substrate motif;Grb2 SH2 domain binding motif;JAK2 kinase substrate motif;Shb SH2 domain binding motif;SHC SH2 domain binding motif;SHIP2 SH2 domain binding motif;SHP1 SH2 domain binding motif;SHP2 N-terminal SH2 domain binding motif;Src family kinase substrate motif	___3
Q96JB2	Q96JB2	Conserved oligomeric Golgi complex subunit 3	COG3	>sp|Q96JB2|COG3_HUMAN Conserved oligomeric Golgi complex subunit 3 OS=Homo sapiens GN=COG3 PE=1 SV=3	_INS(ph)NNAIIEFIIEGTPEIR_	S	2	1112.06	17254000	6.47e-142	1	250.39	90.084	663	663	1.127	0.96607	0.9723	1.0192	14-3-3 domain binding motif;AMP-activated protein kinase substrate motif;Calmodulin-dependent protein kinase I substrate motif;Calmodulin-dependent protein kinase II substrate motif;Calmodulin-dependent protein kinase IV substrate motif;HMGCoA Reductase kinase substrate motif;PKA kinase substrate motif;PKC kinase substrate motif	___1
P38432	P38432	Coilin	COIL	>sp|P38432|COIL_HUMAN Coilin OS=Homo sapiens GN=COIL PE=1 SV=1	_NS(ph)SEKIPTEISKEEPSTK_	S	2	1042.49	99916000	3.34e-39	0.90705	194.24	194.24	271	271	1.0435	1.3406	1.0754	1.1458	AMP-activated protein kinase substrate motif;Casein kinase II substrate motif;PKA kinase substrate motif;PKC kinase substrate motif	___1
P35606;B4DZI8;H0YAC7	P35606	Coatomer subunit beta'	COPB2;COPB2;COPB2	>sp|P35606|COPB2_HUMAN Coatomer subunit beta' OS=Homo sapiens GN=COPB2 PE=1 SV=2;>tr|B4DZI8|B4DZI8_HUMAN Coatomer protein complex, subunit beta 2 (Beta prime), isoform CRA_b OS=Homo sapiens GN=COPB2 PE=2 SV=1;>tr|H0YAC7|H0YAC7_HUMAN Coatomer subunit beta'	_STAQQEIDGKPAS(ph)PTPVIVASHTANKEEK_	S	3	1038.51	857400000	4.95e-34	0.994033	144.45	144.45	859	859;830;73	1.0507	0.98072	0.97193	1.0005	Casein kinase II substrate motif;ERK1,2 kinase substrate motif;GSK-3, ERK1, ERK2, CDK5 substrate motif;PKA kinase substrate motif;PKC kinase substrate motif;WW domain binding motif	___1
P35606;B4DZI8;H0YAC7	P35606	Coatomer subunit beta'	COPB2;COPB2;COPB2	>sp|P35606|COPB2_HUMAN Coatomer subunit beta' OS=Homo sapiens GN=COPB2 PE=1 SV=2;>tr|B4DZI8|B4DZI8_HUMAN Coatomer protein complex, subunit beta 2 (Beta prime), isoform CRA_b OS=Homo sapiens GN=COPB2 PE=2 SV=1;>tr|H0YAC7|H0YAC7_HUMAN Coatomer subunit beta'	_STAQQEIDGKPASPT(ph)PVIVASHTANKEEK_	T	3	1038.51	153780000	6.83e-05	0.834424	90.907	90.907	861	861;832;75	0.96474	1.0437	NaN	1.0034	DNA dependent Protein kinase substrate motif;GSK-3, ERK1, ERK2, CDK5 substrate motif;WW domain binding motif	___1
Q9P2I0	Q9P2I0	Cleavage and polyadenylation specificity factor subunit 2	CPSF2	>sp|Q9P2I0|CPSF2_HUMAN Cleavage and polyadenylation specificity factor subunit 2 OS=Homo sapiens GN=CPSF2 PE=1 SV=2	_EADIDS(ph)S(ph)DES(ph)DIEEDIDQPSAHK_	S	3	928.994	120630000	9.71e-26	1	133.48	112.74	419	419	0.9911	1.0095	1.0161	1.0055	b-Adrenergic Receptor kinase substrate motif;Casein kinase I substrate motif;Casein kinase II substrate motif;G protein-coupled receptor kinase 1 substrate motif;GSK3 kinase substrate motif	___3
Q9P2I0	Q9P2I0	Cleavage and polyadenylation specificity factor subunit 2	CPSF2	>sp|Q9P2I0|CPSF2_HUMAN Cleavage and polyadenylation specificity factor subunit 2 OS=Homo sapiens GN=CPSF2 PE=1 SV=2	_EADIDS(ph)S(ph)DES(ph)DIEEDIDQPSAHK_	S	3	928.994	120630000	9.71e-26	1	133.48	112.74	420	420	0.9911	1.0095	1.0161	1.0055	Casein kinase I substrate motif;Casein kinase II substrate motif;MDC1 BRCT domain binding motif;Plk1 PBD domain binding motif	___3
Q9P2I0	Q9P2I0	Cleavage and polyadenylation specificity factor subunit 2	CPSF2	>sp|Q9P2I0|CPSF2_HUMAN Cleavage and polyadenylation specificity factor subunit 2 OS=Homo sapiens GN=CPSF2 PE=1 SV=2	_EADIDS(ph)S(ph)DES(ph)DIEEDIDQPSAHK_	S	3	928.994	120630000	9.71e-26	1	133.48	112.74	423	423	0.9911	1.0095	1.0161	1.0055	b-Adrenergic Receptor kinase substrate motif;Casein kinase II substrate motif;MAPKAPK2 kinase substrate motif	___3
Q8N684-3;Q8N684;Q8N684-2;F5H669;F5H047;F5H6M0;J3QT54	Q8N684-3	Cleavage and polyadenylation specificity factor subunit 7	CPSF7;CPSF7;CPSF7;CPSF7	>sp|Q8N684-3|CPSF7_HUMAN Isoform 3 of Cleavage and polyadenylation specificity factor subunit 7 OS=Homo sapiens GN=CPSF7;>sp|Q8N684|CPSF7_HUMAN Cleavage and polyadenylation specificity factor subunit 7 OS=Homo sapiens GN=CPSF7 PE=1 SV=1;>sp|Q8N684-2|CPSF7_	_DSSDSADGRAT(ph)PSENIVPSSAR_	T	3	766.999	12248000	0.000473676	0.920359	107.41	89.272	246	246;203;194;194;194;194;194	0.46644	0.60369	0.52293	0.5281	Casein kinase II substrate motif;GSK-3, ERK1, ERK2, CDK5 substrate motif;PKA kinase substrate motif;PKC kinase substrate motif;WW domain binding motif	___1
P16989;P16989-3	P16989	DNA-binding protein A	CSDA	>sp|P16989|YBOX3_HUMAN Y-box-binding protein 3 OS=Homo sapiens GN=YBX3 PE=1 SV=4;>sp|P16989-3|YBOX3_HUMAN Isoform 3 of Y-box-binding protein 3 OS=Homo sapiens GN=YBX3	_NYAGEEEEEGS(ph)GS(ph)S(ph)EGFDPPATDR_	S	3	923.975	16223000	0.00791597	0.976293	75.174	59.539	204	204;204	0.77879	0.7837	0.7521	0.7714	G protein-coupled receptor kinase 1 substrate motif;MDC1 BRCT domain binding motif;Plk1 PBD domain binding motif	___2
P16989;P16989-3;P16989-2	P16989;P16989-2	DNA-binding protein A	CSDA	>sp|P16989|YBOX3_HUMAN Y-box-binding protein 3 OS=Homo sapiens GN=YBX3 PE=1 SV=4;>sp|P16989-3|YBOX3_HUMAN Isoform 3 of Y-box-binding protein 3 OS=Homo sapiens GN=YBX3;>sp|P16989-2|YBOX3_HUMAN Isoform 2 of Y-box-binding protein 3 OS=Homo sapiens GN=YBX3	_SPVGSGAPQAAAPAPAAHVAGNPGGDAAPAATGTAAAASIATAAGS(ph)EDAEKK_	S	4	1147.55	12100000	5.79e-14	0.97292	58.612	56.259	79	79;79;79	0.8056	0.70159	0.94515	0.8114	G protein-coupled receptor kinase 1 substrate motif	___1
P16989;P16989-3	P16989	DNA-binding protein A	CSDA	>sp|P16989|YBOX3_HUMAN Y-box-binding protein 3 OS=Homo sapiens GN=YBX3 PE=1 SV=4;>sp|P16989-3|YBOX3_HUMAN Isoform 3 of Y-box-binding protein 3 OS=Homo sapiens GN=YBX3	_NYAGEEEEEGS(ph)GS(ph)SEGFDPPATDR_	S	2	1345.48	28667000	1.08e-31	0.973005	158.1	122.8	203	203;203	0.80528	0.83641	0.81303	0.8181	Casein kinase II substrate motif	___2
P16989;P16989-3	P16989	DNA-binding protein A	CSDA	>sp|P16989|YBOX3_HUMAN Y-box-binding protein 3 OS=Homo sapiens GN=YBX3 PE=1 SV=4;>sp|P16989-3|YBOX3_HUMAN Isoform 3 of Y-box-binding protein 3 OS=Homo sapiens GN=YBX3	_NYAGEEEEEGS(ph)GS(ph)SEGFDPPATDR_	S	2	1345.48	15642000	1.08e-31	0.99937	158.1	122.8	201	201;201	0.83267	0.83641	0.81303	0.8273	Casein kinase I substrate motif;Casein kinase II substrate motif	___2
P16989;P16989-3	P16989	DNA-binding protein A	CSDA	>sp|P16989|YBOX3_HUMAN Y-box-binding protein 3 OS=Homo sapiens GN=YBX3 PE=1 SV=4;>sp|P16989-3|YBOX3_HUMAN Isoform 3 of Y-box-binding protein 3 OS=Homo sapiens GN=YBX3	_NYAGEEEEEGS(ph)GS(ph)SEGFDPPATDR_	S	2	1345.48	28667000	1.08e-31	0.973005	158.1	122.8	203	203;203	0.84483	NaN	0.92114	0.8822	Casein kinase II substrate motif	___1
Q5SRQ6;P67870	Q5SRQ6	Casein kinase II subunit beta	CSNK2B;CSNK2B	>tr|Q5SRQ6|Q5SRQ6_HUMAN Casein kinase 2, beta polypeptide, isoform CRA_d OS=Homo sapiens GN=CSNK2B PE=2 SV=2;>sp|P67870|CSK2B_HUMAN Casein kinase II subunit beta OS=Homo sapiens GN=CSNK2B PE=1 SV=1	_IHPM(ox)AYQIQIQAASNFKS(ph)PVK_	S	3	823.078	21726000	0.00103628	0.998616	107.03	107.03	228	228;209	1.1346	1.0941	1.1518	1.1266	Casein kinase I substrate motif;Cdc2 kinase substrate motif;CDK kinase substrate motif;CDK1,2,4,6 kinase substrate motif;ERK1,2 kinase substrate motif;G protein-coupled receptor kinase 1 substrate motif;Growth associated histone HI kinase substrate motif;GSK-3, ERK1, ERK2, CDK5 substrate motif;MAPKAPK2 kinase substrate motif;WW domain binding motif	___1
Q12996;H0YE74	Q12996	Cleavage stimulation factor subunit 3	CSTF3;CSTF3	>sp|Q12996|CSTF3_HUMAN Cleavage stimulation factor subunit 3 OS=Homo sapiens GN=CSTF3 PE=1 SV=1;>tr|H0YE74|H0YE74_HUMAN Cleavage stimulation factor subunit 3 (Fragment) OS=Homo sapiens GN=CSTF3 PE=4 SV=1	_RPNEDS(ph)DEDEEKGAVVPPVHDIYR_	S	4	712.321	261910000	0.000105775	1	103.21	103.21	691	691;65	0.92498	0.97344	0.93356	0.9438	b-Adrenergic Receptor kinase substrate motif;Casein kinase II substrate motif;Pyruvate dehydrogenase kinase substrate motif	___1
P35221;P35221-2;G3XAM7;F8W845;P35221-3	P35221	Catenin alpha-1	CTNNA1;CTNNA1;CTNNA1	>sp|P35221|CTNA1_HUMAN Catenin alpha-1 OS=Homo sapiens GN=CTNNA1 PE=1 SV=1;>sp|P35221-2|CTNA1_HUMAN Isoform 2 of Catenin alpha-1 OS=Homo sapiens GN=CTNNA1;>tr|G3XAM7|G3XAM7_HUMAN Catenin (Cadherin-associated protein), alpha 1, 102kDa, isoform CRA_a OS=Homo	_TPEEIDDS(ph)DFETEDFDVR_	S	2	1119.93	201160000	1.89e-271	1	301.73	208.72	641	641;641;641;538;271	1.0651	1.0828	1.1177	1.0883	b-Adrenergic Receptor kinase substrate motif;Casein kinase II substrate motif;G protein-coupled receptor kinase 1 substrate motif	___1
P35222;B4DGU4	P35222	Catenin beta-1	CTNNB1;CTNNB1	>sp|P35222|CTNB1_HUMAN Catenin beta-1 OS=Homo sapiens GN=CTNNB1 PE=1 SV=1;>tr|B4DGU4|B4DGU4_HUMAN Catenin beta-1 OS=Homo sapiens GN=CTNNB1 PE=2 SV=1	_RIS(ph)VEITSSIFR_	S	2	744.385	9402200	0.000870985	0.999994	136.39	132.44	675	675;668	1.2588	1.0078	0.88754	1.0403	Aurora-A kinase substrate motif;Casein kinase II substrate motif;G protein-coupled receptor kinase 1 substrate motif;PAK2 kinase substrate motif;Phosphorylase kinase substrate motif;Pim1 kinase substrate sequence;PKA kinase substrate motif;PKC kinase substrate motif	___1
P17812;B4DR64	P17812	CTP synthase 1	CTPS;CTPS	>sp|P17812|PYRG1_HUMAN CTP synthase 1 OS=Homo sapiens GN=CTPS1 PE=1 SV=2;>tr|B4DR64|B4DR64_HUMAN CTP synthase OS=Homo sapiens GN=CTPS1 PE=2 SV=1	_DTYS(ph)DRSGS(ph)S(ph)S(ph)PDSEITEIKFPSINHD_	S	3	1102.07	123140000	7.52e-37	0.926135	152.01	76.823	574	574;343	0.92946	NaN	0.9723	0.9506	Casein kinase II substrate motif;G protein-coupled receptor kinase 1 substrate motif;GSK3 kinase substrate motif;MDC1 BRCT domain binding motif;Plk1 PBD domain binding motif;Pyruvate dehydrogenase kinase substrate motif	___2
P17812;B4DR64	P17812	CTP synthase 1	CTPS;CTPS	>sp|P17812|PYRG1_HUMAN CTP synthase 1 OS=Homo sapiens GN=CTPS1 PE=1 SV=2;>tr|B4DR64|B4DR64_HUMAN CTP synthase OS=Homo sapiens GN=CTPS1 PE=2 SV=1	_DT(ph)YSDRS(ph)GS(ph)S(ph)SPDSEITEIKFPSINHD_	S	3	1102.07	52487000	4.11e-29	0.897371	144.68	79.286	573	573;342	0.89164	0.93819	1.0376	0.9539	14-3-3 domain binding motif;Calmodulin-dependent protein kinase II substrate motif;Casein kinase II substrate motif;PKA kinase substrate motif;PKC kinase substrate motif	___3
P17812;B4DR64	P17812	CTP synthase 1	CTPS;CTPS	>sp|P17812|PYRG1_HUMAN CTP synthase 1 OS=Homo sapiens GN=CTPS1 PE=1 SV=2;>tr|B4DR64|B4DR64_HUMAN CTP synthase OS=Homo sapiens GN=CTPS1 PE=2 SV=1	_DTYS(ph)DRSGS(ph)S(ph)S(ph)PDSEITEIKFPSINHD_	S	3	1102.07	126650000	7.52e-37	0.941046	152.01	76.823	575	575;344	0.8555	0.96943	1.0575	0.9572	Casein kinase I substrate motif;Casein kinase II substrate motif;ERK1,2 kinase substrate motif;GSK-3, ERK1, ERK2, CDK5 substrate motif;MAPKAPK2 kinase substrate motif;MDC1 BRCT domain binding motif;Plk1 PBD domain binding motif;WW domain binding motif	___1
P17812;B4DR64	P17812	CTP synthase 1	CTPS;CTPS	>sp|P17812|PYRG1_HUMAN CTP synthase 1 OS=Homo sapiens GN=CTPS1 PE=1 SV=2;>tr|B4DR64|B4DR64_HUMAN CTP synthase OS=Homo sapiens GN=CTPS1 PE=2 SV=1	_DTY(ph)S(ph)DRS(ph)GSS(ph)SPDSEITEIKFPSINHD_	S	3	1102.07	47842000	1.21e-36	0.857945	148.66	127.64	571	571;340	0.95678	0.92299	1.006	0.9613	Casein kinase I substrate motif;Casein kinase II substrate motif;G protein-coupled receptor kinase 1 substrate motif;GSK3 kinase substrate motif	___3
P17812;B4DR64	P17812	CTP synthase 1	CTPS;CTPS	>sp|P17812|PYRG1_HUMAN CTP synthase 1 OS=Homo sapiens GN=CTPS1 PE=1 SV=2;>tr|B4DR64|B4DR64_HUMAN CTP synthase OS=Homo sapiens GN=CTPS1 PE=2 SV=1	_DTYS(ph)DRS(ph)GS(ph)S(ph)SPDSEITEIKFPSINHD_	S	3	1102.07	25684000	5.51e-16	0.92819	129.83	129.83	568	568;337	0.95678	0.89497	1.0589	0.9679	Casein kinase I substrate motif;Casein kinase II substrate motif;PKA kinase substrate motif;PKC kinase substrate motif	___3
P17812;B4DR64	P17812	CTP synthase 1	CTPS;CTPS	>sp|P17812|PYRG1_HUMAN CTP synthase 1 OS=Homo sapiens GN=CTPS1 PE=1 SV=2;>tr|B4DR64|B4DR64_HUMAN CTP synthase OS=Homo sapiens GN=CTPS1 PE=2 SV=1	_DTYS(ph)DRSGS(ph)S(ph)S(ph)PDSEITEIKFPSINHD_	S	3	1102.07	123140000	7.52e-37	0.926135	152.01	76.823	574	574;343	1.0048	0.94992	0.96191	0.9719	Casein kinase II substrate motif;G protein-coupled receptor kinase 1 substrate motif;GSK3 kinase substrate motif;MDC1 BRCT domain binding motif;Plk1 PBD domain binding motif;Pyruvate dehydrogenase kinase substrate motif	___1
P17812;B4DR64	P17812	CTP synthase 1	CTPS;CTPS	>sp|P17812|PYRG1_HUMAN CTP synthase 1 OS=Homo sapiens GN=CTPS1 PE=1 SV=2;>tr|B4DR64|B4DR64_HUMAN CTP synthase OS=Homo sapiens GN=CTPS1 PE=2 SV=1	_DTYS(ph)DRSGS(ph)S(ph)S(ph)PDSEITEIKFPSINHD_	S	3	1102.07	123140000	7.52e-37	0.926135	152.01	76.823	574	574;343	0.89164	0.93819	1.1145	0.9769	Casein kinase II substrate motif;G protein-coupled receptor kinase 1 substrate motif;GSK3 kinase substrate motif;MDC1 BRCT domain binding motif;Plk1 PBD domain binding motif;Pyruvate dehydrogenase kinase substrate motif	___3
P17812;B4DR64	P17812	CTP synthase 1	CTPS;CTPS	>sp|P17812|PYRG1_HUMAN CTP synthase 1 OS=Homo sapiens GN=CTPS1 PE=1 SV=2;>tr|B4DR64|B4DR64_HUMAN CTP synthase OS=Homo sapiens GN=CTPS1 PE=2 SV=1	_DTYS(ph)DRSGS(ph)S(ph)S(ph)PDSEITEIKFPSINHD_	S	3	1102.07	126650000	7.52e-37	0.941046	152.01	76.823	575	575;344	0.90023	1.0112	1.1145	1.0048	Casein kinase I substrate motif;Casein kinase II substrate motif;ERK1,2 kinase substrate motif;GSK-3, ERK1, ERK2, CDK5 substrate motif;MAPKAPK2 kinase substrate motif;MDC1 BRCT domain binding motif;Plk1 PBD domain binding motif;WW domain binding motif	___3
P17812;B4DR64	P17812	CTP synthase 1	CTPS;CTPS	>sp|P17812|PYRG1_HUMAN CTP synthase 1 OS=Homo sapiens GN=CTPS1 PE=1 SV=2;>tr|B4DR64|B4DR64_HUMAN CTP synthase OS=Homo sapiens GN=CTPS1 PE=2 SV=1	_DT(ph)YSDRSGS(ph)S(ph)S(ph)PDSEITEIKFPSINHD_	T	3	1102.07	13589000	0.00031769	0.892606	82.157	76.823	566	566;335	NaN	1.0112	1.006	1.0086	b-Adrenergic Receptor kinase substrate motif;Casein kinase II substrate motif;MAPKAPK2 kinase substrate motif;PKA kinase substrate motif;PKC kinase substrate motif	___3
P17812;B4DR64	P17812	CTP synthase 1	CTPS;CTPS	>sp|P17812|PYRG1_HUMAN CTP synthase 1 OS=Homo sapiens GN=CTPS1 PE=1 SV=2;>tr|B4DR64|B4DR64_HUMAN CTP synthase OS=Homo sapiens GN=CTPS1 PE=2 SV=1	_DTYS(ph)DRSGS(ph)S(ph)S(ph)PDSEITEIKFPSINHD_	S	3	1102.07	126650000	7.52e-37	0.941046	152.01	76.823	575	575;344	0.92946	1.1038	1.0129	1.0129	Casein kinase I substrate motif;Casein kinase II substrate motif;ERK1,2 kinase substrate motif;GSK-3, ERK1, ERK2, CDK5 substrate motif;MAPKAPK2 kinase substrate motif;MDC1 BRCT domain binding motif;Plk1 PBD domain binding motif;WW domain binding motif	___2
Q9NRF8	Q9NRF8	CTP synthase 2	CTPS2	>sp|Q9NRF8|PYRG2_HUMAN CTP synthase 2 OS=Homo sapiens GN=CTPS2 PE=1 SV=1	_ISSSDRYS(ph)DAS(ph)DDSFSEPR_	S	2	1140.92	16600000	2.77e-32	0.999855	192.85	182.4	568	568	NaN	0.91368	0.99634	0.9541	Casein kinase I substrate motif;Casein kinase II substrate motif;MAPKAPK2 kinase substrate motif;PKA kinase substrate motif;PKC kinase substrate motif	___2
Q9NRF8	Q9NRF8	CTP synthase 2	CTPS2	>sp|Q9NRF8|PYRG2_HUMAN CTP synthase 2 OS=Homo sapiens GN=CTPS2 PE=1 SV=1	_ISSSDRYS(ph)DAS(ph)DDS(ph)FSEPR_	S	2	1180.9	16600000	2.77e-32	0.999983	192.85	192.85	571	571	NaN	0.91368	0.99634	0.9541	Casein kinase I substrate motif;Casein kinase II substrate motif	___2
Q9NRF8	Q9NRF8	CTP synthase 2	CTPS2	>sp|Q9NRF8|PYRG2_HUMAN CTP synthase 2 OS=Homo sapiens GN=CTPS2 PE=1 SV=1	_ISSSDRYS(ph)DAS(ph)DDSFSEPR_	S	2	1140.92	16600000	2.77e-32	0.999855	192.85	182.4	568	568	1.2333	1.405	0.98567	1.1953	Casein kinase I substrate motif;Casein kinase II substrate motif;MAPKAPK2 kinase substrate motif;PKA kinase substrate motif;PKC kinase substrate motif	___3
Q9NRF8	Q9NRF8	CTP synthase 2	CTPS2	>sp|Q9NRF8|PYRG2_HUMAN CTP synthase 2 OS=Homo sapiens GN=CTPS2 PE=1 SV=1	_ISSSDRYS(ph)DAS(ph)DDS(ph)FSEPR_	S	2	1180.9	16600000	2.77e-32	0.999983	192.85	192.85	571	571	1.2333	1.405	0.98567	1.1953	Casein kinase I substrate motif;Casein kinase II substrate motif	___3
Q9NRF8	Q9NRF8	CTP synthase 2	CTPS2	>sp|Q9NRF8|PYRG2_HUMAN CTP synthase 2 OS=Homo sapiens GN=CTPS2 PE=1 SV=1	_ISSSDRYS(ph)DAS(ph)DDS(ph)FSEPR_	S	2	1180.9	8557000	2.77e-32	0.996775	192.85	148.19	574	574	1.2333	1.405	0.98567	1.1953	b-Adrenergic Receptor kinase substrate motif;Casein kinase II substrate motif;G protein-coupled receptor kinase 1 substrate motif	___3
Q6PD62	Q6PD62	RNA polymerase-associated protein CTR9 homolog	CTR9	>sp|Q6PD62|CTR9_HUMAN RNA polymerase-associated protein CTR9 homolog OS=Homo sapiens GN=CTR9 PE=1 SV=1	_KGGEFDEFVNDDT(ph)DDDIPISK_	T	3	812.676	14039000	0.0221179	0.999992	100.24	69.763	925	925	1.2561	1.522	0.96598	1.2269	b-Adrenergic Receptor kinase substrate motif;Casein kinase II substrate motif	___1
Q14247;Q14247-3;Q14247-2;B4E358;H0YCD9;H0YEV2	Q14247	Src substrate cortactin	CTTN;CTTN;CTTN;CTTN	>sp|Q14247|SRC8_HUMAN Src substrate cortactin OS=Homo sapiens GN=CTTN PE=1 SV=2;>sp|Q14247-3|SRC8_HUMAN Isoform 3 of Src substrate cortactin OS=Homo sapiens GN=CTTN;>sp|Q14247-2|SRC8_HUMAN Isoform 2 of Src substrate cortactin OS=Homo sapiens GN=CTTN;>tr|B4	_AKTQTPPVSPAPQPTEERIPSS(ph)PVYEDAASFK_	S	3	1169.23	21251000	2.63e-15	0.703467	104.6	68.835	418	418;381;381;102;75;52	0.88884	0.82893	NaN	0.8584	Casein kinase II substrate motif;ERK1,2 kinase substrate motif;GSK-3, ERK1, ERK2, CDK5 substrate motif;MDC1 BRCT domain binding motif;Plk1 PBD domain binding motif;WW domain binding motif	___1
Q14247;Q14247-3;Q14247-2;B4E358;H0YCD9;H0YEV2	Q14247	Src substrate cortactin	CTTN;CTTN;CTTN;CTTN	>sp|Q14247|SRC8_HUMAN Src substrate cortactin OS=Homo sapiens GN=CTTN PE=1 SV=2;>sp|Q14247-3|SRC8_HUMAN Isoform 3 of Src substrate cortactin OS=Homo sapiens GN=CTTN;>sp|Q14247-2|SRC8_HUMAN Isoform 2 of Src substrate cortactin OS=Homo sapiens GN=CTTN;>tr|B4	_T(ph)QTPPVS(ph)PAPQPTEERIPSSPVYEDAASFK_	T	3	1129.51	10229000	0.00324728	0.828424	69.729	67.832	399	399;362;362;83;56;33	0.82391	NaN	0.94026	0.8802	Calmodulin-dependent protein kinase II substrate motif;G protein-coupled receptor kinase 1 substrate motif;PKC kinase substrate motif	___2
Q14247;Q14247-3;Q14247-2;B4E358;H0YCD9;H0YEV2	Q14247	Src substrate cortactin	CTTN;CTTN;CTTN;CTTN	>sp|Q14247|SRC8_HUMAN Src substrate cortactin OS=Homo sapiens GN=CTTN PE=1 SV=2;>sp|Q14247-3|SRC8_HUMAN Isoform 3 of Src substrate cortactin OS=Homo sapiens GN=CTTN;>sp|Q14247-2|SRC8_HUMAN Isoform 2 of Src substrate cortactin OS=Homo sapiens GN=CTTN;>tr|B4	_TQT(ph)PPVS(ph)PAPQPTEERIPSS(ph)PVYEDAASFK_	S	3	1156.17	41749000	4.82e-05	0.999221	89.554	89.554	405	405;368;368;89;62;39	0.82391	NaN	1.1372	0.968	ERK1,2 kinase substrate motif;GSK-3, ERK1, ERK2, CDK5 substrate motif;WW domain binding motif	___2
Q14247;Q14247-3;Q14247-2;B4E358;H0YCD9;H0YEV2	Q14247	Src substrate cortactin	CTTN;CTTN;CTTN;CTTN	>sp|Q14247|SRC8_HUMAN Src substrate cortactin OS=Homo sapiens GN=CTTN PE=1 SV=2;>sp|Q14247-3|SRC8_HUMAN Isoform 3 of Src substrate cortactin OS=Homo sapiens GN=CTTN;>sp|Q14247-2|SRC8_HUMAN Isoform 2 of Src substrate cortactin OS=Homo sapiens GN=CTTN;>tr|B4	_T(ph)QTPPVSPAPQPT(ph)EERIPSSPVYEDAASFK_	T	3	1129.51	43352000	1.56e-10	0.997455	99.423	69.729	411	411;374;374;95;68;45	NaN	1.0617	0.94026	0.9991	DNA dependent Protein kinase substrate motif;G protein-coupled receptor kinase 1 substrate motif	___2
Q14247;Q14247-3;Q14247-2;B4E358;H0YCD9;H0YEV2	Q14247	Src substrate cortactin	CTTN;CTTN;CTTN;CTTN	>sp|Q14247|SRC8_HUMAN Src substrate cortactin OS=Homo sapiens GN=CTTN PE=1 SV=2;>sp|Q14247-3|SRC8_HUMAN Isoform 3 of Src substrate cortactin OS=Homo sapiens GN=CTTN;>sp|Q14247-2|SRC8_HUMAN Isoform 2 of Src substrate cortactin OS=Homo sapiens GN=CTTN;>tr|B4	_TQT(ph)PPVS(ph)PAPQPTEERIPSS(ph)PVYEDAASFK_	T	3	1156.17	45246000	4.82e-05	0.828183	89.554	89.554	401	401;364;364;85;58;35	1.0532	NaN	1.1372	1.0944	G protein-coupled receptor kinase 1 substrate motif;GSK-3, ERK1, ERK2, CDK5 substrate motif;PKA kinase substrate motif;PKC kinase substrate motif;WW domain binding motif	___2
Q14247;Q14247-3;Q14247-2;B4E358;H0YCD9;H0YEV2	Q14247	Src substrate cortactin	CTTN;CTTN;CTTN;CTTN	>sp|Q14247|SRC8_HUMAN Src substrate cortactin OS=Homo sapiens GN=CTTN PE=1 SV=2;>sp|Q14247-3|SRC8_HUMAN Isoform 3 of Src substrate cortactin OS=Homo sapiens GN=CTTN;>sp|Q14247-2|SRC8_HUMAN Isoform 2 of Src substrate cortactin OS=Homo sapiens GN=CTTN;>tr|B4	_TQT(ph)PPVS(ph)PAPQPTEERIPSS(ph)PVYEDAASFK_	S	3	1156.17	41749000	4.82e-05	0.999221	89.554	89.554	405	405;368;368;89;62;39	1.4029	1.3817	1.1442	1.3041	ERK1,2 kinase substrate motif;GSK-3, ERK1, ERK2, CDK5 substrate motif;WW domain binding motif	___3
Q14247;Q14247-3;Q14247-2;B4E358;H0YCD9;H0YEV2	Q14247	Src substrate cortactin	CTTN;CTTN;CTTN;CTTN	>sp|Q14247|SRC8_HUMAN Src substrate cortactin OS=Homo sapiens GN=CTTN PE=1 SV=2;>sp|Q14247-3|SRC8_HUMAN Isoform 3 of Src substrate cortactin OS=Homo sapiens GN=CTTN;>sp|Q14247-2|SRC8_HUMAN Isoform 2 of Src substrate cortactin OS=Homo sapiens GN=CTTN;>tr|B4	_TQT(ph)PPVS(ph)PAPQPTEERIPSS(ph)PVYEDAASFK_	T	3	1156.17	45246000	4.82e-05	0.828183	89.554	89.554	401	401;364;364;85;58;35	1.4611	1.3817	1.1442	1.3219	G protein-coupled receptor kinase 1 substrate motif;GSK-3, ERK1, ERK2, CDK5 substrate motif;PKA kinase substrate motif;PKC kinase substrate motif;WW domain binding motif	___3
Q9UER7;Q9UER7-3;Q9UER7-2	Q9UER7	Death domain-associated protein 6	DAXX	>sp|Q9UER7|DAXX_HUMAN Death domain-associated protein 6 OS=Homo sapiens GN=DAXX PE=1 SV=2;>sp|Q9UER7-3|DAXX_HUMAN Isoform 3 of Death domain-associated protein 6 OS=Homo sapiens GN=DAXX;>sp|Q9UER7-2|DAXX_HUMAN Isoform 2 of Death domain-associated protein 6	_INIAPAATTSNEPSGNNPPTHISIDPTNAENTASQS(ph)PR_	S	4	991.963	6693200	0.00438082	0.952769	68.326	68.326	178	178;103;178	0.77834	0.81039	0.72169	0.7693	Casein kinase I substrate motif;Casein kinase II substrate motif;ERK1,2 kinase substrate motif;Growth associated histone HI kinase substrate motif;GSK-3, ERK1, ERK2, CDK5 substrate motif;PKA kinase substrate motif;PKC kinase substrate motif;WW domain binding motif	___1
Q9UER7;Q9UER7-2;Q4VX54;Q5STR5;A2AB94	Q9UER7	Death domain-associated protein 6	DAXX;DAXX;DAXX;DAXX	>sp|Q9UER7|DAXX_HUMAN Death domain-associated protein 6 OS=Homo sapiens GN=DAXX PE=1 SV=2;>sp|Q9UER7-2|DAXX_HUMAN Isoform 2 of Death domain-associated protein 6 OS=Homo sapiens GN=DAXX;>tr|Q4VX54|Q4VX54_HUMAN Death domain-associated protein 6 (Fragment) OS	_(ac)ATANSIIVIDDDDEDEAAAQPGPSHPIPNAAS(ph)PGAEAPSSSEPHGAR_	S	3	1585.38	10890000	7.14e-12	0.97032	75.544	62.966	33	33;33;33;33;33	0.86263	0.68952	0.70735	0.7493	ERK1,2 kinase substrate motif;GSK-3, ERK1, ERK2, CDK5 substrate motif;WW domain binding motif	___1
P40126-2;P40126	P40126-2	L-dopachrome tautomerase	DCT	>sp|P40126-2|TYRP2_HUMAN Isoform 2 of L-dopachrome tautomerase OS=Homo sapiens GN=DCT;>sp|P40126|TYRP2_HUMAN L-dopachrome tautomerase OS=Homo sapiens GN=DCT PE=1 SV=1	_(ac)S(ph)PIWWGFIIS(ph)CIGCK_	S	2	1013.42	24119000	0.00607894	1	79.875	66.215	2	2;2	1.38	1.262	1.1425	1.2578	ERK1,2 kinase substrate motif;GSK-3, ERK1, ERK2, CDK5 substrate motif;WW domain binding motif	___2
P40126-2;P40126	P40126-2	L-dopachrome tautomerase	DCT	>sp|P40126-2|TYRP2_HUMAN Isoform 2 of L-dopachrome tautomerase OS=Homo sapiens GN=DCT;>sp|P40126|TYRP2_HUMAN L-dopachrome tautomerase OS=Homo sapiens GN=DCT PE=1 SV=1	_(ac)S(ph)PIWWGFIIS(ph)CIGCK_	S	2	1013.42	24119000	0.00607894	1	79.875	66.215	11	11;11	1.38	1.262	1.1425	1.2578		___2
Q13206;E9PIF2	Q13206	Probable ATP-dependent RNA helicase DDX10	DDX10;DDX10	>sp|Q13206|DDX10_HUMAN Probable ATP-dependent RNA helicase DDX10 OS=Homo sapiens GN=DDX10 PE=1 SV=2;>tr|E9PIF2|E9PIF2_HUMAN Probable ATP-dependent RNA helicase DDX10 OS=Homo sapiens GN=DDX10 PE=2 SV=1	_RIEGTEHRQDNDT(ph)GNEEQEEEEDDEEEMEEK_	T	4	965.372	9756100	5.06e-30	0.999962	131.27	131.27	577	577;577	0.70021	NaN	0.58453	0.6398	b-Adrenergic Receptor kinase substrate motif;Casein kinase I substrate motif;Casein kinase II substrate motif	___1
E9PJ60	E9PJ60		DDX20	>tr|E9PJ60|E9PJ60_HUMAN Probable ATP-dependent RNA helicase DDX20 OS=Homo sapiens GN=DDX20 PE=2 SV=1	_(ac)M(ox)IYYITFSIIIGTIGIT(ph)VTY(ph)CCR_	Y	3	992.785	8438600	0.0381316	0.805637	50.358	50.358	20	20	0.15402	NaN	0.2461	0.1947		___2
Q9NR30;Q9NR30-2	Q9NR30	Nucleolar RNA helicase 2	DDX21	>sp|Q9NR30|DDX21_HUMAN Nucleolar RNA helicase 2 OS=Homo sapiens GN=DDX21 PE=1 SV=5;>sp|Q9NR30-2|DDX21_HUMAN Isoform 2 of Nucleolar RNA helicase 2 OS=Homo sapiens GN=DDX21	_NGFPHPEPDCNPSEAAS(ph)EES(ph)NS(ph)EIEQEIPVEQK_	S	3	1312.17	386640000	1.13e-30	0.994874	124.03	72.228	171	171;103	0.59723	0.50259	0.55176	0.5492	b-Adrenergic Receptor kinase substrate motif;Casein kinase II substrate motif	___1
Q9NR30;Q9NR30-2	Q9NR30	Nucleolar RNA helicase 2	DDX21	>sp|Q9NR30|DDX21_HUMAN Nucleolar RNA helicase 2 OS=Homo sapiens GN=DDX21 PE=1 SV=5;>sp|Q9NR30-2|DDX21_HUMAN Isoform 2 of Nucleolar RNA helicase 2 OS=Homo sapiens GN=DDX21	_IKNGFPHPEPDCNPSEAAS(ph)EES(ph)NS(ph)EIEQEIPVEQK_	S	4	1044.68	198050000	1.75e-24	0.99076	114.06	51.557	173	173;105	0.46563	NaN	0.76423	0.5965	Casein kinase I substrate motif;Casein kinase II substrate motif;G protein-coupled receptor kinase 1 substrate motif	___1
Q9NR30;Q9NR30-2	Q9NR30	Nucleolar RNA helicase 2	DDX21	>sp|Q9NR30|DDX21_HUMAN Nucleolar RNA helicase 2 OS=Homo sapiens GN=DDX21 PE=1 SV=5;>sp|Q9NR30-2|DDX21_HUMAN Isoform 2 of Nucleolar RNA helicase 2 OS=Homo sapiens GN=DDX21	_IKNGFPHPEPDCNPSEAAS(ph)EES(ph)NS(ph)EIEQEIPVEQK_	S	4	1044.68	198050000	1.75e-24	0.99076	114.06	51.557	173	173;105	0.71277	0.73769	0.64506	0.6974	Casein kinase I substrate motif;Casein kinase II substrate motif;G protein-coupled receptor kinase 1 substrate motif	___2
Q9NR30;Q9NR30-2	Q9NR30	Nucleolar RNA helicase 2	DDX21	>sp|Q9NR30|DDX21_HUMAN Nucleolar RNA helicase 2 OS=Homo sapiens GN=DDX21 PE=1 SV=5;>sp|Q9NR30-2|DDX21_HUMAN Isoform 2 of Nucleolar RNA helicase 2 OS=Homo sapiens GN=DDX21	_NGFPHPEPDCNPSEAAS(ph)EES(ph)NS(ph)EIEQEIPVEQK_	S	3	1312.17	386640000	1.13e-30	0.994874	124.03	72.228	171	171;103	0.71277	0.77794	0.79754	0.7619	b-Adrenergic Receptor kinase substrate motif;Casein kinase II substrate motif	___2
Q9NR30;Q9NR30-2	Q9NR30	Nucleolar RNA helicase 2	DDX21	>sp|Q9NR30|DDX21_HUMAN Nucleolar RNA helicase 2 OS=Homo sapiens GN=DDX21 PE=1 SV=5;>sp|Q9NR30-2|DDX21_HUMAN Isoform 2 of Nucleolar RNA helicase 2 OS=Homo sapiens GN=DDX21	_NGFPHPEPDCNPS(ph)EAAS(ph)EESNSEIEQEIPVEQK_	S	4	964.391	98645000	1.16e-05	0.91889	82.726	64.733	164	164;96	0.76989	0.78924	0.73177	0.7633	DNA dependent Protein kinase substrate motif;G protein-coupled receptor kinase 1 substrate motif;GSK3 kinase substrate motif	___2
Q9NR30;Q9NR30-2	Q9NR30	Nucleolar RNA helicase 2	DDX21	>sp|Q9NR30|DDX21_HUMAN Nucleolar RNA helicase 2 OS=Homo sapiens GN=DDX21 PE=1 SV=5;>sp|Q9NR30-2|DDX21_HUMAN Isoform 2 of Nucleolar RNA helicase 2 OS=Homo sapiens GN=DDX21	_IKNGFPHPEPDCNPSEAAS(ph)EES(ph)NS(ph)EIEQEIPVEQK_	S	3	1392.57	249950000	1.75e-24	0.993547	114.06	64.767	168	168;100	0.86754	0.86796	0.76952	0.8337	Casein kinase I substrate motif;Casein kinase II substrate motif;G protein-coupled receptor kinase 1 substrate motif;MAPKAPK2 kinase substrate motif	___2
Q9NR30;Q9NR30-2	Q9NR30	Nucleolar RNA helicase 2	DDX21	>sp|Q9NR30|DDX21_HUMAN Nucleolar RNA helicase 2 OS=Homo sapiens GN=DDX21 PE=1 SV=5;>sp|Q9NR30-2|DDX21_HUMAN Isoform 2 of Nucleolar RNA helicase 2 OS=Homo sapiens GN=DDX21	_NEEPS(ph)EEEIDAPKPK_	S	2	896.388	107570000	3.87e-09	1	163.79	88.264	121	121;53	0.89403	0.87121	0.8576	0.8742	BARD1 BRCT domain binding motif;Casein kinase I substrate motif;Casein kinase II substrate motif;DNA dependent Protein kinase substrate motif;G protein-coupled receptor kinase 1 substrate motif	___1
Q9NR30;Q9NR30-2	Q9NR30	Nucleolar RNA helicase 2	DDX21	>sp|Q9NR30|DDX21_HUMAN Nucleolar RNA helicase 2 OS=Homo sapiens GN=DDX21 PE=1 SV=5;>sp|Q9NR30-2|DDX21_HUMAN Isoform 2 of Nucleolar RNA helicase 2 OS=Homo sapiens GN=DDX21	_IKNGFPHPEPDCNPSEAAS(ph)EES(ph)NS(ph)EIEQEIPVEQK_	S	3	1392.57	249950000	1.75e-24	0.993547	114.06	64.767	168	168;100	0.93447	0.95891	0.92987	0.941	Casein kinase I substrate motif;Casein kinase II substrate motif;G protein-coupled receptor kinase 1 substrate motif;MAPKAPK2 kinase substrate motif	___3
Q9NR30;Q9NR30-2	Q9NR30	Nucleolar RNA helicase 2	DDX21	>sp|Q9NR30|DDX21_HUMAN Nucleolar RNA helicase 2 OS=Homo sapiens GN=DDX21 PE=1 SV=5;>sp|Q9NR30-2|DDX21_HUMAN Isoform 2 of Nucleolar RNA helicase 2 OS=Homo sapiens GN=DDX21	_NGFPHPEPDCNPSEAAS(ph)EES(ph)NS(ph)EIEQEIPVEQK_	S	3	1312.17	386640000	1.13e-30	0.994874	124.03	72.228	171	171;103	0.93447	0.95891	0.92987	0.941	b-Adrenergic Receptor kinase substrate motif;Casein kinase II substrate motif	___3
Q9NR30;Q9NR30-2	Q9NR30	Nucleolar RNA helicase 2	DDX21	>sp|Q9NR30|DDX21_HUMAN Nucleolar RNA helicase 2 OS=Homo sapiens GN=DDX21 PE=1 SV=5;>sp|Q9NR30-2|DDX21_HUMAN Isoform 2 of Nucleolar RNA helicase 2 OS=Homo sapiens GN=DDX21	_NGFPHPEPDCNPS(ph)EAAS(ph)EESNSEIEQEIPVEQK_	S	4	964.391	98645000	1.16e-05	0.91889	82.726	64.733	164	164;96	1.0521	0.86189	NaN	0.9523	DNA dependent Protein kinase substrate motif;G protein-coupled receptor kinase 1 substrate motif;GSK3 kinase substrate motif	___3
Q9NR30;Q9NR30-2	Q9NR30	Nucleolar RNA helicase 2	DDX21	>sp|Q9NR30|DDX21_HUMAN Nucleolar RNA helicase 2 OS=Homo sapiens GN=DDX21 PE=1 SV=5;>sp|Q9NR30-2|DDX21_HUMAN Isoform 2 of Nucleolar RNA helicase 2 OS=Homo sapiens GN=DDX21	_IKNGFPHPEPDCNPSEAAS(ph)EES(ph)NS(ph)EIEQEIPVEQK_	S	4	1044.68	198050000	1.75e-24	0.99076	114.06	51.557	173	173;105	0.92155	1.0009	1.0173	0.979	Casein kinase I substrate motif;Casein kinase II substrate motif;G protein-coupled receptor kinase 1 substrate motif	___3
Q9GZR7;G3V529;F5GYL3	Q9GZR7	ATP-dependent RNA helicase DDX24	DDX24;DDX24;DDX24	>sp|Q9GZR7|DDX24_HUMAN ATP-dependent RNA helicase DDX24 OS=Homo sapiens GN=DDX24 PE=1 SV=1;>tr|G3V529|G3V529_HUMAN ATP-dependent RNA helicase DDX24 OS=Homo sapiens GN=DDX24 PE=2 SV=1;>tr|F5GYL3|F5GYL3_HUMAN ATP-dependent RNA helicase DDX24 OS=Homo sapiens	_TEAGAETRS(ph)PGKAEAESDAIPDDTVIESEAIPSDIAAEAR_	S	3	1383.97	15212000	0.00178785	0.877804	67.563	62.332	287	287;244;37	0.60237	NaN	0.63722	0.6196	Casein kinase I substrate motif;Cdc2 kinase substrate motif;CDK kinase substrate motif;CDK1,2,4,6 kinase substrate motif;ERK1,2 kinase substrate motif;G protein-coupled receptor kinase 1 substrate motif;Growth associated histone HI kinase substrate motif;GSK-3, ERK1, ERK2, CDK5 substrate motif;WW domain binding motif	___1
J3KNN5;Q9UJV9;D6RGI7;D6RD33	J3KNN5	Probable ATP-dependent RNA helicase DDX41	DDX41;DDX41;DDX41	>tr|J3KNN5|J3KNN5_HUMAN Probable ATP-dependent RNA helicase DDX41 (Fragment) OS=Homo sapiens GN=DDX41 PE=2 SV=1;>sp|Q9UJV9|DDX41_HUMAN Probable ATP-dependent RNA helicase DDX41 OS=Homo sapiens GN=DDX41 PE=1 SV=2;>tr|D6RGI7|D6RGI7_HUMAN Probable ATP-depende	_ARTDEVPAGGS(ph)RS(ph)EAEDEDDEDYVPYVPIR_	S	3	1166.49	41594000	3.66e-17	0.997003	114.62	81.055	39	39;21;21;21	0.84662	0.7926	NaN	0.8192	Casein kinase II substrate motif;G protein-coupled receptor kinase 1 substrate motif	___2
J3KNN5;Q9UJV9;D6RGI7;D6RD33	J3KNN5	Probable ATP-dependent RNA helicase DDX41	DDX41;DDX41;DDX41	>tr|J3KNN5|J3KNN5_HUMAN Probable ATP-dependent RNA helicase DDX41 (Fragment) OS=Homo sapiens GN=DDX41 PE=2 SV=1;>sp|Q9UJV9|DDX41_HUMAN Probable ATP-dependent RNA helicase DDX41 OS=Homo sapiens GN=DDX41 PE=1 SV=2;>tr|D6RGI7|D6RGI7_HUMAN Probable ATP-depende	_TDEVPAGGS(ph)RS(ph)EAEDEDDEDYVPYVPIR_	S	3	1090.77	77225000	1.54e-17	0.994391	118.52	59.55	41	41;23;23;23	0.84662	0.7926	1.0144	0.8797	Casein kinase II substrate motif;G protein-coupled receptor kinase 1 substrate motif	___2
J3KNN5;Q9UJV9;D6RGI7;D6RD33	J3KNN5	Probable ATP-dependent RNA helicase DDX41	DDX41;DDX41;DDX41	>tr|J3KNN5|J3KNN5_HUMAN Probable ATP-dependent RNA helicase DDX41 (Fragment) OS=Homo sapiens GN=DDX41 PE=2 SV=1;>sp|Q9UJV9|DDX41_HUMAN Probable ATP-dependent RNA helicase DDX41 OS=Homo sapiens GN=DDX41 PE=1 SV=2;>tr|D6RGI7|D6RGI7_HUMAN Probable ATP-depende	_TDEVPAGGS(ph)RS(ph)EAEDEDDEDYVPYVPIR_	S	3	1090.77	77225000	1.54e-17	0.994391	118.52	59.55	41	41;23;23;23	1.3164	1.2546	NaN	1.2851	Casein kinase II substrate motif;G protein-coupled receptor kinase 1 substrate motif	___1
Q86XP3;J3KTK9	Q86XP3	ATP-dependent RNA helicase DDX42	DDX42	>sp|Q86XP3|DDX42_HUMAN ATP-dependent RNA helicase DDX42 OS=Homo sapiens GN=DDX42 PE=1 SV=1;>tr|J3KTK9|J3KTK9_HUMAN ATP-dependent RNA helicase DDX42 OS=Homo sapiens GN=DDX42 PE=2 SV=1	_QQFHSKPVDS(ph)DS(ph)DDDPIEAFMAEVEDQAAR_	S	3	1179.81	8292100	0.00100728	0.978017	79.875	79.875	109	109;109	0.92741	0.86702	0.88172	0.8917	b-Adrenergic Receptor kinase substrate motif;Casein kinase II substrate motif;PKA kinase substrate motif;Pyruvate dehydrogenase kinase substrate motif	___2
Q86XP3;J3KTK9	Q86XP3	ATP-dependent RNA helicase DDX42	DDX42	>sp|Q86XP3|DDX42_HUMAN ATP-dependent RNA helicase DDX42 OS=Homo sapiens GN=DDX42 PE=1 SV=1;>tr|J3KTK9|J3KTK9_HUMAN ATP-dependent RNA helicase DDX42 OS=Homo sapiens GN=DDX42 PE=2 SV=1	_QQFHSKPVDS(ph)DS(ph)DDDPIEAFMAEVEDQAAR_	S	3	1179.81	8786400	0.00100728	0.978017	79.875	79.875	111	111;111	0.92741	0.86702	0.90993	0.9011	b-Adrenergic Receptor kinase substrate motif;Casein kinase I substrate motif;Casein kinase II substrate motif;G protein-coupled receptor kinase 1 substrate motif;Pyruvate dehydrogenase kinase substrate motif	___2
Q86XP3;Q86XP3-2;J3KRE3	Q86XP3	ATP-dependent RNA helicase DDX42	DDX42	>sp|Q86XP3|DDX42_HUMAN ATP-dependent RNA helicase DDX42 OS=Homo sapiens GN=DDX42 PE=1 SV=1;>sp|Q86XP3-2|DDX42_HUMAN Isoform 2 of ATP-dependent RNA helicase DDX42 OS=Homo sapiens GN=DDX42;>tr|J3KRE3|J3KRE3_HUMAN ATP-dependent RNA helicase DDX42 (Fragment) O	_YMAENPTAGVVQEEEEDNIEYDS(ph)DGNPIAPTKK_	S	3	1245.21	295260000	9.27e-23	0.879133	119.28	78.45	185	185;66;73	0.90167	1.0163	0.8416	0.917	b-Adrenergic Receptor kinase substrate motif;Casein kinase I substrate motif;G protein-coupled receptor kinase 1 substrate motif	___1
Q86XP3;J3KTK9	Q86XP3	ATP-dependent RNA helicase DDX42	DDX42	>sp|Q86XP3|DDX42_HUMAN ATP-dependent RNA helicase DDX42 OS=Homo sapiens GN=DDX42 PE=1 SV=1;>tr|J3KTK9|J3KTK9_HUMAN ATP-dependent RNA helicase DDX42 OS=Homo sapiens GN=DDX42 PE=2 SV=1	_QQFHS(ph)KPVDSDS(ph)DDDPIEAFMAEVEDQAAR_	S	3	1179.81	3837600	0.00114961	0.942488	78.921	60.172	104	104;104	NaN	1.0549	0.90993	0.9797		___2
Q86XP3;Q86XP3-2	Q86XP3	ATP-dependent RNA helicase DDX42	DDX42	>sp|Q86XP3|DDX42_HUMAN ATP-dependent RNA helicase DDX42 OS=Homo sapiens GN=DDX42 PE=1 SV=1;>sp|Q86XP3-2|DDX42_HUMAN Isoform 2 of ATP-dependent RNA helicase DDX42 OS=Homo sapiens GN=DDX42	_AGSSAAGASGWTSAGSINSVPTNSAQQGHNSPDS(ph)PVTSAAK_	S	3	1298.25	25018000	0.000883245	0.875156	73.87	61.776	754	754;635	1.1396	1.1258	NaN	1.1327	b-Adrenergic Receptor kinase substrate motif;Casein kinase I substrate motif;Casein kinase II substrate motif;ERK1,2 kinase substrate motif;G protein-coupled receptor kinase 1 substrate motif;GSK3 kinase substrate motif;GSK-3, ERK1, ERK2, CDK5 substrate motif;WW domain binding motif	___2
Q86XP3;Q86XP3-2	Q86XP3	ATP-dependent RNA helicase DDX42	DDX42	>sp|Q86XP3|DDX42_HUMAN ATP-dependent RNA helicase DDX42 OS=Homo sapiens GN=DDX42 PE=1 SV=1;>sp|Q86XP3-2|DDX42_HUMAN Isoform 2 of ATP-dependent RNA helicase DDX42 OS=Homo sapiens GN=DDX42	_AGSSAAGASGWTSAGSINSVPTNSAQQGHNS(ph)PDSPVTSAAK_	S	3	1298.25	8036000	0.00143382	0.862169	63.833	48.433	751	751;632	1.148	1.3292	NaN	1.2353	Casein kinase I substrate motif;Casein kinase II substrate motif;ERK1,2 kinase substrate motif;G protein-coupled receptor kinase 1 substrate motif;GSK-3, ERK1, ERK2, CDK5 substrate motif;WW domain binding motif	___1
Q7L014	Q7L014	Probable ATP-dependent RNA helicase DDX46	DDX46	>sp|Q7L014|DDX46_HUMAN Probable ATP-dependent RNA helicase DDX46 OS=Homo sapiens GN=DDX46 PE=1 SV=2	_AAIGIQDS(ph)DDEDAAVDIDEQIESMFNSKK_	S	3	1078.81	220710000	2.49e-71	1	184.47	101.86	804	804	0.98943	0.97839	0.9862	0.9847	b-Adrenergic Receptor kinase substrate motif;BARD1 BRCT domain binding motif;Casein kinase II substrate motif	___1
Q9H0S4;Q9H0S4-2;F5H1N9	Q9H0S4	Probable ATP-dependent RNA helicase DDX47	DDX47;DDX47	>sp|Q9H0S4|DDX47_HUMAN Probable ATP-dependent RNA helicase DDX47 OS=Homo sapiens GN=DDX47 PE=1 SV=1;>sp|Q9H0S4-2|DDX47_HUMAN Isoform 2 of Probable ATP-dependent RNA helicase DDX47 OS=Homo sapiens GN=DDX47;>tr|F5H1N9|F5H1N9_HUMAN Probable ATP-dependent RNA	_(ac)AAPEEHDS(ph)PTEASQPIVEEEETK_	S	2	1323.06	16885000	2.5e-48	0.995405	189.02	189.02	9	9;9;9	1.0275	0.93702	1.0004	0.9876	b-Adrenergic Receptor kinase substrate motif;Casein kinase I substrate motif;Casein kinase II substrate motif;ERK1,2 kinase substrate motif;G protein-coupled receptor kinase 1 substrate motif;GSK-3, ERK1, ERK2, CDK5 substrate motif;WW domain binding motif	___1
Q9H0S4;Q9H0S4-2;F5H1N9	Q9H0S4	Probable ATP-dependent RNA helicase DDX47	DDX47;DDX47	>sp|Q9H0S4|DDX47_HUMAN Probable ATP-dependent RNA helicase DDX47 OS=Homo sapiens GN=DDX47 PE=1 SV=1;>sp|Q9H0S4-2|DDX47_HUMAN Isoform 2 of Probable ATP-dependent RNA helicase DDX47 OS=Homo sapiens GN=DDX47;>tr|F5H1N9|F5H1N9_HUMAN Probable ATP-dependent RNA	_(ac)AAPEEHDSPT(ph)EASQPIVEEEETK_	T	3	882.376	33343000	0.00413065	0.827545	70.897	70.538	11	11;11;11	0.99717	1.0052	NaN	1.0012	Casein kinase I substrate motif;Casein kinase II substrate motif;DNA dependent Protein kinase substrate motif;G protein-coupled receptor kinase 1 substrate motif	___1
Q8N8A6	Q8N8A6	ATP-dependent RNA helicase DDX51	DDX51	>sp|Q8N8A6|DDX51_HUMAN ATP-dependent RNA helicase DDX51 OS=Homo sapiens GN=DDX51 PE=1 SV=3	_RKADGEDAGAES(ph)NEEAPGEPSAGSSEEAPGEPSAGSSEEAPGER_	S	4	1091.95	19633000	5.69e-06	0.996312	72.231	70.156	103	103	0.85874	0.99494	0.80975	0.8844	b-Adrenergic Receptor kinase substrate motif;Casein kinase II substrate motif;G protein-coupled receptor kinase 1 substrate motif	___1
Q8NHQ9;F5H5U2;Q8IYH0	Q8NHQ9	ATP-dependent RNA helicase DDX55	DDX55;DDX55;DDX55	>sp|Q8NHQ9|DDX55_HUMAN ATP-dependent RNA helicase DDX55 OS=Homo sapiens GN=DDX55 PE=1 SV=3;>tr|F5H5U2|F5H5U2_HUMAN ATP-dependent RNA helicase DDX55 OS=Homo sapiens GN=DDX55 PE=2 SV=1;>tr|Q8IYH0|Q8IYH0_HUMAN ATP-dependent RNA helicase DDX55 OS=Homo sapiens	_KREEGS(ph)DIEDEDMEEIINDTR_	S	3	868.365	32956000	1.1e-10	1	133.48	133.48	544	544;513;151	1.0437	1.0031	1.092	1.0456	Casein kinase I substrate motif;Casein kinase II substrate motif	___1
P35659;B4DFG0;P35659-2;H0Y993	P35659	Protein DEK	DEK;DEK;DEK	>sp|P35659|DEK_HUMAN Protein DEK OS=Homo sapiens GN=DEK PE=1 SV=1;>tr|B4DFG0|B4DFG0_HUMAN Protein DEK OS=Homo sapiens GN=DEK PE=2 SV=1;>sp|P35659-2|DEK_HUMAN Isoform 2 of Protein DEK OS=Homo sapiens GN=DEK;>tr|H0Y993|H0Y993_HUMAN Protein DEK (Fragment) OS=	_NQNSSKKES(ph)ESEDS(ph)S(ph)DDEPIIK_	S	3	902.675	4387800	8.74e-05	0.988214	85.595	85.595	301	301;273;267;77	0.50922	0.58472	NaN	0.5457	b-Adrenergic Receptor kinase substrate motif;Casein kinase II substrate motif;G protein-coupled receptor kinase 1 substrate motif;MAPKAPK2 kinase substrate motif;PKA kinase substrate motif;PKC kinase substrate motif	___3
P35659;B4DFG0;P35659-2;H0Y993	P35659	Protein DEK	DEK;DEK;DEK	>sp|P35659|DEK_HUMAN Protein DEK OS=Homo sapiens GN=DEK PE=1 SV=1;>tr|B4DFG0|B4DFG0_HUMAN Protein DEK OS=Homo sapiens GN=DEK PE=2 SV=1;>sp|P35659-2|DEK_HUMAN Isoform 2 of Protein DEK OS=Homo sapiens GN=DEK;>tr|H0Y993|H0Y993_HUMAN Protein DEK (Fragment) OS=	_NQNSSKKES(ph)ESEDS(ph)S(ph)DDEPIIK_	S	3	902.675	4387800	8.74e-05	0.988137	85.595	85.595	306	306;278;272;82	0.50922	0.58472	NaN	0.5457	b-Adrenergic Receptor kinase substrate motif;Casein kinase II substrate motif;Pyruvate dehydrogenase kinase substrate motif	___3
P35659;B4DFG0;P35659-2;H0Y993	P35659	Protein DEK	DEK;DEK;DEK	>sp|P35659|DEK_HUMAN Protein DEK OS=Homo sapiens GN=DEK PE=1 SV=1;>tr|B4DFG0|B4DFG0_HUMAN Protein DEK OS=Homo sapiens GN=DEK PE=2 SV=1;>sp|P35659-2|DEK_HUMAN Isoform 2 of Protein DEK OS=Homo sapiens GN=DEK;>tr|H0Y993|H0Y993_HUMAN Protein DEK (Fragment) OS=	_NQNSSKKES(ph)ESEDS(ph)S(ph)DDEPIIK_	S	3	902.675	4387800	8.74e-05	0.993583	85.595	85.595	307	307;279;273;83	0.50922	0.58472	NaN	0.5457	BARD1 BRCT domain binding motif;Casein kinase I substrate motif;Casein kinase II substrate motif;G protein-coupled receptor kinase 1 substrate motif;MAPKAPK2 kinase substrate motif;MDC1 BRCT domain binding motif;Plk1 PBD domain binding motif	___3
P35659;B4DFG0;D6R9L5	P35659	Protein DEK	DEK;DEK;DEK	>sp|P35659|DEK_HUMAN Protein DEK OS=Homo sapiens GN=DEK PE=1 SV=1;>tr|B4DFG0|B4DFG0_HUMAN Protein DEK OS=Homo sapiens GN=DEK PE=2 SV=1;>tr|D6R9L5|D6R9L5_HUMAN Protein DEK (Fragment) OS=Homo sapiens GN=DEK PE=2 SV=1	_EPEMPGPREES(ph)EEEEDEDDEEEEEEEKEK_	S	3	1206.12	1823800	0.00824424	1	57.738	56.468	32	32;32;37	0.95155	NaN	0.89473	0.9227	14-3-3 domain binding motif;b-Adrenergic Receptor kinase substrate motif;BARD1 BRCT domain binding motif;Calmodulin-dependent protein kinase II substrate motif;Casein kinase II substrate motif;G protein-coupled receptor kinase 1 substrate motif;PKA kinase substrate motif;PKC epsilon kinase substrate motif;PKC kinase substrate motif	___1
R4GN35;R4GNB2;Q5VZ89;Q5VZ89-6;Q5VZ89-5;Q5VZ89-2;B7Z660	R4GN35	DENN domain-containing protein 4C	DENND4C;DENND4C	>tr|R4GN35|R4GN35_HUMAN DENN domain-containing protein 4C OS=Homo sapiens GN=DENND4C PE=4 SV=1;>tr|R4GNB2|R4GNB2_HUMAN DENN domain-containing protein 4C OS=Homo sapiens GN=DENND4C PE=4 SV=1;>sp|Q5VZ89|DEN4C_HUMAN DENN domain-containing protein 4C OS=Homo s	_HSQPS(ph)PEPHS(ph)PTEPPAWGSSIVKVPS(ph)GIFDVNSR_	S	4	966.677	2867400	0.00124647	0.842156	78.499	78.499	1017	1017;968;732;732;732;208;62	0.27796	0.54451	NaN	0.389	Casein kinase II substrate motif;DNA dependent Protein kinase substrate motif;ERK1,2 kinase substrate motif;GSK-3, ERK1, ERK2, CDK5 substrate motif;WW domain binding motif	___3
R4GN35;R4GNB2;Q5VZ89;Q5VZ89-6;Q5VZ89-5;Q5VZ89-2;B7Z660	R4GN35	DENN domain-containing protein 4C	DENND4C;DENND4C	>tr|R4GN35|R4GN35_HUMAN DENN domain-containing protein 4C OS=Homo sapiens GN=DENND4C PE=4 SV=1;>tr|R4GNB2|R4GNB2_HUMAN DENN domain-containing protein 4C OS=Homo sapiens GN=DENND4C PE=4 SV=1;>sp|Q5VZ89|DEN4C_HUMAN DENN domain-containing protein 4C OS=Homo s	_HSQPS(ph)PEPHS(ph)PTEPPAWGSSIVKVPS(ph)GIFDVNSR_	S	4	966.677	2867400	0.00124647	0.982475	78.499	70.024	1022	1022;973;737;737;737;213;67	0.27796	0.61905	NaN	0.4148	Casein kinase I substrate motif;Casein kinase II substrate motif;ERK1,2 kinase substrate motif;G protein-coupled receptor kinase 1 substrate motif;GSK-3, ERK1, ERK2, CDK5 substrate motif;WW domain binding motif	___3
R4GN35;R4GNB2;Q5VZ89;Q5VZ89-6;Q5VZ89-5;Q5VZ89-2;B7Z660	R4GN35	DENN domain-containing protein 4C	DENND4C;DENND4C	>tr|R4GN35|R4GN35_HUMAN DENN domain-containing protein 4C OS=Homo sapiens GN=DENND4C PE=4 SV=1;>tr|R4GNB2|R4GNB2_HUMAN DENN domain-containing protein 4C OS=Homo sapiens GN=DENND4C PE=4 SV=1;>sp|Q5VZ89|DEN4C_HUMAN DENN domain-containing protein 4C OS=Homo s	_HSQPS(ph)PEPHS(ph)PTEPPAWGSSIVKVPS(ph)GIFDVNSR_	S	4	966.677	2867400	0.00124647	0.91721	78.499	58.068	1038	1038;989;753;753;753;229;83	0.27796	0.61905	NaN	0.4148	Calmodulin-dependent protein kinase II substrate motif;Chk1 kinase substrate motif;DNA dependent Protein kinase substrate motif;PKA kinase substrate motif;PKC kinase substrate motif	___3
R4GN35;R4GNB2;Q5VZ89;Q5VZ89-6;Q5VZ89-5;Q5VZ89-2;B7Z660;Q5VZ89-3;Q5VZ89-4	R4GN35	DENN domain-containing protein 4C	DENND4C;DENND4C	>tr|R4GN35|R4GN35_HUMAN DENN domain-containing protein 4C OS=Homo sapiens GN=DENND4C PE=4 SV=1;>tr|R4GNB2|R4GNB2_HUMAN DENN domain-containing protein 4C OS=Homo sapiens GN=DENND4C PE=4 SV=1;>sp|Q5VZ89|DEN4C_HUMAN DENN domain-containing protein 4C OS=Homo s	_RSS(ph)IPIDHGSPAQENPESEKSSPAVSR_	S	4	736.346	26518000	0.000434848	0.942761	81.113	76.573	1327	1327;1278;1042;1042;1042;515;372;224;39	0.80872	0.72134	NaN	0.7638	14-3-3 domain binding motif;Aurora-A kinase substrate motif;Calmodulin-dependent protein kinase II alpha substrate motif;Calmodulin-dependent protein kinase II substrate motif;Calmodulin-dependent protein kinase IV substrate motif;Chk1 kinase substrate motif;MDC1 BRCT domain binding motif;PAK2 kinase substrate motif;Phosphorylase kinase substrate motif;PKA kinase substrate motif;PKC epsilon kinas…	___1
R4GN35;R4GNB2;Q5VZ89;Q5VZ89-6;Q5VZ89-5;B7Z660	R4GN35	DENN domain-containing protein 4C	DENND4C;DENND4C	>tr|R4GN35|R4GN35_HUMAN DENN domain-containing protein 4C OS=Homo sapiens GN=DENND4C PE=4 SV=1;>tr|R4GNB2|R4GNB2_HUMAN DENN domain-containing protein 4C OS=Homo sapiens GN=DENND4C PE=4 SV=1;>sp|Q5VZ89|DEN4C_HUMAN DENN domain-containing protein 4C OS=Homo s	_KSS(ph)TGS(ph)ISNVIFSTQDPVEDAVFGEATNIKK_	S	3	1143.87	1271700	0.00592044	0.58685	66.173	64.574	1049	1049;1000;764;764;764;94	0.95552	0.83871	NaN	0.8952	14-3-3 domain binding motif;Calmodulin-dependent protein kinase II substrate motif;Casein kinase I substrate motif;Casein kinase II substrate motif;MAPKAPK2 kinase substrate motif;MDC1 BRCT domain binding motif;PKA kinase substrate motif;PKC epsilon kinase substrate motif;PKC kinase substrate motif;Plk1 PBD domain binding motif	___2
O60231;A2AB15	O60231	Putative pre-mRNA-splicing factor ATP-dependent RNA helicase DHX16	DHX16;DHX16	>sp|O60231|DHX16_HUMAN Putative pre-mRNA-splicing factor ATP-dependent RNA helicase DHX16 OS=Homo sapiens GN=DHX16 PE=1 SV=2;>tr|A2AB15|A2AB15_HUMAN Putative pre-mRNA-splicing factor ATP-dependent RNA helicase DHX16 (Fragment) OS=Homo sapiens GN=DHX16 PE=2	_IIEDS(ph)EES(ph)SEETVSR_	S	2	935.356	32669000	1.31e-18	0.999995	175.52	163.62	103	103;43	1.5814	1.5377	1.5361	1.5516	b-Adrenergic Receptor kinase substrate motif;Casein kinase I substrate motif;Casein kinase II substrate motif;G protein-coupled receptor kinase 1 substrate motif;GSK3 kinase substrate motif	___2
O60231;A2AB15	O60231	Putative pre-mRNA-splicing factor ATP-dependent RNA helicase DHX16	DHX16;DHX16	>sp|O60231|DHX16_HUMAN Putative pre-mRNA-splicing factor ATP-dependent RNA helicase DHX16 OS=Homo sapiens GN=DHX16 PE=1 SV=2;>tr|A2AB15|A2AB15_HUMAN Putative pre-mRNA-splicing factor ATP-dependent RNA helicase DHX16 (Fragment) OS=Homo sapiens GN=DHX16 PE=2	_IIEDS(ph)EES(ph)SEETVSR_	S	2	935.356	32669000	1.31e-18	0.996716	175.52	175.52	106	106;46	1.5814	1.5377	1.5361	1.5516	b-Adrenergic Receptor kinase substrate motif;Casein kinase I substrate motif;Casein kinase II substrate motif;G protein-coupled receptor kinase 1 substrate motif	___2
Q9BTC0	Q9BTC0	Death-inducer obliterator 1	DIDO1	>sp|Q9BTC0|DIDO1_HUMAN Death-inducer obliterator 1 OS=Homo sapiens GN=DIDO1 PE=1 SV=5	_SSSPAGET(ph)EGDREPQARPGEGTAPIPPPGQK_	T	3	1060.82	15819000	2.73e-05	0.825555	85.423	76.909	1719	1719	0.56746	NaN	0.67836	0.6204	b-Adrenergic Receptor kinase substrate motif;Casein kinase II substrate motif;G protein-coupled receptor kinase 1 substrate motif	___1
Q9BTC0	Q9BTC0	Death-inducer obliterator 1	DIDO1	>sp|Q9BTC0|DIDO1_HUMAN Death-inducer obliterator 1 OS=Homo sapiens GN=DIDO1 PE=1 SV=5	_KPSKYPICSADAAVSTT(ph)PPGS(ph)PPPPPPIPEPPVIK_	T	4	938.213	5424600	3.13e-14	0.795861	99.53	99.53	1256	1256	0.73245	0.69226	NaN	0.7121	G protein-coupled receptor kinase 1 substrate motif;GSK-3, ERK1, ERK2, CDK5 substrate motif;WW domain binding motif	___2
Q9BTC0	Q9BTC0	Death-inducer obliterator 1	DIDO1	>sp|Q9BTC0|DIDO1_HUMAN Death-inducer obliterator 1 OS=Homo sapiens GN=DIDO1 PE=1 SV=5	_KPSKYPICSADAAVSTT(ph)PPGS(ph)PPPPPPIPEPPVIK_	S	4	938.213	13252000	3.13e-14	0.999353	99.53	99.53	1260	1260	0.90829	0.69226	0.83785	0.8076	ERK1,2 kinase substrate motif;G protein-coupled receptor kinase 1 substrate motif;GSK-3, ERK1, ERK2, CDK5 substrate motif;WW domain binding motif	___2
Q9BTC0;Q9BTC0-1	Q9BTC0	Death-inducer obliterator 1	DIDO1	>sp|Q9BTC0|DIDO1_HUMAN Death-inducer obliterator 1 OS=Homo sapiens GN=DIDO1 PE=1 SV=5;>sp|Q9BTC0-1|DIDO1_HUMAN Isoform 1 of Death-inducer obliterator 1 OS=Homo sapiens GN=DIDO1	_SKHDSSAPDPAPDS(ph)ADEVMPEAVPEVASEPGIESASHPNVDR_	S	4	1101.74	34345000	1.38e-05	0.99203	83.693	83.693	898	898;898	0.67131	0.87826	1.0572	0.8542	b-Adrenergic Receptor kinase substrate motif;Casein kinase II substrate motif	___1
Q9BTC0	Q9BTC0	Death-inducer obliterator 1	DIDO1	>sp|Q9BTC0|DIDO1_HUMAN Death-inducer obliterator 1 OS=Homo sapiens GN=DIDO1 PE=1 SV=5	_RNS(ph)VERPAEPVAGAATPSIVEQQK_	S	3	872.104	108920000	1.58e-12	1	126.75	102.28	1456	1456	1.0058	0.9852	0.96786	0.9862	14-3-3 domain binding motif;Aurora-A kinase substrate motif;Calmodulin-dependent protein kinase II substrate motif;Casein kinase II substrate motif;CLK1 kinase substrate motif;G protein-coupled receptor kinase 1 substrate motif;MAPKAPK2 kinase substrate motif;PAK2 kinase substrate motif;Phosphorylase kinase substrate motif;PKA kinase substrate motif;PKC epsilon kinase substrate motif;PKC kinase s…	___1
O60832	O60832	H/ACA ribonucleoprotein complex subunit 4	DKC1	>sp|O60832|DKC1_HUMAN H/ACA ribonucleoprotein complex subunit 4 OS=Homo sapiens GN=DKC1 PE=1 SV=3	_KRES(ph)ES(ph)ES(ph)DETPPAAPQIIK_	S	3	818.008	197900000	1.13e-44	0.999946	194.77	91.583	455	455	0.86729	0.81706	0.82714	0.8369	b-Adrenergic Receptor kinase substrate motif;Casein kinase I substrate motif;Casein kinase II substrate motif;G protein-coupled receptor kinase 1 substrate motif;MAPKAPK2 kinase substrate motif	___3
O60832	O60832	H/ACA ribonucleoprotein complex subunit 4	DKC1	>sp|O60832|DKC1_HUMAN H/ACA ribonucleoprotein complex subunit 4 OS=Homo sapiens GN=DKC1 PE=1 SV=3	_KRES(ph)ES(ph)ES(ph)DETPPAAPQIIK_	S	2	1226.51	193690000	1.13e-44	1	194.77	137.9	451	451	0.90352	0.80741	0.82714	0.845	b-Adrenergic Receptor kinase substrate motif;Casein kinase II substrate motif;G protein-coupled receptor kinase 1 substrate motif;GSK3 kinase substrate motif;PAK2 kinase substrate motif;Pim1 kinase substrate sequence;PKA kinase substrate motif;PKC kinase substrate motif	___3
O60832	O60832	H/ACA ribonucleoprotein complex subunit 4	DKC1	>sp|O60832|DKC1_HUMAN H/ACA ribonucleoprotein complex subunit 4 OS=Homo sapiens GN=DKC1 PE=1 SV=3	_KRES(ph)ES(ph)ES(ph)DETPPAAPQIIK_	S	2	1226.51	110590000	7.59e-25	0.999994	178.2	137.9	453	453	0.90352	0.80741	0.82714	0.845	b-Adrenergic Receptor kinase substrate motif;Casein kinase I substrate motif;Casein kinase II substrate motif;G protein-coupled receptor kinase 1 substrate motif;Pyruvate dehydrogenase kinase substrate motif	___3
O60832	O60832	H/ACA ribonucleoprotein complex subunit 4	DKC1	>sp|O60832|DKC1_HUMAN H/ACA ribonucleoprotein complex subunit 4 OS=Homo sapiens GN=DKC1 PE=1 SV=3	_KRES(ph)ES(ph)ES(ph)DETPPAAPQIIK_	S	2	1226.51	110590000	7.59e-25	0.999994	178.2	137.9	453	453	0.91492	0.79867	0.89121	0.8668	b-Adrenergic Receptor kinase substrate motif;Casein kinase I substrate motif;Casein kinase II substrate motif;G protein-coupled receptor kinase 1 substrate motif;Pyruvate dehydrogenase kinase substrate motif	___2
O60832	O60832	H/ACA ribonucleoprotein complex subunit 4	DKC1	>sp|O60832|DKC1_HUMAN H/ACA ribonucleoprotein complex subunit 4 OS=Homo sapiens GN=DKC1 PE=1 SV=3	_KRES(ph)ES(ph)ES(ph)DETPPAAPQIIK_	S	3	818.008	197900000	1.13e-44	0.999946	194.77	91.583	455	455	0.88271	0.83177	0.9305	0.8807	b-Adrenergic Receptor kinase substrate motif;Casein kinase I substrate motif;Casein kinase II substrate motif;G protein-coupled receptor kinase 1 substrate motif;MAPKAPK2 kinase substrate motif	___2
O60832	O60832	H/ACA ribonucleoprotein complex subunit 4	DKC1	>sp|O60832|DKC1_HUMAN H/ACA ribonucleoprotein complex subunit 4 OS=Homo sapiens GN=DKC1 PE=1 SV=3	_KRES(ph)ES(ph)ES(ph)DETPPAAPQIIK_	S	2	1226.51	193690000	1.13e-44	1	194.77	137.9	451	451	0.94303	0.87588	0.99026	0.9352	b-Adrenergic Receptor kinase substrate motif;Casein kinase II substrate motif;G protein-coupled receptor kinase 1 substrate motif;GSK3 kinase substrate motif;PAK2 kinase substrate motif;Pim1 kinase substrate sequence;PKA kinase substrate motif;PKC kinase substrate motif	___2
Q9NPF5	Q9NPF5	DNA methyltransferase 1-associated protein 1	DMAP1	>sp|Q9NPF5|DMAP1_HUMAN DNA methyltransferase 1-associated protein 1 OS=Homo sapiens GN=DMAP1 PE=1 SV=1	_AGVIGGPATPASGPGPASAEPAVTEPGIGPDPKDTIIDVVGAPIT(ph)PNSR_	T	4	1163.59	4888300	9.9e-22	0.802594	102.5	102.5	445	445	NaN	3.2461	2.7928	3.0109	Casein kinase I substrate motif;Casein kinase II substrate motif;ERK1,2 kinase substrate motif;GSK3, Erk1, Erk2 and CDK5 kinase motif;GSK-3, ERK1, ERK2, CDK5 substrate motif;RAF1 kinase substrate motif;WW domain binding motif	___1
Q9NQL9	Q9NQL9	Doublesex- and mab-3-related transcription factor 3	DMRT3	>sp|Q9NQL9|DMRT3_HUMAN Doublesex- and mab-3-related transcription factor 3 OS=Homo sapiens GN=DMRT3 PE=1 SV=1	_(ac)NGYGS(ph)PY(ph)IY(ph)M(ox)GGPVSQPPR_	Y	2	1169.44	10343000	0.0434093	0.720377	37.56	37.56	10	10	0.94288	0.80988	NaN	0.8739		___3
Q9NQL9	Q9NQL9	Doublesex- and mab-3-related transcription factor 3	DMRT3	>sp|Q9NQL9|DMRT3_HUMAN Doublesex- and mab-3-related transcription factor 3 OS=Homo sapiens GN=DMRT3 PE=1 SV=1	_(ac)NGYGS(ph)PY(ph)IY(ph)M(ox)GGPVSQPPR_	Y	2	1169.44	19883000	0.0434093	0.974127	37.56	37.56	8	8	0.94288	0.80988	0.89205	0.8799	PI3 kinase p85 SH2 domain binding motif;SHC SH2 domain binding motif	___3
Q96DA6;F2Z3A7;G5E9V2	Q96DA6	Mitochondrial import inner membrane translocase subunit TIM14	DNAJC19;DNAJC19;DNAJC19	>sp|Q96DA6|TIM14_HUMAN Mitochondrial import inner membrane translocase subunit TIM14 OS=Homo sapiens GN=DNAJC19 PE=1 SV=3;>tr|F2Z3A7|F2Z3A7_HUMAN Mitochondrial import inner membrane translocase subunit TIM14 OS=Homo sapiens GN=DNAJC19 PE=2 SV=1;>tr|G5E9V2|	_(ac)M(ox)AS(ph)TVVAVGIT(ph)IAAAGFAGRY(ph)VIQAMKHM(ox)EPQVK_	S	4	965.7	70111000	0.0134477	0.513929	35.153	35.153	3	3;3;3	NaN	0.86475	0.62399	0.7346	G protein-coupled receptor kinase 1 substrate motif	___3
Q96DA6;F2Z3A7;G5E9V2	Q96DA6	Mitochondrial import inner membrane translocase subunit TIM14	DNAJC19;DNAJC19;DNAJC19	>sp|Q96DA6|TIM14_HUMAN Mitochondrial import inner membrane translocase subunit TIM14 OS=Homo sapiens GN=DNAJC19 PE=1 SV=3;>tr|F2Z3A7|F2Z3A7_HUMAN Mitochondrial import inner membrane translocase subunit TIM14 OS=Homo sapiens GN=DNAJC19 PE=2 SV=1;>tr|G5E9V2|	_(ac)M(ox)AS(ph)TVVAVGIT(ph)IAAAGFAGRY(ph)VIQAMKHM(ox)EPQVK_	T	4	965.7	70111000	0.0134477	0.513931	35.153	35.153	4	4;4;4	NaN	0.86475	0.62399	0.7346	MDC1 BRCT domain binding motif;Plk1 PBD domain binding motif	___3
Q96DA6;F2Z3A7;G5E9V2	Q96DA6	Mitochondrial import inner membrane translocase subunit TIM14	DNAJC19;DNAJC19;DNAJC19	>sp|Q96DA6|TIM14_HUMAN Mitochondrial import inner membrane translocase subunit TIM14 OS=Homo sapiens GN=DNAJC19 PE=1 SV=3;>tr|F2Z3A7|F2Z3A7_HUMAN Mitochondrial import inner membrane translocase subunit TIM14 OS=Homo sapiens GN=DNAJC19 PE=2 SV=1;>tr|G5E9V2|	_(ac)M(ox)AS(ph)TVVAVGIT(ph)IAAAGFAGRY(ph)VIQAMKHM(ox)EPQVK_	Y	4	965.7	70111000	0.0134477	0.999526	35.153	35.153	21	21;21;21	NaN	0.86475	0.62399	0.7346	3BP2 SH2 domain binding motif;STAT3 SH2 domain binding motif	___3
Q5F1R6-2;Q5F1R6-3;Q5F1R6	Q5F1R6-2	DnaJ homolog subfamily C member 21	DNAJC21	>sp|Q5F1R6-2|DJC21_HUMAN Isoform 2 of DnaJ homolog subfamily C member 21 OS=Homo sapiens GN=DNAJC21;>sp|Q5F1R6-3|DJC21_HUMAN Isoform 3 of DnaJ homolog subfamily C member 21 OS=Homo sapiens GN=DNAJC21;>sp|Q5F1R6|DJC21_HUMAN DnaJ homolog subfamily C member 2	_QQIEEEEENFSRPQIDENPIDDNS(ph)EEEMEDAPK_	S	3	1338.55	6417000	7.41e-08	0.999997	91.599	91.599	370	370;370;370	0.7641	0.7318	NaN	0.7478	BARD1 BRCT domain binding motif;Casein kinase I substrate motif;Casein kinase II substrate motif;G protein-coupled receptor kinase 1 substrate motif	___1
Q8WXX5	Q8WXX5	DnaJ homolog subfamily C member 9	DNAJC9	>sp|Q8WXX5|DNJC9_HUMAN DnaJ homolog subfamily C member 9 OS=Homo sapiens GN=DNAJC9 PE=1 SV=1	_KIS(ph)IEDIQAFEK_	S	2	750.871	668040	0.0146282	1	102.64	102.64	109	109	0.7144	NaN	0.70589	0.7101	AMP-activated protein kinase substrate motif;Calmodulin-dependent protein kinase II substrate motif;Casein kinase II substrate motif;Chk1 kinase substrate motif;HMGCoA Reductase kinase substrate motif;Phosphorylase kinase substrate motif;PKA kinase substrate motif;PKC kinase substrate motif;Pyruvate dehydrogenase kinase substrate motif	___1
Q8WZ79	Q8WZ79	Deoxyribonuclease-2-beta	DNASE2B	>sp|Q8WZ79|DNS2B_HUMAN Deoxyribonuclease-2-beta OS=Homo sapiens GN=DNASE2B PE=2 SV=1	_T(ph)IQQIY(ph)EAYAS(ph)KSNNT(ph)AYIIY(ph)NDGVPKPVNYS(ph)R_	Y	3	1420.9	731370000	0.0248549	0.872812	34.166	34.166	95	95	0.98235	0.91901	0.97436	0.9582	Src kinase substrate motif	___3
Q8WZ79	Q8WZ79	Deoxyribonuclease-2-beta	DNASE2B	>sp|Q8WZ79|DNS2B_HUMAN Deoxyribonuclease-2-beta OS=Homo sapiens GN=DNASE2B PE=2 SV=1	_T(ph)IQQIY(ph)EAYAS(ph)KSNNT(ph)AYIIY(ph)NDGVPKPVNYS(ph)R_	Y	3	1420.9	731370000	0.0248549	0.81156	34.166	34.166	110	110	0.98235	0.89086	1.0194	0.9627		___3
G8JLD5;O00429-4;J3KPI2;O00429-2;O00429-5;O00429-6;O00429;O00429-3;B4DGC9	G8JLD5;J3KPI2;O00429-6	Dynamin-1-like protein	DNM1L;DNM1L;DNM1L	>tr|G8JLD5|G8JLD5_HUMAN Dynamin-1-like protein OS=Homo sapiens GN=DNM1L PE=2 SV=1;>sp|O00429-4|DNM1L_HUMAN Isoform 3 of Dynamin-1-like protein OS=Homo sapiens GN=DNM1L;>tr|J3KPI2|J3KPI2_HUMAN Dynamin-1-like protein OS=Homo sapiens GN=DNM1L PE=2 SV=1;>sp|O0	_SKPIPIMPAS(ph)PQKGHAVNIIDVPVPVAR_	S	3	1004.55	112050000	6.86e-05	0.999998	90.778	90.1	629	592;579;618;605;590;629;616;590;413	0.93858	0.89707	0.9541	0.9296	Cdc2 kinase substrate motif;CDK kinase substrate motif;CDK1,2,4,6 kinase substrate motif;ERK1,2 kinase substrate motif;GSK-3, ERK1, ERK2, CDK5 substrate motif;WW domain binding motif	___1
G8JLD5;O00429-4;J3KPI2;O00429-2;O00429-5;O00429-6;O00429;O00429-3;B4DGC9	G8JLD5;J3KPI2;O00429-6	Dynamin-1-like protein	DNM1L;DNM1L;DNM1L	>tr|G8JLD5|G8JLD5_HUMAN Dynamin-1-like protein OS=Homo sapiens GN=DNM1L PE=2 SV=1;>sp|O00429-4|DNM1L_HUMAN Isoform 3 of Dynamin-1-like protein OS=Homo sapiens GN=DNM1L;>tr|J3KPI2|J3KPI2_HUMAN Dynamin-1-like protein OS=Homo sapiens GN=DNM1L PE=2 SV=1;>sp|O0	_S(ph)KPIPIMPASPQKGHAVNIIDVPVPVAR_	S	4	753.662	14415000	0.00119043	0.901838	68.552	68.552	620	583;570;609;596;581;620;607;581;404	0.97675	0.8873	NaN	0.931	Casein kinase I substrate motif;G protein-coupled receptor kinase 1 substrate motif	___1
F5H4R9;P50570-4;P50570-3;K7ENE7;P50570;P50570-5;P50570-2	F5H4R9;P50570	Dynamin-2	DNM2;DNM2	>tr|F5H4R9|F5H4R9_HUMAN Dynamin-2 OS=Homo sapiens GN=DNM2 PE=2 SV=1;>sp|P50570-4|DYN2_HUMAN Isoform 4 of Dynamin-2 OS=Homo sapiens GN=DNM2;>sp|P50570-3|DYN2_HUMAN Isoform 3 of Dynamin-2 OS=Homo sapiens GN=DNM2;>tr|K7ENE7|K7ENE7_HUMAN Dynamin-2 (Fragment) O	_EAINIIGDISTSTVSTPVPPPVDDTWIQS(ph)ASSHSPTPQR_	S	3	1394.34	6119100	0.000784195	0.567062	64.498	59.434	759	759;759;755;48;759;759;755	NaN	0.81773	0.72602	0.7705	Casein kinase I substrate motif;Casein kinase II substrate motif	___1
P26358-2;F5GX68;P26358;P26358-3	P26358-2	Cytosine-specific methyltransferase;DNA (cytosine-5)-methyltransferase 1	DNMT1;DNMT1	>sp|P26358-2|DNMT1_HUMAN Isoform 2 of DNA (cytosine-5)-methyltransferase 1 OS=Homo sapiens GN=DNMT1;>tr|F5GX68|F5GX68_HUMAN Cytosine-specific methyltransferase OS=Homo sapiens GN=DNMT1 PE=2 SV=1;>sp|P26358|DNMT1_HUMAN DNA (cytosine-5)-methyltransferase 1 O	_RCPNMAMKEADDDEEVDDNIPEMPS(ph)PK_	S	3	1071.77	23366000	2.07e-31	1	148.31	148.31	730	730;714;714;378	0.82166	0.7514	0.82088	0.7973	Casein kinase I substrate motif;Cdc2 kinase substrate motif;CDK kinase substrate motif;CDK1,2,4,6 kinase substrate motif;DNA dependent Protein kinase substrate motif;ERK1,2 kinase substrate motif;Growth associated histone HI kinase substrate motif;GSK-3, ERK1, ERK2, CDK5 substrate motif;PKA kinase substrate motif;PKC kinase substrate motif;WW domain binding motif	___1
Q9Y6K1;F8WE91;Q9Y6K1-3	Q9Y6K1	DNA (cytosine-5)-methyltransferase 3A	DNMT3A;DNMT3A	>sp|Q9Y6K1|DNM3A_HUMAN DNA (cytosine-5)-methyltransferase 3A OS=Homo sapiens GN=DNMT3A PE=1 SV=4;>tr|F8WE91|F8WE91_HUMAN DNA (cytosine-5)-methyltransferase 3A OS=Homo sapiens GN=DNMT3A PE=2 SV=1;>sp|Q9Y6K1-3|DNM3A_HUMAN Isoform 3 of DNA (cytosine-5)-methyl	_SEPQPEEGS(ph)PAGGQKGGAPAEGEGAAETIPEASR_	S	3	1110.16	6430500	1.07e-11	0.999845	94.802	94.802	105	105;105;105	NaN	0.81738	0.83294	0.8251	Casein kinase I substrate motif;ERK1,2 kinase substrate motif;GSK-3, ERK1, ERK2, CDK5 substrate motif;WW domain binding motif	___1
Q5QJE6;J3KP30;E9PRB3	Q5QJE6	Deoxynucleotidyltransferase terminal-interacting protein 2	DNTTIP2;DNTTIP2	>sp|Q5QJE6|TDIF2_HUMAN Deoxynucleotidyltransferase terminal-interacting protein 2 OS=Homo sapiens GN=DNTTIP2 PE=1 SV=2;>tr|J3KP30|J3KP30_HUMAN Deoxynucleotidyltransferase terminal-interacting protein 2 OS=Homo sapiens GN=DNTTIP2 PE=2 SV=1;>tr|E9PRB3|E9PRB3	_TTGSIPKGTEPS(ph)T(ph)DGET(ph)SEAESNYSVSEHHDTIIR_	T	3	1324.87	4974600	0.00266798	0.770266	71.299	67.658	83	83;83;90	0.926	NaN	0.82568	0.8744	Casein kinase I substrate motif;Casein kinase II substrate motif;G protein-coupled receptor kinase 1 substrate motif;MDC1 BRCT domain binding motif;Plk1 PBD domain binding motif	___3
Q5QJE6;J3KP30;E9PRB3	Q5QJE6	Deoxynucleotidyltransferase terminal-interacting protein 2	DNTTIP2;DNTTIP2	>sp|Q5QJE6|TDIF2_HUMAN Deoxynucleotidyltransferase terminal-interacting protein 2 OS=Homo sapiens GN=DNTTIP2 PE=1 SV=2;>tr|J3KP30|J3KP30_HUMAN Deoxynucleotidyltransferase terminal-interacting protein 2 OS=Homo sapiens GN=DNTTIP2 PE=2 SV=1;>tr|E9PRB3|E9PRB3	_TTGSIPKGTEPS(ph)TDGET(ph)S(ph)EAESNYSVSEHHDTIIR_	S	3	1324.87	14526000	0.00117765	0.884943	74.973	74.973	88	88;88;95	0.90088	1.0958	0.82568	0.9341	Casein kinase II substrate motif;G protein-coupled receptor kinase 1 substrate motif;GSK3 kinase substrate motif	___3
Q5QJE6;J3KP30;E9PRB3	Q5QJE6	Deoxynucleotidyltransferase terminal-interacting protein 2	DNTTIP2;DNTTIP2	>sp|Q5QJE6|TDIF2_HUMAN Deoxynucleotidyltransferase terminal-interacting protein 2 OS=Homo sapiens GN=DNTTIP2 PE=1 SV=2;>tr|J3KP30|J3KP30_HUMAN Deoxynucleotidyltransferase terminal-interacting protein 2 OS=Homo sapiens GN=DNTTIP2 PE=2 SV=1;>tr|E9PRB3|E9PRB3	_TTGSIPKGTEPS(ph)TDGET(ph)S(ph)EAESNYSVSEHHDTIIR_	T	3	1324.87	21916000	0.00117765	0.884085	74.973	74.973	87	87;87;94	0.90088	1.0958	0.82568	0.9341	b-Adrenergic Receptor kinase substrate motif;Casein kinase I substrate motif	___3
Q5QJE6;J3KP30;E9PRB3	Q5QJE6	Deoxynucleotidyltransferase terminal-interacting protein 2	DNTTIP2;DNTTIP2	>sp|Q5QJE6|TDIF2_HUMAN Deoxynucleotidyltransferase terminal-interacting protein 2 OS=Homo sapiens GN=DNTTIP2 PE=1 SV=2;>tr|J3KP30|J3KP30_HUMAN Deoxynucleotidyltransferase terminal-interacting protein 2 OS=Homo sapiens GN=DNTTIP2 PE=2 SV=1;>tr|E9PRB3|E9PRB3	_TTGSIPKGTEPS(ph)TDGET(ph)S(ph)EAESNYSVSEHHDTIIR_	S	3	1324.87	7655300	0.00117765	0.800172	74.973	74.973	82	82;82;89	0.926	1.0958	0.82568	0.9427	DNA dependent Protein kinase substrate motif	___3
Q96N67;Q96N67-6;Q96N67-2;Q96N67-5;Q96N67-3;Q96N67-4;H0Y7L2	Q96N67	Dedicator of cytokinesis protein 7	DOCK7;DOCK7	>sp|Q96N67|DOCK7_HUMAN Dedicator of cytokinesis protein 7 OS=Homo sapiens GN=DOCK7 PE=1 SV=4;>sp|Q96N67-6|DOCK7_HUMAN Isoform 6 of Dedicator of cytokinesis protein 7 OS=Homo sapiens GN=DOCK7;>sp|Q96N67-2|DOCK7_HUMAN Isoform 2 of Dedicator of cytokinesis pr	_SISNS(ph)NPDISGTPTSPDDEVR_	S	2	1134.49	36131000	4.31e-96	0.996782	228.18	216.15	900	900;900;900;900;900;900;72	0.70205	0.6637	0.7797	0.7135	Casein kinase II substrate motif;MAPKAPK2 kinase substrate motif;Pyruvate dehydrogenase kinase substrate motif	___1
Q96N67;Q96N67-6;Q96N67-2;Q96N67-5;Q96N67-3;Q96N67-4;H0Y7L2	Q96N67	Dedicator of cytokinesis protein 7	DOCK7;DOCK7	>sp|Q96N67|DOCK7_HUMAN Dedicator of cytokinesis protein 7 OS=Homo sapiens GN=DOCK7 PE=1 SV=4;>sp|Q96N67-6|DOCK7_HUMAN Isoform 6 of Dedicator of cytokinesis protein 7 OS=Homo sapiens GN=DOCK7;>sp|Q96N67-2|DOCK7_HUMAN Isoform 2 of Dedicator of cytokinesis pr	_SRS(ph)IS(ph)NSNPDISGTPTSPDDEVR_	S	3	864.36	8138100	2.5e-20	0.938847	164.06	119.28	896	896;896;896;896;896;896;68	0.89693	0.79835	NaN	0.8462	14-3-3 domain binding motif;Calmodulin-dependent protein kinase II alpha substrate motif;Calmodulin-dependent protein kinase II substrate motif;Calmodulin-dependent protein kinase IV substrate motif;Casein kinase II substrate motif;Chk1 kinase substrate motif;G protein-coupled receptor kinase 1 substrate motif;GSK3 kinase substrate motif;Phosphorylase kinase substrate motif;PKA kinase substrate m…	___3
Q96N67;Q96N67-6;Q96N67-2;Q96N67-5;Q96N67-3;Q96N67-4;H0Y7L2	Q96N67	Dedicator of cytokinesis protein 7	DOCK7;DOCK7	>sp|Q96N67|DOCK7_HUMAN Dedicator of cytokinesis protein 7 OS=Homo sapiens GN=DOCK7 PE=1 SV=4;>sp|Q96N67-6|DOCK7_HUMAN Isoform 6 of Dedicator of cytokinesis protein 7 OS=Homo sapiens GN=DOCK7;>sp|Q96N67-2|DOCK7_HUMAN Isoform 2 of Dedicator of cytokinesis pr	_SISNS(ph)NPDISGTPTSPDDEVR_	S	2	1134.49	36131000	4.31e-96	0.996782	228.18	216.15	900	900;900;900;900;900;900;72	0.89693	0.97868	NaN	0.9369	Casein kinase II substrate motif;MAPKAPK2 kinase substrate motif;Pyruvate dehydrogenase kinase substrate motif	___3
Q96N67;Q96N67-6;Q96N67-2;Q96N67-5;Q96N67-3;Q96N67-4;H0Y7L2	Q96N67	Dedicator of cytokinesis protein 7	DOCK7;DOCK7	>sp|Q96N67|DOCK7_HUMAN Dedicator of cytokinesis protein 7 OS=Homo sapiens GN=DOCK7 PE=1 SV=4;>sp|Q96N67-6|DOCK7_HUMAN Isoform 6 of Dedicator of cytokinesis protein 7 OS=Homo sapiens GN=DOCK7;>sp|Q96N67-2|DOCK7_HUMAN Isoform 2 of Dedicator of cytokinesis pr	_SRS(ph)ISNS(ph)NPDISGTPT(ph)SPDDEVR_	T	3	891.016	3001700	6.49e-10	0.53919	121.96	121.96	909	909;909;909;909;909;909;81	0.89693	0.97868	NaN	0.9369	Casein kinase II substrate motif;DNA dependent Protein kinase substrate motif;MAPKAPK2 kinase substrate motif	___3
J3KMZ8;Q92785;B4DT58	J3KMZ8	Zinc finger protein ubi-d4	DPF2;DPF2	>tr|J3KMZ8|J3KMZ8_HUMAN Zinc finger protein ubi-d4 OS=Homo sapiens GN=DPF2 PE=2 SV=1;>sp|Q92785|REQU_HUMAN Zinc finger protein ubi-d4 OS=Homo sapiens GN=DPF2 PE=1 SV=2;>tr|B4DT58|B4DT58_HUMAN Zinc finger protein ubi-d4 OS=Homo sapiens GN=DPF2 PE=2 SV=1	_GAPDPRVDDDS(ph)IGEFPVTNSR_	S	3	775.345	27055000	0.000818473	1	91.733	80.835	142	142;142;142	0.71793	0.69375	0.71475	0.7087	b-Adrenergic Receptor kinase substrate motif;Casein kinase I substrate motif;Casein kinase II substrate motif;Plk1 kinase substrate motif	___1
H0Y368;Q5QPK2;O60762;E9PHH5;Q5QPJ9	H0Y368	Dolichol-phosphate mannosyltransferase	DPM1;DPM1;DPM1;DPM1;DPM1	>tr|H0Y368|H0Y368_HUMAN Dolichol-phosphate mannosyltransferase (Fragment) OS=Homo sapiens GN=DPM1 PE=4 SV=1;>tr|Q5QPK2|Q5QPK2_HUMAN Dolichol-phosphate mannosyltransferase OS=Homo sapiens GN=DPM1 PE=2 SV=1;>sp|O60762|DPM1_HUMAN Dolichol-phosphate mannosyltr	_(ac)ASIEVSRS(ph)PR_	S	2	612.293	8379700	4.77e-12	0.996422	143.31	123.95	9	9;9;9;9;9	1.2335	1.2429	1.1487	1.2076	Casein kinase I substrate motif;Cdc2 kinase substrate motif;CDK kinase substrate motif;CDK1,2,4,6 kinase substrate motif;ERK1,2 kinase substrate motif;G protein-coupled receptor kinase 1 substrate motif;Growth associated histone HI kinase substrate motif;GSK3 kinase substrate motif;GSK-3, ERK1, ERK2, CDK5 substrate motif;PKA kinase substrate motif;PKC kinase substrate motif;WW domain binding motif	___1
Q16555;Q16555-2	Q16555	Dihydropyrimidinase-related protein 2	DPYSL2	>sp|Q16555|DPYL2_HUMAN Dihydropyrimidinase-related protein 2 OS=Homo sapiens GN=DPYSL2 PE=1 SV=1;>sp|Q16555-2|DPYL2_HUMAN Isoform 2 of Dihydropyrimidinase-related protein 2 OS=Homo sapiens GN=DPYSL2	_GIYDGPVCEVSVT(ph)PK_	T	2	850.884	3306800	1.53e-08	0.999966	161.86	122.14	509	509;473	1.0982	1.0539	1.0976	1.083	Casein kinase I substrate motif;Growth associated histone HI kinase substrate motif;GSK-3, ERK1, ERK2, CDK5 substrate motif;PKA kinase substrate motif;PKC kinase substrate motif;WW domain binding motif	___1
P15924;P15924-2	P15924	Desmoplakin	DSP	>sp|P15924|DESP_HUMAN Desmoplakin OS=Homo sapiens GN=DSP PE=1 SV=3;>sp|P15924-2|DESP_HUMAN Isoform DPII of Desmoplakin OS=Homo sapiens GN=DSP	_SSSFS(ph)DTIEESSPIAAIFDTENIEK_	S	3	933.083	1146100	3.89e-39	0.535382	173.43	95.195	2610	2610;2011	1.4213	1.4519	NaN	1.4365	Casein kinase II substrate motif;MAPKAPK2 kinase substrate motif	___1
P15924;P15924-2	P15924	Desmoplakin	DSP	>sp|P15924|DESP_HUMAN Desmoplakin OS=Homo sapiens GN=DSP PE=1 SV=3;>sp|P15924-2|DESP_HUMAN Isoform DPII of Desmoplakin OS=Homo sapiens GN=DSP	_RAS(ph)S(ph)KGGGGYTCQSGSGWDEFTK_	S	3	861.672	20588000	0.00318593	0.992447	99.494	70.983	165	165;165	NaN	1.8475	2.0805	1.9605	14-3-3 domain binding motif;Akt kinase substrate motif;Calmodulin-dependent protein kinase II substrate motif;MAPKAPK1 kinase substrate motif;PAK2 kinase substrate motif;PKA kinase substrate motif;PKC epsilon kinase substrate motif;PKC kinase substrate motif	___2
P15924;P15924-2	P15924	Desmoplakin	DSP	>sp|P15924|DESP_HUMAN Desmoplakin OS=Homo sapiens GN=DSP PE=1 SV=3;>sp|P15924-2|DESP_HUMAN Isoform DPII of Desmoplakin OS=Homo sapiens GN=DSP	_RAS(ph)S(ph)KGGGGYTCQSGSGWDEFTK_	S	3	861.672	20588000	0.00318593	0.973285	99.494	70.983	166	166;166	NaN	1.8475	2.0805	1.9605	14-3-3 domain binding motif;Calmodulin-dependent protein kinase II substrate motif;Calmodulin-dependent protein kinase IV substrate motif;Chk1 kinase substrate motif;MDC1 BRCT domain binding motif;PKA kinase substrate motif;PKC kinase substrate motif;Plk1 PBD domain binding motif;ZIP kinase substrate motif	___2
E9PEB9;E7ERU2;Q03001;F8W9J4;J3QTQ0;E9PHM6;E7ERU0;Q03001-8;H0YC65	E9PEB9	Dystonin	DST;DST;DST;DST;DST;DST;DST	>tr|E9PEB9|E9PEB9_HUMAN Dystonin OS=Homo sapiens GN=DST PE=2 SV=2;>tr|E7ERU2|E7ERU2_HUMAN Dystonin OS=Homo sapiens GN=DST PE=2 SV=2;>sp|Q03001|DYST_HUMAN Dystonin OS=Homo sapiens GN=DST PE=1 SV=4;>tr|F8W9J4|F8W9J4_HUMAN Dystonin OS=Homo sapiens GN=DST PE=2	_RGS(ph)DAS(ph)DFDISEIQSVCSDVETVPQTHRPTPR_	S	4	937.409	9098200	2.7e-06	0.932192	84.398	54.167	7690	7690;7512;7510;7401;7186;5397;5315;5111;199	1.1857	NaN	1.3007	1.2419	14-3-3 domain binding motif;Calmodulin-dependent protein kinase II substrate motif;Casein kinase I substrate motif;Casein kinase II substrate motif;MAPKAPK2 kinase substrate motif;PAK2 kinase substrate motif;PKA kinase substrate motif;PKA, PKG kinase substrate motif;PKC epsilon kinase substrate motif;PKC kinase substrate motif;PKG kinase substrate motif	___1
E9PEB9;E7ERU2;Q03001;F8W9J4;J3QTQ0;E9PHM6;E7ERU0;Q03001-8;H0YC65	E9PEB9	Dystonin	DST;DST;DST;DST;DST;DST;DST	>tr|E9PEB9|E9PEB9_HUMAN Dystonin OS=Homo sapiens GN=DST PE=2 SV=2;>tr|E7ERU2|E7ERU2_HUMAN Dystonin OS=Homo sapiens GN=DST PE=2 SV=2;>sp|Q03001|DYST_HUMAN Dystonin OS=Homo sapiens GN=DST PE=1 SV=4;>tr|F8W9J4|F8W9J4_HUMAN Dystonin OS=Homo sapiens GN=DST PE=2	_RGS(ph)DAS(ph)DFDISEIQSVCSDVETVPQTHRPTPR_	S	4	937.409	9098200	2.7e-06	0.932192	84.398	54.167	7690	7690;7512;7510;7401;7186;5397;5315;5111;199	1.4244	1.393	1.0024	1.2576	14-3-3 domain binding motif;Calmodulin-dependent protein kinase II substrate motif;Casein kinase I substrate motif;Casein kinase II substrate motif;MAPKAPK2 kinase substrate motif;PAK2 kinase substrate motif;PKA kinase substrate motif;PKA, PKG kinase substrate motif;PKC epsilon kinase substrate motif;PKC kinase substrate motif;PKG kinase substrate motif	___2
E9PEB9;E7ERU2;Q03001;F8W9J4;J3QTQ0;E9PHM6;E7ERU0;Q03001-8;H0YC65	E9PEB9	Dystonin	DST;DST;DST;DST;DST;DST;DST	>tr|E9PEB9|E9PEB9_HUMAN Dystonin OS=Homo sapiens GN=DST PE=2 SV=2;>tr|E7ERU2|E7ERU2_HUMAN Dystonin OS=Homo sapiens GN=DST PE=2 SV=2;>sp|Q03001|DYST_HUMAN Dystonin OS=Homo sapiens GN=DST PE=1 SV=4;>tr|F8W9J4|F8W9J4_HUMAN Dystonin OS=Homo sapiens GN=DST PE=2	_RGS(ph)DAS(ph)DFDISEIQSVCSDVETVPQTHRPTPR_	S	4	937.409	3285000	0.00116389	0.859439	72.881	72.881	7693	7693;7515;7513;7404;7189;5400;5318;5114;202	1.4244	1.393	1.0024	1.2576	Casein kinase II substrate motif;Pyruvate dehydrogenase kinase substrate motif	___2
P60981;F6RFD5	P60981	Destrin	DSTN;DSTN	>sp|P60981|DEST_HUMAN Destrin OS=Homo sapiens GN=DSTN PE=1 SV=3;>tr|F6RFD5|F6RFD5_HUMAN Destrin OS=Homo sapiens GN=DSTN PE=2 SV=1	_(ac)AS(ph)GVQVADEVCR_	S	2	706.797	443080	0.00894798	1	92.575	71.344	3	3;3	2.3537	1.5036	2.2537	1.998		___1
Q8TDB6;Q8TDB6-2	Q8TDB6	E3 ubiquitin-protein ligase DTX3L	DTX3L	>sp|Q8TDB6|DTX3L_HUMAN E3 ubiquitin-protein ligase DTX3L OS=Homo sapiens GN=DTX3L PE=1 SV=1;>sp|Q8TDB6-2|DTX3L_HUMAN Isoform 2 of E3 ubiquitin-protein ligase DTX3L OS=Homo sapiens GN=DTX3L	_(ac)ASHIRPPS(ph)PIIVR_	S	3	522.284	2023600	0.00639526	1	97.797	97.797	9	9;9	1.0571	1.2839	0.92033	1.077	14-3-3 domain binding motif;AMP-activated protein kinase substrate motif;Calmodulin-dependent protein kinase II substrate motif;DNA dependent Protein kinase substrate motif;ERK1,2 kinase substrate motif;GSK-3, ERK1, ERK2, CDK5 substrate motif;HMGCoA Reductase kinase substrate motif;PKA kinase substrate motif;PKC kinase substrate motif;WW domain binding motif	___1
Q92997;Q92997-2;C9K0P9	Q92997	Segment polarity protein dishevelled homolog DVL-3	DVL3;DVL3	>sp|Q92997|DVL3_HUMAN Segment polarity protein dishevelled homolog DVL-3 OS=Homo sapiens GN=DVL3 PE=1 SV=2;>sp|Q92997-2|DVL3_HUMAN Isoform 2 of Segment polarity protein dishevelled homolog DVL-3 OS=Homo sapiens GN=DVL3;>tr|C9K0P9|C9K0P9_HUMAN Segment polar	_TGGIGDSRPPSFHPHAGGGS(ph)QENIDNDTETDSIVSAQR_	S	4	997.444	13982000	0.00667732	0.85357	57.533	41.749	125	125;125;23	0.79638	1.1087	NaN	0.9397	ATM kinase substrate motif;Casein kinase II substrate motif;DNA dependent Protein kinase substrate motif	___1
Q13409-2;Q13409-3;Q13409-6;E7EQL5;E7EV09;E7EQU2;E7ETL8;E9PGG1	Q13409-2		DYNC1I2;DYNC1I2;DYNC1I2;DYNC1I2;DYNC1I2	>sp|Q13409-2|DC1I2_HUMAN Isoform 2B of Cytoplasmic dynein 1 intermediate chain 2 OS=Homo sapiens GN=DYNC1I2;>sp|Q13409-3|DC1I2_HUMAN Isoform 2C of Cytoplasmic dynein 1 intermediate chain 2 OS=Homo sapiens GN=DYNC1I2;>sp|Q13409-6|DC1I2_HUMAN Isoform 2F of C	_EAEAIIQSMGITPESPIVPPPMS(ph)PSSK_	S	3	958.462	51657000	9.24e-22	0.92465	138.09	105.72	81	81;81;81;81;81;81;81;81	0.94868	1.0339	0.83665	0.9362	Casein kinase I substrate motif;Casein kinase II substrate motif;ERK1,2 kinase substrate motif;GSK-3, ERK1, ERK2, CDK5 substrate motif;WW domain binding motif	___1
Q13409-2;Q13409-3;Q13409-6;E7EQL5;E7EV09;E7EQU2;E7ETL8;E9PGG1	Q13409-2		DYNC1I2;DYNC1I2;DYNC1I2;DYNC1I2;DYNC1I2	>sp|Q13409-2|DC1I2_HUMAN Isoform 2B of Cytoplasmic dynein 1 intermediate chain 2 OS=Homo sapiens GN=DYNC1I2;>sp|Q13409-3|DC1I2_HUMAN Isoform 2C of Cytoplasmic dynein 1 intermediate chain 2 OS=Homo sapiens GN=DYNC1I2;>sp|Q13409-6|DC1I2_HUMAN Isoform 2F of C	_EAEAIIQSMGITPESPIVPPPMSPSS(ph)K_	S	3	958.462	8658700	9.24e-22	0.651328	138.09	69.704	84	84;84;84;84;84;84;84;84	1.0725	0.989	0.95361	1.0038	Casein kinase II substrate motif;G protein-coupled receptor kinase 1 substrate motif;GSK3 kinase substrate motif;MDC1 BRCT domain binding motif;Plk1 PBD domain binding motif	___1
Q9Y6G9;E9PHI6	Q9Y6G9	Cytoplasmic dynein 1 light intermediate chain 1	DYNC1LI1;DYNC1LI1	>sp|Q9Y6G9|DC1L1_HUMAN Cytoplasmic dynein 1 light intermediate chain 1 OS=Homo sapiens GN=DYNC1LI1 PE=1 SV=3;>tr|E9PHI6|E9PHI6_HUMAN Cytoplasmic dynein 1 light intermediate chain 1 OS=Homo sapiens GN=DYNC1LI1 PE=2 SV=1	_KPVTVS(ph)PTTPTS(ph)PTEGEAS_	S	2	1023.44	61874000	1.19e-30	0.999232	184.56	132.26	510	510;394	0.75408	0.76705	0.84807	0.7887	Casein kinase I substrate motif;Casein kinase II substrate motif;ERK1,2 kinase substrate motif;G protein-coupled receptor kinase 1 substrate motif;GSK-3, ERK1, ERK2, CDK5 substrate motif;WW domain binding motif	___1
Q9Y6G9;E9PHI6	Q9Y6G9	Cytoplasmic dynein 1 light intermediate chain 1	DYNC1LI1;DYNC1LI1	>sp|Q9Y6G9|DC1L1_HUMAN Cytoplasmic dynein 1 light intermediate chain 1 OS=Homo sapiens GN=DYNC1LI1 PE=1 SV=3;>tr|E9PHI6|E9PHI6_HUMAN Cytoplasmic dynein 1 light intermediate chain 1 OS=Homo sapiens GN=DYNC1LI1 PE=2 SV=1	_KPVTVSPTTPTS(ph)PTEGEAS_	S	2	983.456	242120000	1.97e-08	0.991572	149.71	149.71	516	516;400	0.99028	1.003	1.0727	1.0214	Casein kinase II substrate motif;ERK1,2 kinase substrate motif;GSK-3, ERK1, ERK2, CDK5 substrate motif;WW domain binding motif	___1
Q9Y6G9;E9PHI6	Q9Y6G9	Cytoplasmic dynein 1 light intermediate chain 1	DYNC1LI1;DYNC1LI1	>sp|Q9Y6G9|DC1L1_HUMAN Cytoplasmic dynein 1 light intermediate chain 1 OS=Homo sapiens GN=DYNC1LI1 PE=1 SV=3;>tr|E9PHI6|E9PHI6_HUMAN Cytoplasmic dynein 1 light intermediate chain 1 OS=Homo sapiens GN=DYNC1LI1 PE=2 SV=1	_KPVTVS(ph)PTTPTS(ph)PTEGEAS_	S	2	1023.44	61874000	1.19e-30	0.999232	184.56	132.26	510	510;394	1.7664	1.5546	1.2028	1.4892	Casein kinase I substrate motif;Casein kinase II substrate motif;ERK1,2 kinase substrate motif;G protein-coupled receptor kinase 1 substrate motif;GSK-3, ERK1, ERK2, CDK5 substrate motif;WW domain binding motif	___2
Q9Y6G9;E9PHI6	Q9Y6G9	Cytoplasmic dynein 1 light intermediate chain 1	DYNC1LI1;DYNC1LI1	>sp|Q9Y6G9|DC1L1_HUMAN Cytoplasmic dynein 1 light intermediate chain 1 OS=Homo sapiens GN=DYNC1LI1 PE=1 SV=3;>tr|E9PHI6|E9PHI6_HUMAN Cytoplasmic dynein 1 light intermediate chain 1 OS=Homo sapiens GN=DYNC1LI1 PE=2 SV=1	_KPVTVSPTTPTS(ph)PTEGEAS_	S	2	983.456	242120000	1.97e-08	0.991572	149.71	149.71	516	516;400	1.7664	1.5546	NaN	1.6571	Casein kinase II substrate motif;ERK1,2 kinase substrate motif;GSK-3, ERK1, ERK2, CDK5 substrate motif;WW domain binding motif	___2
Q9Y6G9;E9PHI6	Q9Y6G9	Cytoplasmic dynein 1 light intermediate chain 1	DYNC1LI1;DYNC1LI1	>sp|Q9Y6G9|DC1L1_HUMAN Cytoplasmic dynein 1 light intermediate chain 1 OS=Homo sapiens GN=DYNC1LI1 PE=1 SV=3;>tr|E9PHI6|E9PHI6_HUMAN Cytoplasmic dynein 1 light intermediate chain 1 OS=Homo sapiens GN=DYNC1LI1 PE=2 SV=1	_KPVTVSPTT(ph)PT(ph)SPTEGEAS_	T	2	1023.44	12840000	0.000393338	0.976555	130.37	130.37	513	513;397	1.9888	1.6746	NaN	1.825	Casein kinase I substrate motif;Casein kinase II substrate motif;ERK1,2 kinase substrate motif;G protein-coupled receptor kinase 1 substrate motif;GSK3, Erk1, Erk2 and CDK5 kinase motif;GSK-3, ERK1, ERK2, CDK5 substrate motif;WW domain binding motif	___2
O95905-3;O95905;O95905-2	O95905-3	Protein SGT1	ECD	>sp|O95905-3|SGT1_HUMAN Isoform 3 of Protein SGT1 OS=Homo sapiens GN=ECD;>sp|O95905|SGT1_HUMAN Protein SGT1 OS=Homo sapiens GN=ECD PE=1 SV=1;>sp|O95905-2|SGT1_HUMAN Isoform 2 of Protein SGT1 OS=Homo sapiens GN=ECD	_IIGPRPNES(ph)DSDDIDDEDFECIDS(ph)DDDIDFETHEPGEEASIK_	S	4	1235.99	6041800	0.00476837	0.821235	51.861	51.544	536	536;503;460	NaN	0.85574	0.92506	0.8897	b-Adrenergic Receptor kinase substrate motif;Casein kinase II substrate motif;Pyruvate dehydrogenase kinase substrate motif	___2
O95905-3;O95905;O95905-2	O95905-3	Protein SGT1	ECD	>sp|O95905-3|SGT1_HUMAN Isoform 3 of Protein SGT1 OS=Homo sapiens GN=ECD;>sp|O95905|SGT1_HUMAN Protein SGT1 OS=Homo sapiens GN=ECD PE=1 SV=1;>sp|O95905-2|SGT1_HUMAN Isoform 2 of Protein SGT1 OS=Homo sapiens GN=ECD	_IIGPRPNES(ph)DSDDIDDEDFECIDS(ph)DDDIDFETHEPGEEASIK_	S	4	1235.99	6041800	0.00476837	0.995983	51.861	51.861	551	551;518;475	NaN	0.85574	0.92506	0.8897	b-Adrenergic Receptor kinase substrate motif;Casein kinase II substrate motif;Pyruvate dehydrogenase kinase substrate motif	___2
Q6P2E9;Q6P2E9-2	Q6P2E9	Enhancer of mRNA-decapping protein 4	EDC4	>sp|Q6P2E9|EDC4_HUMAN Enhancer of mRNA-decapping protein 4 OS=Homo sapiens GN=EDC4 PE=1 SV=1;>sp|Q6P2E9-2|EDC4_HUMAN Isoform 2 of Enhancer of mRNA-decapping protein 4 OS=Homo sapiens GN=EDC4	_GPGQVPTATSAISIEIQEVEPIGIPQAS(ph)PSR_	S	3	1070.54	5526700	2.8e-18	0.861393	113.91	78.921	723	723;342	NaN	0.83498	0.76684	0.8002	Casein kinase I substrate motif;Casein kinase II substrate motif;Cdc2 kinase substrate motif;CDK kinase substrate motif;CDK1,2,4,6 kinase substrate motif;ERK1,2 kinase substrate motif;G protein-coupled receptor kinase 1 substrate motif;GSK-3, ERK1, ERK2, CDK5 substrate motif;WW domain binding motif	___1
Q6P2E9;Q6P2E9-2	Q6P2E9	Enhancer of mRNA-decapping protein 4	EDC4	>sp|Q6P2E9|EDC4_HUMAN Enhancer of mRNA-decapping protein 4 OS=Homo sapiens GN=EDC4 PE=1 SV=1;>sp|Q6P2E9-2|EDC4_HUMAN Isoform 2 of Enhancer of mRNA-decapping protein 4 OS=Homo sapiens GN=EDC4	_T(ph)RSPDVISSASTAISQDIPEIASEAISR_	T	3	994.487	5515600	4.17e-24	0.815461	132.13	65.775	727	727;346	0.79633	NaN	0.85759	0.8264	MAPKAPK2 kinase substrate motif	___1
Q6P2E9;Q6P2E9-2	Q6P2E9	Enhancer of mRNA-decapping protein 4	EDC4	>sp|Q6P2E9|EDC4_HUMAN Enhancer of mRNA-decapping protein 4 OS=Homo sapiens GN=EDC4 PE=1 SV=1;>sp|Q6P2E9-2|EDC4_HUMAN Isoform 2 of Enhancer of mRNA-decapping protein 4 OS=Homo sapiens GN=EDC4	_S(ph)PDVISSASTAISQDIPEIASEAISR_	S	3	908.771	30424000	4.61e-61	0.962224	173.86	94.927	729	729;348	0.92848	0.99026	0.94867	0.9555	14-3-3 domain binding motif;Calmodulin-dependent protein kinase II substrate motif;ERK1,2 kinase substrate motif;Growth associated histone HI kinase substrate motif;GSK-3, ERK1, ERK2, CDK5 substrate motif;MAPKAPK2 kinase substrate motif;PKA kinase substrate motif;PKC kinase substrate motif;WW domain binding motif	___1
Q6P2E9;Q6P2E9-2	Q6P2E9	Enhancer of mRNA-decapping protein 4	EDC4	>sp|Q6P2E9|EDC4_HUMAN Enhancer of mRNA-decapping protein 4 OS=Homo sapiens GN=EDC4 PE=1 SV=1;>sp|Q6P2E9-2|EDC4_HUMAN Isoform 2 of Enhancer of mRNA-decapping protein 4 OS=Homo sapiens GN=EDC4	_T(ph)RSPDVISSASTAIS(ph)QDIPEIASEAISR_	S	3	1021.14	1616400	0.00734005	0.978408	80.664	72.566	741	741;360	1.269	0.83072	0.90424	0.9842	ATM kinase substrate motif;DNA dependent Protein kinase substrate motif;G protein-coupled receptor kinase 1 substrate motif;MAPKAPK2 kinase substrate motif	___2
Q6P2E9;Q6P2E9-2	Q6P2E9	Enhancer of mRNA-decapping protein 4	EDC4	>sp|Q6P2E9|EDC4_HUMAN Enhancer of mRNA-decapping protein 4 OS=Homo sapiens GN=EDC4 PE=1 SV=1;>sp|Q6P2E9-2|EDC4_HUMAN Isoform 2 of Enhancer of mRNA-decapping protein 4 OS=Homo sapiens GN=EDC4	_DSQDAS(ph)AEQSDHDDEVASIASASGGFGTKVPAPR_	S	4	871.38	33004000	2.88e-08	0.897191	102.97	78.942	875	875;494	1.0846	1.145	1.174	1.1339	Casein kinase II substrate motif;G protein-coupled receptor kinase 1 substrate motif;GSK3 kinase substrate motif;MAPKAPK2 kinase substrate motif	___1
Q6P2E9;Q6P2E9-2	Q6P2E9	Enhancer of mRNA-decapping protein 4	EDC4	>sp|Q6P2E9|EDC4_HUMAN Enhancer of mRNA-decapping protein 4 OS=Homo sapiens GN=EDC4 PE=1 SV=1;>sp|Q6P2E9-2|EDC4_HUMAN Isoform 2 of Enhancer of mRNA-decapping protein 4 OS=Homo sapiens GN=EDC4	_DSQDASAEQS(ph)DHDDEVASIASASGGFGTKVPAPR_	S	3	1161.5	28052000	3.24e-20	0.97995	102.97	102.13	879	879;498	1.2313	1.4865	NaN	1.3529	Casein kinase II substrate motif;MAPKAPK2 kinase substrate motif;Pyruvate dehydrogenase kinase substrate motif	___1
P24534;C9JZW3	P24534	Elongation factor 1-beta	EEF1B2;EEF1B2	>sp|P24534|EF1B_HUMAN Elongation factor 1-beta OS=Homo sapiens GN=EEF1B2 PE=1 SV=3;>tr|C9JZW3|C9JZW3_HUMAN Elongation factor 1-beta (Fragment) OS=Homo sapiens GN=EEF1B2 PE=2 SV=1	_YGPADVEDTTGSGAT(ph)DS(ph)KDDDDIDIFGS(ph)DDEEESEEAKR_	S	3	1474.21	13173000000	2.89e-17	0.999975	105.1	99.311	106	106;106	0.947	0.96237	0.96972	0.9596	BARD1 BRCT domain binding motif;Casein kinase II substrate motif	___1
P24534;C9JZW3	P24534	Elongation factor 1-beta	EEF1B2;EEF1B2	>sp|P24534|EF1B_HUMAN Elongation factor 1-beta OS=Homo sapiens GN=EEF1B2 PE=1 SV=3;>tr|C9JZW3|C9JZW3_HUMAN Elongation factor 1-beta (Fragment) OS=Homo sapiens GN=EEF1B2 PE=2 SV=1	_YGPADVEDTTGSGAT(ph)DS(ph)KDDDDIDIFGS(ph)DDEEESEEAKR_	S	3	1474.21	13173000000	2.89e-17	0.999975	105.1	99.311	106	106;106	0.95215	0.95554	0.98167	0.963	BARD1 BRCT domain binding motif;Casein kinase II substrate motif	___2
P24534;C9JZW3	P24534	Elongation factor 1-beta	EEF1B2;EEF1B2	>sp|P24534|EF1B_HUMAN Elongation factor 1-beta OS=Homo sapiens GN=EEF1B2 PE=1 SV=3;>tr|C9JZW3|C9JZW3_HUMAN Elongation factor 1-beta (Fragment) OS=Homo sapiens GN=EEF1B2 PE=2 SV=1	_YGPADVEDTTGSGATDS(ph)KDDDDIDIFGS(ph)DDEEESEEAK_	S	3	1395.52	535140000	3.99e-11	0.942831	99.311	68.414	95	95;95	NaN	0.9445	1.0035	0.9736	b-Adrenergic Receptor kinase substrate motif;Casein kinase II substrate motif;Pyruvate dehydrogenase kinase substrate motif	___2
P24534;C9JZW3	P24534	Elongation factor 1-beta	EEF1B2;EEF1B2	>sp|P24534|EF1B_HUMAN Elongation factor 1-beta OS=Homo sapiens GN=EEF1B2 PE=1 SV=3;>tr|C9JZW3|C9JZW3_HUMAN Elongation factor 1-beta (Fragment) OS=Homo sapiens GN=EEF1B2 PE=2 SV=1	_YGPADVEDTTGSGATDS(ph)KDDDDIDIFGS(ph)DDEEESEEAK_	S	3	1395.52	535140000	3.99e-11	0.942831	99.311	68.414	95	95;95	0.94945	NaN	1.0194	0.9838	b-Adrenergic Receptor kinase substrate motif;Casein kinase II substrate motif;Pyruvate dehydrogenase kinase substrate motif	___1
P24534;C9JZW3	P24534	Elongation factor 1-beta	EEF1B2;EEF1B2	>sp|P24534|EF1B_HUMAN Elongation factor 1-beta OS=Homo sapiens GN=EEF1B2 PE=1 SV=3;>tr|C9JZW3|C9JZW3_HUMAN Elongation factor 1-beta (Fragment) OS=Homo sapiens GN=EEF1B2 PE=2 SV=1	_YGPADVEDTTGSGAT(ph)DS(ph)KDDDDIDIFGS(ph)DDEEESEEAKR_	S	3	1474.21	13173000000	2.89e-17	0.999975	105.1	99.311	106	106;106	1.0711	0.97969	NaN	1.0244	BARD1 BRCT domain binding motif;Casein kinase II substrate motif	___3
P24534;C9JZW3	P24534	Elongation factor 1-beta	EEF1B2;EEF1B2	>sp|P24534|EF1B_HUMAN Elongation factor 1-beta OS=Homo sapiens GN=EEF1B2 PE=1 SV=3;>tr|C9JZW3|C9JZW3_HUMAN Elongation factor 1-beta (Fragment) OS=Homo sapiens GN=EEF1B2 PE=2 SV=1	_YGPADVEDTTGSGAT(ph)DS(ph)KDDDDIDIFGS(ph)DDEEESEEAKR_	T	3	1474.21	6548800	3.99e-11	0.695876	99.311	99.311	93	93;93	1.0711	0.97969	NaN	1.0244		___3
E9PRY8;P29692-2;P29692;E9PK01;E9PI39;E9PQ49;E9PQZ1;H0YE72;P29692-3;E9PL71;P29692-4	E9PRY8;P29692-3;P29692-4	Elongation factor 1-delta	EEF1D;EEF1D;EEF1D;EEF1D;EEF1D;EEF1D;EEF1D;EEF1D	>tr|E9PRY8|E9PRY8_HUMAN Elongation factor 1-delta OS=Homo sapiens GN=EEF1D PE=2 SV=1;>sp|P29692-2|EF1D_HUMAN Isoform 2 of Elongation factor 1-delta OS=Homo sapiens GN=EEF1D;>sp|P29692|EF1D_HUMAN Elongation factor 1-delta OS=Homo sapiens GN=EEF1D PE=1 SV=5;	_KPAT(ph)PAEDDEDDDIDIFGS(ph)DNEEEDKEAAQIR_	S	3	1246.5	153480000	1.03e-29	1	126.68	64.914	578	578;528;162;162;162;162;119;37;138;138;143	0.79355	0.89521	0.97071	0.8835	Casein kinase II substrate motif	___1
Q15029;K7EJ81;K7EIT3;K7EIV5	Q15029	116 kDa U5 small nuclear ribonucleoprotein component	EFTUD2	>sp|Q15029|U5S1_HUMAN 116 kDa U5 small nuclear ribonucleoprotein component OS=Homo sapiens GN=EFTUD2 PE=1 SV=1;>tr|K7EJ81|K7EJ81_HUMAN 116 kDa U5 small nuclear ribonucleoprotein component OS=Homo sapiens GN=EFTUD2 PE=2 SV=1;>tr|K7EIT3|K7EIT3_HUMAN 116 kDa	_(ac)MDTDIYDEFGNYIGPEIDS(ph)DEDDDEIGRETK_	S	3	1240.16	130200000	7.02e-31	0.999942	132.84	132.84	19	19;19;19;19	1.8128	1.6416	1.7062	1.7188	b-Adrenergic Receptor kinase substrate motif;Casein kinase I substrate motif;Casein kinase II substrate motif;Pyruvate dehydrogenase kinase substrate motif	___1
Q15029;K7EJ81;K7EIT3;K7EIV5	Q15029	116 kDa U5 small nuclear ribonucleoprotein component	EFTUD2	>sp|Q15029|U5S1_HUMAN 116 kDa U5 small nuclear ribonucleoprotein component OS=Homo sapiens GN=EFTUD2 PE=1 SV=1;>tr|K7EJ81|K7EJ81_HUMAN 116 kDa U5 small nuclear ribonucleoprotein component OS=Homo sapiens GN=EFTUD2 PE=2 SV=1;>tr|K7EIT3|K7EIT3_HUMAN 116 kDa	_(ac)MDTDIYDEFGNYIGPEIDSDEDDDEIGRET(ph)K_	T	3	1240.16	2763900	6.52e-05	0.998976	80.082	80.082	30	30;30;30;30	1.6394	NaN	2.0142	1.8172	b-Adrenergic Receptor kinase substrate motif;PKA kinase substrate motif;PKC kinase substrate motif	___1
Q9BY44;F8WAE5;B4DQ14;B4DF96;Q9BY44-2	Q9BY44	Eukaryotic translation initiation factor 2A	EIF2A;EIF2A;EIF2A;EIF2A	>sp|Q9BY44|EIF2A_HUMAN Eukaryotic translation initiation factor 2A OS=Homo sapiens GN=EIF2A PE=1 SV=3;>tr|F8WAE5|F8WAE5_HUMAN Eukaryotic translation initiation factor 2A OS=Homo sapiens GN=EIF2A PE=2 SV=1;>tr|B4DQ14|B4DQ14_HUMAN Eukaryotic translation init	_SDKS(ph)PDIAPTPAPQSTPR_	S	2	972.957	263820000	3.77e-39	0.99927	195.13	183.25	506	506;501;481;445;292	0.83546	0.83395	0.79635	0.8217	ERK1,2 kinase substrate motif;G protein-coupled receptor kinase 1 substrate motif;Growth associated histone HI kinase substrate motif;GSK-3, ERK1, ERK2, CDK5 substrate motif;WW domain binding motif	___1
Q9BY44;F8WAE5;B4DQ14;B4DF96;Q9BY44-2	Q9BY44	Eukaryotic translation initiation factor 2A	EIF2A;EIF2A;EIF2A;EIF2A	>sp|Q9BY44|EIF2A_HUMAN Eukaryotic translation initiation factor 2A OS=Homo sapiens GN=EIF2A PE=1 SV=3;>tr|F8WAE5|F8WAE5_HUMAN Eukaryotic translation initiation factor 2A OS=Homo sapiens GN=EIF2A PE=2 SV=1;>tr|B4DQ14|B4DQ14_HUMAN Eukaryotic translation init	_S(ph)DKSPDIAPTPAPQSTPR_	S	2	972.957	10702000	2.88e-05	0.618331	141.78	141.78	503	503;498;478;442;289	1.0908	0.65011	NaN	0.8421	Casein kinase I substrate motif;Casein kinase II substrate motif;G protein-coupled receptor kinase 1 substrate motif;PKA kinase substrate motif;PKC kinase substrate motif	___1
Q9UI10;E7ERK9;F8W8L6;Q9UI10-3;Q9UI10-2	Q9UI10;Q9UI10-3	Translation initiation factor eIF-2B subunit delta	EIF2B4;EIF2B4;EIF2B4	>sp|Q9UI10|EI2BD_HUMAN Translation initiation factor eIF-2B subunit delta OS=Homo sapiens GN=EIF2B4 PE=1 SV=2;>tr|E7ERK9|E7ERK9_HUMAN Translation initiation factor eIF-2B subunit delta OS=Homo sapiens GN=EIF2B4 PE=2 SV=1;>tr|F8W8L6|F8W8L6_HUMAN Eukaryotic	_KGEQGGPPPKAS(ph)PSTAGETPSGVK_	S	3	782.044	7800700	0.00044133	0.930505	86.577	53.578	130	130;151;130;129;150	1.1432	0.95231	NaN	1.0434	Casein kinase I substrate motif;Casein kinase II substrate motif;ERK1,2 kinase substrate motif;G protein-coupled receptor kinase 1 substrate motif;GSK-3, ERK1, ERK2, CDK5 substrate motif;PKA kinase substrate motif;PKC kinase substrate motif;WW domain binding motif	___1
P20042	P20042	Eukaryotic translation initiation factor 2 subunit 2	EIF2S2	>sp|P20042|IF2B_HUMAN Eukaryotic translation initiation factor 2 subunit 2 OS=Homo sapiens GN=EIF2S2 PE=1 SV=2	_(ac)S(ph)GDEMIFDPTMSKK_	S	2	854.354	107700000	0.000871122	1	120.92	107.5	2	2	1.1209	1.1122	1.1062	1.1131	Casein kinase II substrate motif	___1
P55884-2;P55884	P55884-2	Eukaryotic translation initiation factor 3 subunit B	EIF3B	>sp|P55884-2|EIF3B_HUMAN Isoform 2 of Eukaryotic translation initiation factor 3 subunit B OS=Homo sapiens GN=EIF3B;>sp|P55884|EIF3B_HUMAN Eukaryotic translation initiation factor 3 subunit B OS=Homo sapiens GN=EIF3B PE=1 SV=3	_TEPAAEAEAASGPS(ph)ES(ph)PSPPAAEEIPGSHAEPPVPAQGEAPGEQAR_	S	3	1540	8509500	2.36e-10	0.651219	81.426	67.262	85	85;85	0.57681	NaN	0.61767	0.5969	Casein kinase I substrate motif;DNA dependent Protein kinase substrate motif;ERK1,2 kinase substrate motif;G protein-coupled receptor kinase 1 substrate motif;GSK-3, ERK1, ERK2, CDK5 substrate motif;MAPKAPK2 kinase substrate motif;WW domain binding motif	___2
P55884-2;P55884	P55884-2	Eukaryotic translation initiation factor 3 subunit B	EIF3B	>sp|P55884-2|EIF3B_HUMAN Isoform 2 of Eukaryotic translation initiation factor 3 subunit B OS=Homo sapiens GN=EIF3B;>sp|P55884|EIF3B_HUMAN Eukaryotic translation initiation factor 3 subunit B OS=Homo sapiens GN=EIF3B PE=1 SV=3	_TEPAAEAEAASGPS(ph)ES(ph)PSPPAAEEIPGSHAEPPVPAQGEAPGEQAR_	S	3	1540	5618200	2.36e-10	0.778572	81.426	65.253	81	81;81	0.57681	0.65957	0.61767	0.6171	Casein kinase II substrate motif;DNA dependent Protein kinase substrate motif;G protein-coupled receptor kinase 1 substrate motif;GSK3 kinase substrate motif	___2
P55884-2;P55884	P55884-2	Eukaryotic translation initiation factor 3 subunit B	EIF3B	>sp|P55884-2|EIF3B_HUMAN Isoform 2 of Eukaryotic translation initiation factor 3 subunit B OS=Homo sapiens GN=EIF3B;>sp|P55884|EIF3B_HUMAN Eukaryotic translation initiation factor 3 subunit B OS=Homo sapiens GN=EIF3B PE=1 SV=3	_TEPAAEAEAASGPS(ph)ES(ph)PSPPAAEEIPGSHAEPPVPAQGEAPGEQAR_	S	3	1540	8171800	2.36e-10	0.778572	81.426	65.253	83	83;83	0.57681	0.65957	0.61767	0.6171	b-Adrenergic Receptor kinase substrate motif;Casein kinase II substrate motif;ERK1,2 kinase substrate motif;G protein-coupled receptor kinase 1 substrate motif;GSK-3, ERK1, ERK2, CDK5 substrate motif;WW domain binding motif	___2
P55884-2;P55884	P55884-2	Eukaryotic translation initiation factor 3 subunit B	EIF3B	>sp|P55884-2|EIF3B_HUMAN Isoform 2 of Eukaryotic translation initiation factor 3 subunit B OS=Homo sapiens GN=EIF3B;>sp|P55884|EIF3B_HUMAN Eukaryotic translation initiation factor 3 subunit B OS=Homo sapiens GN=EIF3B PE=1 SV=3	_TEPAAEAEAASGPS(ph)ES(ph)PSPPAAEEIPGSHAEPPVPAQGEAPGEQAR_	S	3	1540	8509500	2.36e-10	0.651219	81.426	67.262	85	85;85	0.50597	0.82385	NaN	0.6456	Casein kinase I substrate motif;DNA dependent Protein kinase substrate motif;ERK1,2 kinase substrate motif;G protein-coupled receptor kinase 1 substrate motif;GSK-3, ERK1, ERK2, CDK5 substrate motif;MAPKAPK2 kinase substrate motif;WW domain binding motif	___1
B3KSH1;O00303;B4DEW9	B3KSH1	Eukaryotic translation initiation factor 3 subunit F	EIF3F;EIF3F	>tr|B3KSH1|B3KSH1_HUMAN Eukaryotic translation initiation factor 3 subunit F OS=Homo sapiens GN=EIF3F PE=2 SV=1;>sp|O00303|EIF3F_HUMAN Eukaryotic translation initiation factor 3 subunit F OS=Homo sapiens GN=EIF3F PE=1 SV=1;>tr|B4DEW9|B4DEW9_HUMAN Eukaryoti	_TCFS(ph)PNRVIGISSDIQQVGGASAR_	S	3	867.414	3449700	2.19e-08	0.858932	120.33	120.33	273	273;258;109	1.2864	1.0822	NaN	1.1799	AMP-activated protein kinase substrate motif;Cdc2 kinase substrate motif;CDK kinase substrate motif;CDK1,2,4,6 kinase substrate motif;ERK1,2 kinase substrate motif;GSK-3, ERK1, ERK2, CDK5 substrate motif;PKA kinase substrate motif;WW domain binding motif	___1
O75821;K7ENA8;K7EL20;K7ER90;K7EL60	O75821	Eukaryotic translation initiation factor 3 subunit G	EIF3G	>sp|O75821|EIF3G_HUMAN Eukaryotic translation initiation factor 3 subunit G OS=Homo sapiens GN=EIF3G PE=1 SV=2;>tr|K7ENA8|K7ENA8_HUMAN Eukaryotic translation initiation factor 3 subunit G (Fragment) OS=Homo sapiens GN=EIF3G PE=2 SV=1;>tr|K7EL20|K7EL20_HUMA	_GIPIAT(ph)GDTSPEPEIIPGAPIPPPKEVINGNIK_	T	3	1137.93	21501000	2.22e-11	0.996887	102.46	102.46	38	38;38;38;38;38	0.74981	0.71765	0.67067	0.712	Casein kinase I substrate motif;G protein-coupled receptor kinase 1 substrate motif	___1
O75821;K7ENA8;K7EL20;K7ER90;K7EL60	O75821	Eukaryotic translation initiation factor 3 subunit G	EIF3G	>sp|O75821|EIF3G_HUMAN Eukaryotic translation initiation factor 3 subunit G OS=Homo sapiens GN=EIF3G PE=1 SV=2;>tr|K7ENA8|K7ENA8_HUMAN Eukaryotic translation initiation factor 3 subunit G (Fragment) OS=Homo sapiens GN=EIF3G PE=2 SV=1;>tr|K7EL20|K7EL20_HUMA	_GIPIATGDT(ph)SPEPEIIPGAPIPPPKEVINGNIK_	T	3	1137.93	185500000	2.48e-46	0.964203	139.47	106.11	41	41;41;41;41;41	0.70136	0.71223	0.74913	0.7206	b-Adrenergic Receptor kinase substrate motif;Casein kinase II substrate motif;G protein-coupled receptor kinase 1 substrate motif	___1
O75821;K7ENA8;K7EL20;K7ER90;K7EL60	O75821	Eukaryotic translation initiation factor 3 subunit G	EIF3G	>sp|O75821|EIF3G_HUMAN Eukaryotic translation initiation factor 3 subunit G OS=Homo sapiens GN=EIF3G PE=1 SV=2;>tr|K7ENA8|K7ENA8_HUMAN Eukaryotic translation initiation factor 3 subunit G (Fragment) OS=Homo sapiens GN=EIF3G PE=2 SV=1;>tr|K7EL20|K7EL20_HUMA	_GIPIATGDTS(ph)PEPEIIPGAPIPPPKEVINGNIK_	S	3	1137.93	124510000	7.26e-58	0.959226	149.04	130.27	42	42;42;42;42;42	0.72712	0.7514	0.69132	0.7229	Casein kinase II substrate motif;ERK1,2 kinase substrate motif;GSK-3, ERK1, ERK2, CDK5 substrate motif;WW domain binding motif	___1
O75822;F5H425;B4DUI3	O75822	Eukaryotic translation initiation factor 3 subunit J	EIF3J;EIF3J;EIF3J	>sp|O75822|EIF3J_HUMAN Eukaryotic translation initiation factor 3 subunit J OS=Homo sapiens GN=EIF3J PE=1 SV=2;>tr|F5H425|F5H425_HUMAN Eukaryotic translation initiation factor 3 subunit J OS=Homo sapiens GN=EIF3J PE=2 SV=1;>tr|B4DUI3|B4DUI3_HUMAN Eukaryoti	_(ac)AAAAAAAGDS(ph)DSWDADAFSVEDPVRK_	S	3	905.724	17463000	5.7e-15	0.797017	127.32	104.38	11	11;11;11	1.0302	0.7779	0.98928	0.9255	b-Adrenergic Receptor kinase substrate motif;Casein kinase II substrate motif	___1
Q13541	Q13541	Eukaryotic translation initiation factor 4E-binding protein 1	EIF4EBP1	>sp|Q13541|4EBP1_HUMAN Eukaryotic translation initiation factor 4E-binding protein 1 OS=Homo sapiens GN=EIF4EBP1 PE=1 SV=3	_NSPVTKTPPRDIPT(ph)IPGVTSPSSDEPPMEASQSHIR_	T	5	781.981	127860000	9.65e-06	0.938102	85.097	51.479	77	77	1.7598	NaN	1.1543	1.4252	Casein kinase I substrate motif;DNA dependent Protein kinase substrate motif;RAF1 kinase substrate motif	___1
Q13541	Q13541	Eukaryotic translation initiation factor 4E-binding protein 1	EIF4EBP1	>sp|Q13541|4EBP1_HUMAN Eukaryotic translation initiation factor 4E-binding protein 1 OS=Homo sapiens GN=EIF4EBP1 PE=1 SV=3	_VVIGDGVQIPPGDYSTT(ph)PGGTIFS(ph)TTPGGTRIIYDR_	T	4	967.712	4443300	0.00119125	0.709642	77.233	77.149	37	37	1.5495	1.6777	NaN	1.6123	Casein kinase I substrate motif;G protein-coupled receptor kinase 1 substrate motif;GSK-3, ERK1, ERK2, CDK5 substrate motif;WW domain binding motif	___2
Q13541	Q13541	Eukaryotic translation initiation factor 4E-binding protein 1	EIF4EBP1	>sp|Q13541|4EBP1_HUMAN Eukaryotic translation initiation factor 4E-binding protein 1 OS=Homo sapiens GN=EIF4EBP1 PE=1 SV=3	_VVIGDGVQIPPGDYSTTPGGTIFST(ph)T(ph)PGGTRIIYDR_	T	3	1289.95	11384000	0.000336622	0.703731	84.641	82.726	46	46	1.7172	NaN	1.5771	1.6457	G protein-coupled receptor kinase 1 substrate motif;GSK-3, ERK1, ERK2, CDK5 substrate motif;WW domain binding motif	___2
Q13541	Q13541	Eukaryotic translation initiation factor 4E-binding protein 1	EIF4EBP1	>sp|Q13541|4EBP1_HUMAN Eukaryotic translation initiation factor 4E-binding protein 1 OS=Homo sapiens GN=EIF4EBP1 PE=1 SV=3	_NSPVT(ph)KT(ph)PPRDIPTIPGVTSPSSDEPPMEASQSHIR_	T	4	997.216	12429000	4.52e-06	0.814885	86.543	86.543	68	68	1.7267	1.6118	NaN	1.6683	G protein-coupled receptor kinase 1 substrate motif	___2
Q13541	Q13541	Eukaryotic translation initiation factor 4E-binding protein 1	EIF4EBP1	>sp|Q13541|4EBP1_HUMAN Eukaryotic translation initiation factor 4E-binding protein 1 OS=Homo sapiens GN=EIF4EBP1 PE=1 SV=3	_NSPVT(ph)KT(ph)PPRDIPTIPGVTSPSSDEPPMEASQSHIR_	T	4	997.216	12429000	4.52e-06	0.814885	86.543	86.543	70	70	1.7267	1.6118	NaN	1.6683	Cdc2 kinase substrate motif;CDK1,2,4,6 kinase substrate motif;Growth associated histone HI kinase substrate motif;GSK-3, ERK1, ERK2, CDK5 substrate motif;WW domain binding motif	___2
Q13541	Q13541	Eukaryotic translation initiation factor 4E-binding protein 1	EIF4EBP1	>sp|Q13541|4EBP1_HUMAN Eukaryotic translation initiation factor 4E-binding protein 1 OS=Homo sapiens GN=EIF4EBP1 PE=1 SV=3	_FIMECRNS(ph)PVTK_	S	2	781.349	919740	0.00310396	0.999996	118.47	118.47	65	65	2.6908	2.3222	2.982	2.6511	Casein kinase I substrate motif;Casein kinase II substrate motif;ERK1,2 kinase substrate motif;GSK-3, ERK1, ERK2, CDK5 substrate motif;PKA kinase substrate motif;PKC kinase substrate motif;WW domain binding motif	___1
Q9NRA8-3;Q9NRA8;B1AKL4;Q9NRA8-2;B4DR76;B0QYZ7;H7C0J7	Q9NRA8-3	Eukaryotic translation initiation factor 4E transporter	EIF4ENIF1;EIF4ENIF1;EIF4ENIF1;EIF4ENIF1;EIF4ENIF1	>sp|Q9NRA8-3|4ET_HUMAN Isoform 3 of Eukaryotic translation initiation factor 4E transporter OS=Homo sapiens GN=EIF4ENIF1;>sp|Q9NRA8|4ET_HUMAN Eukaryotic translation initiation factor 4E transporter OS=Homo sapiens GN=EIF4ENIF1 PE=1 SV=2;>tr|B1AKL4|B1AKL4_H	_IPS(ph)PIGFTPGPQQIIGDPFQGMR_	S	3	845.082	9308100	9.72e-07	0.988821	112.55	66.045	587	587;587;563;412;242;144;10	0.91536	1.0535	1.0682	1.0099	14-3-3 domain binding motif;Akt kinase substrate motif;Calmodulin-dependent protein kinase II substrate motif;DNA dependent Protein kinase substrate motif;ERK1,2 kinase substrate motif;GSK-3, ERK1, ERK2, CDK5 substrate motif;MAPKAPK1 kinase substrate motif;PKA kinase substrate motif;PKC kinase substrate motif;WW domain binding motif	___1
Q04637-9;Q04637-8;Q04637;E7EUU4;Q04637-3;E9PGM1;Q04637-4;E7EX73;Q04637-5;Q04637-7;Q04637-6	Q04637-9;E9PGM1	Eukaryotic translation initiation factor 4 gamma 1	EIF4G1;EIF4G1;EIF4G1;EIF4G1	>sp|Q04637-9|IF4G1_HUMAN Isoform 9 of Eukaryotic translation initiation factor 4 gamma 1 OS=Homo sapiens GN=EIF4G1;>sp|Q04637-8|IF4G1_HUMAN Isoform 8 of Eukaryotic translation initiation factor 4 gamma 1 OS=Homo sapiens GN=EIF4G1;>sp|Q04637|IF4G1_HUMAN Euk	_EAAIPPVS(ph)PIKAAISEEEIEKK_	S	3	810.424	15180000	0.000715948	0.999944	88.385	88.385	1238	1238;1232;1231;1192;1191;1145;1144;1068;1067;1036;1035	1.3872	1.3804	1.5867	1.4484	Cdc2 kinase substrate motif;CDK kinase substrate motif;CDK1,2,4,6 kinase substrate motif;ERK1,2 kinase substrate motif;G protein-coupled receptor kinase 1 substrate motif;GSK-3, ERK1, ERK2, CDK5 substrate motif;WW domain binding motif	___1
O43432-3;O43432;F5H564	O43432-3	Eukaryotic translation initiation factor 4 gamma 3	EIF4G3;EIF4G3	>sp|O43432-3|IF4G3_HUMAN Isoform 3 of Eukaryotic translation initiation factor 4 gamma 3 OS=Homo sapiens GN=EIF4G3;>sp|O43432|IF4G3_HUMAN Eukaryotic translation initiation factor 4 gamma 3 OS=Homo sapiens GN=EIF4G3 PE=1 SV=2;>tr|F5H564|F5H564_HUMAN Eukaryo	_RS(ph)PVPAQIAITVPK_	S	2	778.932	855500	0.00309178	1	115.87	115.87	501	501;495;99	NaN	0.76847	0.95724	0.8577	ERK1,2 kinase substrate motif;G protein-coupled receptor kinase 1 substrate motif;Growth associated histone HI kinase substrate motif;GSK-3, ERK1, ERK2, CDK5 substrate motif;PKA kinase substrate motif;PKC kinase substrate motif;WW domain binding motif	___1
O60841	O60841	Eukaryotic translation initiation factor 5B	EIF5B	>sp|O60841|IF2P_HUMAN Eukaryotic translation initiation factor 5B OS=Homo sapiens GN=EIF5B PE=1 SV=4	_NKPGPNIES(ph)GNEDDDASFKIK_	S	3	785.688	1940900000	1.67e-142	1	254.87	124.31	214	214	1.1171	1.1439	1.1381	1.133	b-Adrenergic Receptor kinase substrate motif;Casein kinase II substrate motif	___1
O60841	O60841	Eukaryotic translation initiation factor 5B	EIF5B	>sp|O60841|IF2P_HUMAN Eukaryotic translation initiation factor 5B OS=Homo sapiens GN=EIF5B PE=1 SV=4	_VEMYS(ph)GS(ph)DDDDDFNKIPK_	S	2	1117.92	51333000	3.09e-137	1	247.92	247.92	135	135	1.1496	1.1851	1.0839	1.1388	Casein kinase I substrate motif;Casein kinase II substrate motif;Pyruvate dehydrogenase kinase substrate motif	___2
O60841	O60841	Eukaryotic translation initiation factor 5B	EIF5B	>sp|O60841|IF2P_HUMAN Eukaryotic translation initiation factor 5B OS=Homo sapiens GN=EIF5B PE=1 SV=4	_VEMYS(ph)GS(ph)DDDDDFNKIPK_	S	2	1117.92	47090000	3.09e-137	1	247.92	247.92	137	137	1.1496	1.2117	1.0839	1.1472	Casein kinase II substrate motif;Pyruvate dehydrogenase kinase substrate motif	___2
O60841	O60841	Eukaryotic translation initiation factor 5B	EIF5B	>sp|O60841|IF2P_HUMAN Eukaryotic translation initiation factor 5B OS=Homo sapiens GN=EIF5B PE=1 SV=4	_KQS(ph)FDDNDS(ph)EEIEDKDSK_	S	2	1144.93	112860000	1.2e-137	1	252.39	252.39	107	107	1.2034	1.2422	1.2913	1.2451	Casein kinase II substrate motif;PKA kinase substrate motif;PKC kinase substrate motif;Pyruvate dehydrogenase kinase substrate motif	___2
O60841	O60841	Eukaryotic translation initiation factor 5B	EIF5B	>sp|O60841|IF2P_HUMAN Eukaryotic translation initiation factor 5B OS=Homo sapiens GN=EIF5B PE=1 SV=4	_KQS(ph)FDDNDS(ph)EEIEDKDSK_	S	3	763.621	113030000	1.2e-137	1	252.39	138.09	113	113	1.2034	1.2422	1.2913	1.2451	b-Adrenergic Receptor kinase substrate motif;Casein kinase I substrate motif;Casein kinase II substrate motif;G protein-coupled receptor kinase 1 substrate motif	___2
Q5T5H1;C9JUF4;A6NMQ3;O43768-4;O43768-3;O43768-9;O43768;O43768-2;O43768-7;O43768-5;O43768-6;H3BMD8;P56211;P56211-2;H3BTD3;H3BQ52	Q5T5H1;H3BMD8	Alpha-endosulfine;cAMP-regulated phosphoprotein 19	ENSA;ENSA;ENSA;ENSA;ARPP19;ARPP19;ARPP19;ARPP19	>tr|Q5T5H1|Q5T5H1_HUMAN Alpha-endosulfine OS=Homo sapiens GN=ENSA PE=2 SV=1;>tr|C9JUF4|C9JUF4_HUMAN Alpha-endosulfine OS=Homo sapiens GN=ENSA PE=2 SV=1;>tr|A6NMQ3|A6NMQ3_HUMAN Alpha-endosulfine OS=Homo sapiens GN=ENSA PE=2 SV=2;>sp|O43768-4|ENSA_HUMAN Isof	_YFDS(ph)GDYNMAK_	S	2	695.755	1335100	0.00354556	0.99994	110.44	102.5	83	83;90;90;90;83;83;67;67;79;63;63;81;62;46;46;21	2.3601	2.0951	2.3009	2.2491	b-Adrenergic Receptor kinase substrate motif;b-Adrenergic Receptor kinase substrate motif;Casein kinase II substrate motif;Casein kinase II substrate motif;PKA kinase substrate motif;PKA kinase substrate motif	___1
G3XAI5;O95936	G3XAI5	Eomesodermin homolog	EOMES;EOMES	>tr|G3XAI5|G3XAI5_HUMAN Eomesodermin homolog OS=Homo sapiens GN=EOMES PE=2 SV=1;>sp|O95936|EOMES_HUMAN Eomesodermin homolog OS=Homo sapiens GN=EOMES PE=1 SV=3	_KGSPCGEEEIPS(ph)AAAAAAAAAAAAAATAR_	S	3	898.085	1951600	8.48e-14	0.850598	120.63	93.633	116	116;116	0.95831	1.128	0.88811	0.9865	Casein kinase I substrate motif;DNA dependent Protein kinase substrate motif;G protein-coupled receptor kinase 1 substrate motif	___1
Q09472	Q09472	Histone acetyltransferase p300	EP300	>sp|Q09472|EP300_HUMAN Histone acetyltransferase p300 OS=Homo sapiens GN=EP300 PE=1 SV=2	_STEIKTEIKEEEDQPSTSATQSS(ph)PAPGQSK_	S	4	818.378	18080000	2.8e-23	0.923104	128.58	77.939	1038	1038	NaN	1.1788	1.1275	1.1529	ERK1,2 kinase substrate motif;GSK-3, ERK1, ERK2, CDK5 substrate motif;MDC1 BRCT domain binding motif;Plk1 PBD domain binding motif;WW domain binding motif	___1
P58107	P58107	Epiplakin	EPPK1	>sp|P58107|EPIPL_HUMAN Epiplakin OS=Homo sapiens GN=EPPK1 PE=1 SV=2	_RQVS(ph)ASEIHTSGIIGPETIR_	S	3	744.378	136980000	0.000410154	0.998912	100.44	85.376	2716	2716	1.2083	1.3438	1.4454	1.3289	14-3-3 domain binding motif;AMP-activated protein kinase substrate motif;Calmodulin-dependent protein kinase I substrate motif;Calmodulin-dependent protein kinase II substrate motif;Calmodulin-dependent protein kinase IV substrate motif;Casein kinase II substrate motif;Chk1 kinase substrate motif;PKA kinase substrate motif;PKC kinase substrate motif;ZIP kinase substrate motif	___1
P07814	P07814	Bifunctional glutamate/proline--tRNA ligase;Glutamate--tRNA ligase;Proline--tRNA ligase	EPRS	>sp|P07814|SYEP_HUMAN Bifunctional glutamate/proline--tRNA ligase OS=Homo sapiens GN=EPRS PE=1 SV=5	_EYIPGQPPISQS(ph)SDS(ph)SPTRNSEPAGIETPEAK_	S	3	1177.19	40801000	0.000388721	0.723602	103.4	68.934	882	882	0.66144	0.74229	0.6228	0.6737	Casein kinase I substrate motif;Casein kinase II substrate motif;G protein-coupled receptor kinase 1 substrate motif;GSK3 kinase substrate motif	___2
P07814	P07814	Bifunctional glutamate/proline--tRNA ligase;Glutamate--tRNA ligase;Proline--tRNA ligase	EPRS	>sp|P07814|SYEP_HUMAN Bifunctional glutamate/proline--tRNA ligase OS=Homo sapiens GN=EPRS PE=1 SV=5	_EYIPGQPPIS(ph)QSSDSSPTRNS(ph)EPAGIETPEAK_	S	3	1177.19	34915000	1.91e-05	0.763789	80.067	54.311	891	891	0.56559	0.80959	NaN	0.6767	G protein-coupled receptor kinase 1 substrate motif;PKA kinase substrate motif;PKC kinase substrate motif	___1
P07814	P07814	Bifunctional glutamate/proline--tRNA ligase;Glutamate--tRNA ligase;Proline--tRNA ligase	EPRS	>sp|P07814|SYEP_HUMAN Bifunctional glutamate/proline--tRNA ligase OS=Homo sapiens GN=EPRS PE=1 SV=5	_EYIPGQPPIS(ph)QSSDSSPTRNS(ph)EPAGIETPEAK_	S	3	1177.19	34915000	1.91e-05	0.763789	80.067	54.311	891	891	0.81684	NaN	0.63377	0.7195	G protein-coupled receptor kinase 1 substrate motif;PKA kinase substrate motif;PKC kinase substrate motif	___2
P07814	P07814	Bifunctional glutamate/proline--tRNA ligase;Glutamate--tRNA ligase;Proline--tRNA ligase	EPRS	>sp|P07814|SYEP_HUMAN Bifunctional glutamate/proline--tRNA ligase OS=Homo sapiens GN=EPRS PE=1 SV=5	_EYIPGQPPISQSS(ph)DSSPTR_	S	2	1063.48	30003000	0.00014682	0.545095	76.259	70.802	883	883	NaN	0.67803	0.8028	0.7378	Casein kinase I substrate motif;Casein kinase II substrate motif;G protein-coupled receptor kinase 1 substrate motif;MDC1 BRCT domain binding motif;Plk1 PBD domain binding motif	___1
Q9UBC2-2;Q9UBC2;M0R165;Q9UBC2-3;Q9UBC2-4;M0R2S2	Q9UBC2-2	Epidermal growth factor receptor substrate 15-like 1	EPS15L1	>sp|Q9UBC2-2|EP15R_HUMAN Isoform 2 of Epidermal growth factor receptor substrate 15-like 1 OS=Homo sapiens GN=EPS15L1;>sp|Q9UBC2|EP15R_HUMAN Epidermal growth factor receptor substrate 15-like 1 OS=Homo sapiens GN=EPS15L1 PE=1 SV=1;>tr|M0R165|M0R165_HUMAN E	_TVFPGAVPVIPAS(ph)PPPKDSIR_	S	3	742.396	4295100	0.000830368	0.995998	93.152	93.152	229	229;229;229;229;229;75	0.99517	0.86408	1.0905	0.9788	ERK1,2 kinase substrate motif;GSK-3, ERK1, ERK2, CDK5 substrate motif;WW domain binding motif	___1
Q9UBC2-2;Q9UBC2;M0R165;Q9UBC2-3;Q9UBC2-4;M0R2S2	Q9UBC2-2	Epidermal growth factor receptor substrate 15-like 1	EPS15L1	>sp|Q9UBC2-2|EP15R_HUMAN Isoform 2 of Epidermal growth factor receptor substrate 15-like 1 OS=Homo sapiens GN=EPS15L1;>sp|Q9UBC2|EP15R_HUMAN Epidermal growth factor receptor substrate 15-like 1 OS=Homo sapiens GN=EPS15L1 PE=1 SV=1;>tr|M0R165|M0R165_HUMAN E	_TVFPGAVPVIPASPPPKDS(ph)IR_	S	3	742.396	4719000	0.00462616	0.934251	77.468	62.064	235	235;235;235;235;235;81	1.1768	0.93528	0.88071	0.9897	b-Adrenergic Receptor kinase substrate motif;Casein kinase I substrate motif;Casein kinase II substrate motif;G protein-coupled receptor kinase 1 substrate motif;PKA kinase substrate motif;PKC kinase substrate motif	___1
Q9UBC2-2;Q9UBC2;M0R165;Q9UBC2-3;Q9UBC2-4;M0R2S2	Q9UBC2-2	Epidermal growth factor receptor substrate 15-like 1	EPS15L1	>sp|Q9UBC2-2|EP15R_HUMAN Isoform 2 of Epidermal growth factor receptor substrate 15-like 1 OS=Homo sapiens GN=EPS15L1;>sp|Q9UBC2|EP15R_HUMAN Epidermal growth factor receptor substrate 15-like 1 OS=Homo sapiens GN=EPS15L1 PE=1 SV=1;>tr|M0R165|M0R165_HUMAN E	_STPSHGSVSSINSTGSIS(ph)PK_	S	2	1005.46	138300000	2.7e-252	0.999999	284.12	249.48	255	255;255;255;255;255;101	1.101	1.1966	1.1357	1.1438	Casein kinase I substrate motif;ERK1,2 kinase substrate motif;G protein-coupled receptor kinase 1 substrate motif;Growth associated histone HI kinase substrate motif;GSK3 kinase substrate motif;GSK-3, ERK1, ERK2, CDK5 substrate motif;PKA kinase substrate motif;PKC kinase substrate motif;WW domain binding motif	___1
Q9H501	Q9H501	ESF1 homolog	ESF1	>sp|Q9H501|ESF1_HUMAN ESF1 homolog OS=Homo sapiens GN=ESF1 PE=1 SV=1	_GKGNIET(ph)S(ph)S(ph)EDEDDTADIFPEESGFEHAWR_	S	3	1203.45	18816000	3.3e-22	0.997857	122.5	83.343	312	312	1.0703	1.0428	1.1244	1.0786	Casein kinase II substrate motif;Pyruvate dehydrogenase kinase substrate motif	___3
Q9H501	Q9H501	ESF1 homolog	ESF1	>sp|Q9H501|ESF1_HUMAN ESF1 homolog OS=Homo sapiens GN=ESF1 PE=1 SV=1	_GKGNIET(ph)S(ph)S(ph)EDEDDTADIFPEESGFEHAWR_	S	3	1203.45	15107000	3.3e-22	0.996246	122.5	83.343	313	313	1.0703	1.0427	1.1244	1.0786	BARD1 BRCT domain binding motif;Casein kinase I substrate motif;Casein kinase II substrate motif;G protein-coupled receptor kinase 1 substrate motif;MDC1 BRCT domain binding motif;Plk1 PBD domain binding motif	___3
Q9H501	Q9H501	ESF1 homolog	ESF1	>sp|Q9H501|ESF1_HUMAN ESF1 homolog OS=Homo sapiens GN=ESF1 PE=1 SV=1	_GKGNIET(ph)S(ph)S(ph)EDEDDTADIFPEESGFEHAWR_	T	3	1203.45	18816000	3.3e-22	0.997857	122.5	83.343	311	311	1.0703	1.0428	1.1244	1.0786	b-Adrenergic Receptor kinase substrate motif;Casein kinase II substrate motif	___3
Q13158	Q13158	Protein FADD	FADD	>sp|Q13158|FADD_HUMAN Protein FADD OS=Homo sapiens GN=FADD PE=1 SV=1	_VQS(ph)GIDIFSM(ox)IIEQNDIEPGHTEIIR_	S	3	1017.49	1873700	0.0057967	0.99995	82.65	73.936	41	41	0.63042	NaN	0.51833	0.5716	14-3-3 domain binding motif;Calmodulin-dependent protein kinase I substrate motif;Calmodulin-dependent protein kinase II substrate motif;Calmodulin-dependent protein kinase IV substrate motif;Casein kinase II substrate motif;Chk1 kinase substrate motif;PKA kinase substrate motif;PKC kinase substrate motif;Pyruvate dehydrogenase kinase substrate motif	___1
Q96E09	Q96E09	Protein FAM122A	FAM122A	>sp|Q96E09|F122A_HUMAN Protein FAM122A OS=Homo sapiens GN=FAM122A PE=1 SV=1	_S(ph)NSAPIIHGISDTSPVFQAEAPSAR_	S	3	878.085	17444000	3.36e-28	0.873406	155.8	155.8	35	35	0.96965	0.85797	0.82094	0.8806	Casein kinase II substrate motif;G protein-coupled receptor kinase 1 substrate motif;PKA kinase substrate motif;PKC kinase substrate motif	___1
Q96E09	Q96E09	Protein FAM122A	FAM122A	>sp|Q96E09|F122A_HUMAN Protein FAM122A OS=Homo sapiens GN=FAM122A PE=1 SV=1	_HGIIIPAS(ph)PVR_	S	2	620.334	4672700	4.6e-07	1	140.08	112.15	76	76	1.3602	1.3445	1.2436	1.3151	Cdc2 kinase substrate motif;CDK kinase substrate motif;CDK1,2,4,6 kinase substrate motif;ERK1,2 kinase substrate motif;GSK-3, ERK1, ERK2, CDK5 substrate motif;WW domain binding motif	___1
Q9BZQ8	Q9BZQ8	Protein Niban	FAM129A	>sp|Q9BZQ8|NIBAN_HUMAN Protein Niban OS=Homo sapiens GN=FAM129A PE=1 SV=1	_HNIFEDNMAIPSESVS(ph)S(ph)ITDIKPPT(ph)GSNQAS(ph)PAR_	S	3	1310.87	1770800	0.00227361	0.641553	59.819	40.952	582	582	0.87006	0.95394	NaN	0.911	Casein kinase II substrate motif;MDC1 BRCT domain binding motif;Plk1 PBD domain binding motif;Pyruvate dehydrogenase kinase substrate motif	___3
Q9BZQ8	Q9BZQ8	Protein Niban	FAM129A	>sp|Q9BZQ8|NIBAN_HUMAN Protein Niban OS=Homo sapiens GN=FAM129A PE=1 SV=1	_HNIFEDNMAIPSESVS(ph)S(ph)ITDIKPPT(ph)GSNQAS(ph)PAR_	S	3	1310.87	2698200	0.00227361	0.87403	59.819	40.952	596	596	0.87006	0.95394	1.1065	0.972	Cdc2 kinase substrate motif;CDK kinase substrate motif;CDK1,2,4,6 kinase substrate motif;ERK1,2 kinase substrate motif;GSK-3, ERK1, ERK2, CDK5 substrate motif;MAPKAPK2 kinase substrate motif;WW domain binding motif	___3
Q9BZQ8	Q9BZQ8	Protein Niban	FAM129A	>sp|Q9BZQ8|NIBAN_HUMAN Protein Niban OS=Homo sapiens GN=FAM129A PE=1 SV=1	_HNIFEDNMAIPS(ph)ESVSS(ph)ITDIKPPTGS(ph)NQAS(ph)PAR_	S	3	1310.87	1751100	0.00227361	0.816993	59.819	59.819	592	592	0.87006	NaN	1.1065	0.9812	G protein-coupled receptor kinase 1 substrate motif;GSK3 kinase substrate motif	___3
Q96TA1;Q96TA1-2	Q96TA1	Niban-like protein 1	FAM129B	>sp|Q96TA1|NIBL1_HUMAN Niban-like protein 1 OS=Homo sapiens GN=FAM129B PE=1 SV=3;>sp|Q96TA1-2|NIBL1_HUMAN Isoform 2 of Niban-like protein 1 OS=Homo sapiens GN=FAM129B	_GIIAQGIRPES(ph)PPPAGPIINGAPAGESPQPK_	S	3	1032.87	13839000	2.87e-23	1	126.68	126.68	665	665;652	0.97251	1.2149	1.3438	1.1666	14-3-3 domain binding motif;b-Adrenergic Receptor kinase substrate motif;Calmodulin-dependent protein kinase II substrate motif;ERK1,2 kinase substrate motif;G protein-coupled receptor kinase 1 substrate motif;GSK-3, ERK1, ERK2, CDK5 substrate motif;PKA kinase substrate motif;PKC kinase substrate motif;WW domain binding motif	___1
K7EQI9;B3KR75;Q86VR2	K7EQI9;Q86VR2	Protein FAM134C	FAM134C;FAM134C	>tr|K7EQI9|K7EQI9_HUMAN Protein FAM134C OS=Homo sapiens GN=FAM134C PE=2 SV=1;>tr|B3KR75|B3KR75_HUMAN Protein FAM134C OS=Homo sapiens GN=LOC162427 PE=2 SV=1;>sp|Q86VR2|F134C_HUMAN Protein FAM134C OS=Homo sapiens GN=FAM134C PE=1 SV=1	_AMDNHS(ph)DS(ph)EEEIAAFCPQIDDSTVAR_	S	3	1023.39	54302000	0.000318643	1	100.62	99.838	258	161;63;258	1.0541	1.0944	0.97451	1.0398	Casein kinase I substrate motif;Casein kinase II substrate motif	___2
K7EQI9;B3KR75;Q86VR2	K7EQI9;Q86VR2	Protein FAM134C	FAM134C;FAM134C	>tr|K7EQI9|K7EQI9_HUMAN Protein FAM134C OS=Homo sapiens GN=FAM134C PE=2 SV=1;>tr|B3KR75|B3KR75_HUMAN Protein FAM134C OS=Homo sapiens GN=LOC162427 PE=2 SV=1;>sp|Q86VR2|F134C_HUMAN Protein FAM134C OS=Homo sapiens GN=FAM134C PE=1 SV=1	_AMDNHS(ph)DS(ph)EEEIAAFCPQIDDSTVAR_	S	3	1023.39	54302000	0.000318643	1	100.62	99.838	260	163;65;260	1.0541	1.0944	0.97451	1.0398	b-Adrenergic Receptor kinase substrate motif;BARD1 BRCT domain binding motif;Casein kinase II substrate motif;G protein-coupled receptor kinase 1 substrate motif	___2
K7EQI9;B3KR75;Q86VR2	K7EQI9;Q86VR2	Protein FAM134C	FAM134C;FAM134C	>tr|K7EQI9|K7EQI9_HUMAN Protein FAM134C OS=Homo sapiens GN=FAM134C PE=2 SV=1;>tr|B3KR75|B3KR75_HUMAN Protein FAM134C OS=Homo sapiens GN=LOC162427 PE=2 SV=1;>sp|Q86VR2|F134C_HUMAN Protein FAM134C OS=Homo sapiens GN=FAM134C PE=1 SV=1	_S(ph)PS(ph)SDIDTDAEGDDFEIIDQSEISQIDPASSR_	S	3	1200.49	2305400	0.00023154	0.903279	83.236	83.236	433	336;238;433	1.1914	1.2065	1.0594	1.1505	Casein kinase I substrate motif;Casein kinase II substrate motif;ERK1,2 kinase substrate motif;Growth associated histone HI kinase substrate motif;GSK-3, ERK1, ERK2, CDK5 substrate motif;WW domain binding motif	___2
K7EQI9;B3KR75;Q86VR2	K7EQI9;Q86VR2	Protein FAM134C	FAM134C;FAM134C	>tr|K7EQI9|K7EQI9_HUMAN Protein FAM134C OS=Homo sapiens GN=FAM134C PE=2 SV=1;>tr|B3KR75|B3KR75_HUMAN Protein FAM134C OS=Homo sapiens GN=LOC162427 PE=2 SV=1;>sp|Q86VR2|F134C_HUMAN Protein FAM134C OS=Homo sapiens GN=FAM134C PE=1 SV=1	_SPS(ph)S(ph)DIDTDAEGDDFEIIDQSEISQIDPASSR_	S	3	1200.49	2305400	0.00023154	0.691729	83.236	66.173	435	338;240;435	1.1914	1.2065	1.0594	1.1505	14-3-3 domain binding motif;Calmodulin-dependent protein kinase II substrate motif;Calmodulin-dependent protein kinase IV substrate motif;DNA dependent Protein kinase substrate motif;PKA kinase substrate motif;PKC kinase substrate motif	___2
K7EQI9;B3KR75;Q86VR2	K7EQI9;Q86VR2	Protein FAM134C	FAM134C;FAM134C	>tr|K7EQI9|K7EQI9_HUMAN Protein FAM134C OS=Homo sapiens GN=FAM134C PE=2 SV=1;>tr|B3KR75|B3KR75_HUMAN Protein FAM134C OS=Homo sapiens GN=LOC162427 PE=2 SV=1;>sp|Q86VR2|F134C_HUMAN Protein FAM134C OS=Homo sapiens GN=FAM134C PE=1 SV=1	_SPS(ph)S(ph)DIDTDAEGDDFEIIDQSEISQIDPASSR_	S	3	1200.49	2305400	0.00023154	0.662078	83.236	66.173	436	339;241;436	1.1914	1.2065	1.0594	1.1505	Casein kinase II substrate motif;G protein-coupled receptor kinase 1 substrate motif;MDC1 BRCT domain binding motif;Plk1 PBD domain binding motif;Pyruvate dehydrogenase kinase substrate motif	___2
Q15018	Q15018	BRISC complex subunit Abro1	FAM175B	>sp|Q15018|F175B_HUMAN BRISC complex subunit Abro1 OS=Homo sapiens GN=FAM175B PE=1 SV=2	_AAGDS(ph)GEDS(ph)DDS(ph)DYENIIDPTEPSNSEYSHSK_	S	4	918.575	17569000	9.66e-05	0.985924	71.927	42.973	368	368	0.78622	0.84511	0.96268	0.8616	b-Adrenergic Receptor kinase substrate motif;Casein kinase II substrate motif;G protein-coupled receptor kinase 1 substrate motif;GSK3 kinase substrate motif;Pyruvate dehydrogenase kinase substrate motif	___3
Q15018	Q15018	BRISC complex subunit Abro1	FAM175B	>sp|Q15018|F175B_HUMAN BRISC complex subunit Abro1 OS=Homo sapiens GN=FAM175B PE=1 SV=2	_AAGDS(ph)GEDS(ph)DDS(ph)DYENIIDPTEPSNSEYSHSK_	S	4	918.575	22179000	6.44e-05	0.957951	81.97	42.973	372	372	0.78622	0.84511	0.96268	0.8616	b-Adrenergic Receptor kinase substrate motif;Beta-TrCP1 domain binding motif;Casein kinase I substrate motif;Casein kinase II substrate motif;MAPKAPK2 kinase substrate motif	___3
Q15018	Q15018	BRISC complex subunit Abro1	FAM175B	>sp|Q15018|F175B_HUMAN BRISC complex subunit Abro1 OS=Homo sapiens GN=FAM175B PE=1 SV=2	_AAGDSGEDSDDS(ph)DYENIIDPTEPSNSEYSHSK_	S	3	1171.12	32104000	9.04e-12	0.937953	100.06	92.887	375	375	0.78622	0.84511	0.96268	0.8616	b-Adrenergic Receptor kinase substrate motif;Casein kinase II substrate motif	___3
Q15018	Q15018	BRISC complex subunit Abro1	FAM175B	>sp|Q15018|F175B_HUMAN BRISC complex subunit Abro1 OS=Homo sapiens GN=FAM175B PE=1 SV=2	_AAGDSGEDSDDS(ph)DYENIIDPTEPSNSEYSHSK_	S	3	1171.12	32104000	9.04e-12	0.937953	100.06	92.887	375	375	0.87128	0.95207	0.88546	0.9023	b-Adrenergic Receptor kinase substrate motif;Casein kinase II substrate motif	___2
Q15018	Q15018	BRISC complex subunit Abro1	FAM175B	>sp|Q15018|F175B_HUMAN BRISC complex subunit Abro1 OS=Homo sapiens GN=FAM175B PE=1 SV=2	_AAGDSGEDS(ph)DDS(ph)DY(ph)ENIIDPTEPSNSEYSHSK_	Y	3	1224.43	14109000	2.41e-10	0.826935	100.06	62.489	377	377	0.87128	0.95207	NaN	0.9108	3BP2 SH2 domain binding motif;ALK kinase substrate motif;EGFR kinase substrate motif;Fes SH2 domain binding motif;Grb2 SH2 domain binding motif;Itk SH2 domain binding motif;JAK2 kinase substrate motif;SHC SH2 domain binding motif;SHIP2 SH2 domain binding motif;Src family kinase substrate motif;Src kinase substrate motif;TC-PTP phosphatase substrate motif;Tensin SH2 domain binding motif	___2
Q96TC7;H0YLG5;Q96TC7-2;H0YMB1	Q96TC7	Regulator of microtubule dynamics protein 3	FAM82A2;FAM82A2;FAM82A2	>sp|Q96TC7|RMD3_HUMAN Regulator of microtubule dynamics protein 3 OS=Homo sapiens GN=RMDN3 PE=1 SV=2;>tr|H0YLG5|H0YLG5_HUMAN Regulator of microtubule dynamics protein 3 (Fragment) OS=Homo sapiens GN=RMDN3 PE=2 SV=1;>sp|Q96TC7-2|RMD3_HUMAN Isoform 2 of Regu	_KDS(ph)IDIEEEAASGASSAIEAGGSSGIEDVIPIIQQADEIHRGDEQGK_	S	4	1226.33	1767000	0.00212328	0.890953	50.166	37.612	212	212;212;83;22	1.1711	NaN	0.81211	0.9752	14-3-3 domain binding motif;b-Adrenergic Receptor kinase substrate motif;Calmodulin-dependent protein kinase II alpha substrate motif;Calmodulin-dependent protein kinase II substrate motif;Calmodulin-dependent protein kinase IV substrate motif;Chk1 kinase substrate motif;Phosphorylase kinase substrate motif;PKA kinase substrate motif;PKC epsilon kinase substrate motif;PKC kinase substrate motif	___1
Q96TC7;H0YLG5;H0YNE5	Q96TC7	Regulator of microtubule dynamics protein 3	FAM82A2;FAM82A2;FAM82A2	>sp|Q96TC7|RMD3_HUMAN Regulator of microtubule dynamics protein 3 OS=Homo sapiens GN=RMDN3 PE=1 SV=2;>tr|H0YLG5|H0YLG5_HUMAN Regulator of microtubule dynamics protein 3 (Fragment) OS=Homo sapiens GN=RMDN3 PE=2 SV=1;>tr|H0YNE5|H0YNE5_HUMAN Regulator of micr	_SQS(ph)IPNSIDYTQTSDPGR_	S	2	1023.44	78940000	2.57e-51	0.941636	207.17	207.17	46	46;46;46	1.0962	1.2018	1.109	1.1347	14-3-3 domain binding motif;Calmodulin-dependent protein kinase II substrate motif;Casein kinase I substrate motif;G protein-coupled receptor kinase 1 substrate motif;GSK3 kinase substrate motif;Phosphorylase kinase substrate motif;PKA kinase substrate motif;PKC kinase substrate motif	___1
Q8IZT9;H7C346	Q8IZT9	Protein FAM9C	FAM9C;FAM9C	>sp|Q8IZT9|FAM9C_HUMAN Protein FAM9C OS=Homo sapiens GN=FAM9C PE=2 SV=1;>tr|H7C346|H7C346_HUMAN Protein FAM9C (Fragment) OS=Homo sapiens GN=FAM9C PE=4 SV=1	_IPNVIEEFIT(ph)DEQK_	T	2	877.916	143030000	0.00870079	1	120.57	103.44	130	130;90	0.89258	0.88721	0.90579	0.8952	Casein kinase I substrate motif	___1
Q9BXW9;Q9BXW9-2	Q9BXW9	Fanconi anemia group D2 protein	FANCD2	>sp|Q9BXW9|FACD2_HUMAN Fanconi anemia group D2 protein OS=Homo sapiens GN=FANCD2 PE=1 SV=1;>sp|Q9BXW9-2|FACD2_HUMAN Isoform 2 of Fanconi anemia group D2 protein OS=Homo sapiens GN=FANCD2	_DIQGEEIKSQNSQESTADES(ph)EDDMSSQASK_	S	3	1118.45	8925600	2.97e-17	0.995243	117.04	104.83	1412	1412;1412	1.3409	1.105	0.91366	1.1062	b-Adrenergic Receptor kinase substrate motif;Casein kinase II substrate motif;G protein-coupled receptor kinase 1 substrate motif;Pyruvate dehydrogenase kinase substrate motif	___1
P49327	P49327	Fatty acid synthase;[Acyl-carrier-protein] S-acetyltransferase;[Acyl-carrier-protein] S-malonyltransferase;3-oxoacyl-[acyl-carrier-protein] synthase;3-oxoacyl-[acyl-carrier-protein] reductase;3-hydroxypalmitoyl-[acyl-carrier-protein] dehydratase;Enoyl-[acyl-carrier-protein] reductase;Oleoyl-[acyl-carrier-protein] hydrolase	FASN	>sp|P49327|FAS_HUMAN Fatty acid synthase OS=Homo sapiens GN=FASN PE=1 SV=3	_INS(ph)VQSSERPIFIVHPIEGSTTVFHSIASR_	S	4	847.932	39807000	2.45e-05	0.994085	89.159	89.159	2236	2236	1.1407	1.034	0.99121	1.0535	14-3-3 domain binding motif;Calmodulin-dependent protein kinase II alpha substrate motif;Calmodulin-dependent protein kinase II substrate motif;Calmodulin-dependent protein kinase IV substrate motif;Casein kinase I substrate motif;Casein kinase II substrate motif;Chk1 kinase substrate motif;G protein-coupled receptor kinase 1 substrate motif;GSK3 kinase substrate motif;Phosphorylase kinase substr…	___1
P98174	P98174	FYVE, RhoGEF and PH domain-containing protein 1	FGD1	>sp|P98174|FGD1_HUMAN FYVE, RhoGEF and PH domain-containing protein 1 OS=Homo sapiens GN=FGD1 PE=1 SV=2	_RGS(ph)GSAIGGPIDPQFVGPSDTSIGAAPGHR_	S	3	981.137	13027000	2.58e-05	0.773907	86.936	82.808	48	48	1.0033	0.86496	0.9315	0.9315	14-3-3 domain binding motif;AMP-activated protein kinase substrate motif;Calmodulin-dependent protein kinase I substrate motif;Calmodulin-dependent protein kinase II substrate motif;Calmodulin-dependent protein kinase IV substrate motif;Casein kinase II substrate motif;Chk1 kinase substrate motif;PAK2 kinase substrate motif;PKA kinase substrate motif;PKC epsilon kinase substrate motif;PKC kinase …	___1
P98174	P98174	FYVE, RhoGEF and PH domain-containing protein 1	FGD1	>sp|P98174|FGD1_HUMAN FYVE, RhoGEF and PH domain-containing protein 1 OS=Homo sapiens GN=FGD1 PE=1 SV=2	_RGS(ph)GSAIGGPIDPQFVGPSDTSIGAAPGHR_	S	3	981.137	8405600	2.58e-05	0.5	86.936	79.071	50	50	1.0033	0.99064	0.9315	0.9746		___1
O95684;O95684-2	O95684	FGFR1 oncogene partner	FGFR1OP	>sp|O95684|FR1OP_HUMAN FGFR1 oncogene partner OS=Homo sapiens GN=FGFR1OP PE=1 SV=1;>sp|O95684-2|FR1OP_HUMAN Isoform 2 of FGFR1 oncogene partner OS=Homo sapiens GN=FGFR1OP	_EKGPTTGEGAIDISDVHS(ph)PPKS(ph)PEGK_	S	3	931.751	136960000	1.21e-08	0.999999	116.94	94.019	160	160;160	1.0569	1.0164	1.1058	1.0591	Casein kinase II substrate motif;ERK1,2 kinase substrate motif;Growth associated histone HI kinase substrate motif;GSK-3, ERK1, ERK2, CDK5 substrate motif;MAPKAPK2 kinase substrate motif;WW domain binding motif	___2
O95684;O95684-2	O95684	FGFR1 oncogene partner	FGFR1OP	>sp|O95684|FR1OP_HUMAN FGFR1 oncogene partner OS=Homo sapiens GN=FGFR1OP PE=1 SV=1;>sp|O95684-2|FR1OP_HUMAN Isoform 2 of FGFR1 oncogene partner OS=Homo sapiens GN=FGFR1OP	_EKGPTTGEGAIDISDVHS(ph)PPKS(ph)PEGK_	S	3	931.751	95066000	1.35e-08	0.999913	116.43	99.446	156	156;156	1.0228	1.0892	1.1287	1.0793	Casein kinase I substrate motif;Cdc2 kinase substrate motif;CDK kinase substrate motif;CDK1,2,4,6 kinase substrate motif;ERK1,2 kinase substrate motif;G protein-coupled receptor kinase 1 substrate motif;GSK3 kinase substrate motif;GSK-3, ERK1, ERK2, CDK5 substrate motif;MAPKAPK2 kinase substrate motif;WW domain binding motif	___2
O95684;O95684-2	O95684	FGFR1 oncogene partner	FGFR1OP	>sp|O95684|FR1OP_HUMAN FGFR1 oncogene partner OS=Homo sapiens GN=FGFR1OP PE=1 SV=1;>sp|O95684-2|FR1OP_HUMAN Isoform 2 of FGFR1 oncogene partner OS=Homo sapiens GN=FGFR1OP	_EKGPTTGEGAIDIS(ph)DVHSPPKS(ph)PEGK_	S	4	699.065	64945000	1.21e-08	0.977716	116.94	87.802	152	152;152	1.1613	1.0892	1.0991	1.1161	G protein-coupled receptor kinase 1 substrate motif;GSK3 kinase substrate motif	___2
Q6UN15;Q6UN15-5;Q6UN15-3;Q6UN15-4	Q6UN15	Pre-mRNA 3'-end-processing factor FIP1	FIP1L1	>sp|Q6UN15|FIP1_HUMAN Pre-mRNA 3'-end-processing factor FIP1 OS=Homo sapiens GN=FIP1L1 PE=1 SV=1;>sp|Q6UN15-5|FIP1_HUMAN Isoform 5 of Pre-mRNA 3'-end-processing factor FIP1 OS=Homo sapiens GN=FIP1L1;>sp|Q6UN15-3|FIP1_HUMAN Isoform 3 of Pre-mRNA 3'-end-proc	_VTETEDDS(ph)DS(ph)DS(ph)DDDEDDVHVTIGDIK_	S	3	1069.37	3692100	1.87e-05	0.999884	93.583	93.583	85	85;70;70;70	0.94621	NaN	0.98872	0.9672	b-Adrenergic Receptor kinase substrate motif;Casein kinase I substrate motif;Casein kinase II substrate motif;G protein-coupled receptor kinase 1 substrate motif;GSK3 kinase substrate motif;Pyruvate dehydrogenase kinase substrate motif	___3
Q6UN15;Q6UN15-5;Q6UN15-3;Q6UN15-4	Q6UN15	Pre-mRNA 3'-end-processing factor FIP1	FIP1L1	>sp|Q6UN15|FIP1_HUMAN Pre-mRNA 3'-end-processing factor FIP1 OS=Homo sapiens GN=FIP1L1 PE=1 SV=1;>sp|Q6UN15-5|FIP1_HUMAN Isoform 5 of Pre-mRNA 3'-end-processing factor FIP1 OS=Homo sapiens GN=FIP1L1;>sp|Q6UN15-3|FIP1_HUMAN Isoform 3 of Pre-mRNA 3'-end-proc	_VTETEDDS(ph)DS(ph)DS(ph)DDDEDDVHVTIGDIK_	S	3	1069.37	5269300	1.87e-05	0.999672	93.583	93.583	87	87;72;72;72	0.94621	0.99881	0.98872	0.9776	b-Adrenergic Receptor kinase substrate motif;Casein kinase I substrate motif;Casein kinase II substrate motif;Pyruvate dehydrogenase kinase substrate motif	___3
Q6UN15;Q6UN15-5;Q6UN15-3;Q6UN15-4	Q6UN15	Pre-mRNA 3'-end-processing factor FIP1	FIP1L1	>sp|Q6UN15|FIP1_HUMAN Pre-mRNA 3'-end-processing factor FIP1 OS=Homo sapiens GN=FIP1L1 PE=1 SV=1;>sp|Q6UN15-5|FIP1_HUMAN Isoform 5 of Pre-mRNA 3'-end-processing factor FIP1 OS=Homo sapiens GN=FIP1L1;>sp|Q6UN15-3|FIP1_HUMAN Isoform 3 of Pre-mRNA 3'-end-proc	_VTETEDDS(ph)DS(ph)DS(ph)DDDEDDVHVTIGDIK_	S	3	1069.37	5269300	1.87e-05	0.999459	93.583	93.583	89	89;74;74;74	0.94621	0.99881	0.98872	0.9776	b-Adrenergic Receptor kinase substrate motif;Casein kinase I substrate motif;Casein kinase II substrate motif;MAPKAPK2 kinase substrate motif;Pyruvate dehydrogenase kinase substrate motif	___3
Q6UN15;Q6UN15-5;Q6UN15-3	Q6UN15	Pre-mRNA 3'-end-processing factor FIP1	FIP1L1	>sp|Q6UN15|FIP1_HUMAN Pre-mRNA 3'-end-processing factor FIP1 OS=Homo sapiens GN=FIP1L1 PE=1 SV=1;>sp|Q6UN15-5|FIP1_HUMAN Isoform 5 of Pre-mRNA 3'-end-processing factor FIP1 OS=Homo sapiens GN=FIP1L1;>sp|Q6UN15-3|FIP1_HUMAN Isoform 3 of Pre-mRNA 3'-end-proc	_ERDHS(ph)PTPSVFNSDEERYR_	S	3	801.012	63942000	0.00478988	0.987257	83.395	60.325	492	492;486;418	1.2622	1.1183	1.0742	1.1488	14-3-3 domain binding motif;Akt kinase substrate motif;Calmodulin-dependent protein kinase II substrate motif;Casein kinase I substrate motif;Casein kinase II substrate motif;ERK1,2 kinase substrate motif;G protein-coupled receptor kinase 1 substrate motif;GSK3 kinase substrate motif;GSK-3, ERK1, ERK2, CDK5 substrate motif;MAPKAPK1 kinase substrate motif;PKA kinase substrate motif;PKC kinase subs…	___1
Q13451;B7Z7Z8	Q13451	Peptidyl-prolyl cis-trans isomerase FKBP5	FKBP5;FKBP5	>sp|Q13451|FKBP5_HUMAN Peptidyl-prolyl cis-trans isomerase FKBP5 OS=Homo sapiens GN=FKBP5 PE=1 SV=2;>tr|B7Z7Z8|B7Z7Z8_HUMAN Peptidyl-prolyl cis-trans isomerase FKBP5 OS=Homo sapiens GN=FKBP5 PE=2 SV=1	_TSEGVTNEKGTDS(ph)QAMEEEKPEGHV_	S	3	923.723	32069000	4.44e-05	0.989945	103.27	102.53	445	445;266	0.79986	0.96553	0.93571	0.8974	ATM kinase substrate motif;b-Adrenergic Receptor kinase substrate motif;DNA dependent Protein kinase substrate motif;PKA kinase substrate motif	___1
E9PGQ4;H0Y7W6	E9PGQ4		FNBP1;FNBP1	>tr|E9PGQ4|E9PGQ4_HUMAN Formin-binding protein 1 OS=Homo sapiens GN=FNBP1 PE=2 SV=1;>tr|H0Y7W6|H0Y7W6_HUMAN Formin-binding protein 1 (Fragment) OS=Homo sapiens GN=FNBP1 PE=4 SV=2	_KNKPPPPPPASASPSAVPNGPQS(ph)PK_	S	3	843.095	5001500	0.000335562	0.999999	97.5	97.5	349	349;311	NaN	1.4548	1.5923	1.522	ERK1,2 kinase substrate motif;Growth associated histone HI kinase substrate motif;GSK-3, ERK1, ERK2, CDK5 substrate motif;PKA kinase substrate motif;PKC kinase substrate motif;WW domain binding motif	___1
S4R347;Q5T0N5-5;Q5T0N5-4;J3QSS4;Q5T0N5;Q5T0N5-2;Q5T0N5-3	S4R347	Formin-binding protein 1-like	FNBP1L	>tr|S4R347|S4R347_HUMAN Formin-binding protein 1-like OS=Homo sapiens GN=FNBP1L PE=4 SV=1;>sp|Q5T0N5-5|FBP1L_HUMAN Isoform 5 of Formin-binding protein 1-like OS=Homo sapiens GN=FNBP1L;>sp|Q5T0N5-4|FBP1L_HUMAN Isoform 4 of Formin-binding protein 1-like OS=H	_HSSDINHIVTQGRES(ph)PEGSYTDDANQEVR_	S	4	831.116	24138000	0.000609032	0.924479	74.905	74.905	501	501;496;443;501;501;496;443	1.4444	NaN	1.2549	1.3463	b-Adrenergic Receptor kinase substrate motif;Casein kinase I substrate motif;Casein kinase II substrate motif;ERK1,2 kinase substrate motif;G protein-coupled receptor kinase 1 substrate motif;GSK3 kinase substrate motif;GSK-3, ERK1, ERK2, CDK5 substrate motif;PKA kinase substrate motif;PKC kinase substrate motif;WW domain binding motif	___1
P85037;P85037-2;U3KQ26	P85037	Forkhead box protein K1	FOXK1	>sp|P85037|FOXK1_HUMAN Forkhead box protein K1 OS=Homo sapiens GN=FOXK1 PE=1 SV=1;>sp|P85037-2|FOXK1_HUMAN Isoform 2 of Forkhead box protein K1 OS=Homo sapiens GN=FOXK1;>tr|U3KQ26|U3KQ26_HUMAN Forkhead box protein K1 (Fragment) OS=Homo sapiens GN=FOXK1 PE=	_IQFTSIYHKEEAPAS(ph)PIRPIYPQISPIK_	S	4	826.685	12550000	0.00238778	0.987899	70.316	70.316	213	213;50;20	0.87976	0.79238	0.86883	0.8461	Cdc2 kinase substrate motif;CDK kinase substrate motif;CDK1,2,4,6 kinase substrate motif;ERK1,2 kinase substrate motif;G protein-coupled receptor kinase 1 substrate motif;GSK-3, ERK1, ERK2, CDK5 substrate motif;WW domain binding motif	___1
P85037;P85037-2	P85037	Forkhead box protein K1	FOXK1	>sp|P85037|FOXK1_HUMAN Forkhead box protein K1 OS=Homo sapiens GN=FOXK1 PE=1 SV=1;>sp|P85037-2|FOXK1_HUMAN Isoform 2 of Forkhead box protein K1 OS=Homo sapiens GN=FOXK1	_S(ph)APAS(ph)PTHPGIMSPR_	S	2	833.346	23236000	3.4e-05	1	148.38	148.38	416	416;253	0.88871	NaN	0.92088	0.9047	G protein-coupled receptor kinase 1 substrate motif;GSK3 kinase substrate motif	___2
P85037;P85037-2	P85037	Forkhead box protein K1	FOXK1	>sp|P85037|FOXK1_HUMAN Forkhead box protein K1 OS=Homo sapiens GN=FOXK1 PE=1 SV=1;>sp|P85037-2|FOXK1_HUMAN Isoform 2 of Forkhead box protein K1 OS=Homo sapiens GN=FOXK1	_S(ph)APAS(ph)PTHPGIMSPR_	S	2	833.346	23236000	3.4e-05	0.999981	148.38	148.38	420	420;257	0.88871	NaN	0.92088	0.9047	Casein kinase II substrate motif;ERK1,2 kinase substrate motif;G protein-coupled receptor kinase 1 substrate motif;GSK-3, ERK1, ERK2, CDK5 substrate motif;MAPKAPK2 kinase substrate motif;WW domain binding motif	___2
Q13283	Q13283	Ras GTPase-activating protein-binding protein 1	G3BP1	>sp|Q13283|G3BP1_HUMAN Ras GTPase-activating protein-binding protein 1 OS=Homo sapiens GN=G3BP1 PE=1 SV=1	_YQDEVFGGFVTEPQEES(ph)EEEVEEPEER_	S	2	1648.67	20180000	5.14e-05	0.999998	96.842	96.842	149	149	1.0081	0.82354	0.90429	0.9089	b-Adrenergic Receptor kinase substrate motif;BARD1 BRCT domain binding motif;Casein kinase II substrate motif;G protein-coupled receptor kinase 1 substrate motif	___1
P24046;P24046-2;P24046-3	P24046	Gamma-aminobutyric acid receptor subunit rho-1	GABRR1	>sp|P24046|GBRR1_HUMAN Gamma-aminobutyric acid receptor subunit rho-1 OS=Homo sapiens GN=GABRR1 PE=2 SV=2;>sp|P24046-2|GBRR1_HUMAN Isoform 2 of Gamma-aminobutyric acid receptor subunit rho-1 OS=Homo sapiens GN=GABRR1;>sp|P24046-3|GBRR1_HUMAN Isoform 3 of G	_FPIDTQT(ph)CSIEIES(ph)Y(ph)AYT(ph)EDDIM(ox)IY(ph)WK_	Y	3	1249.78	59457000	0.0426483	0.999778	45.784	45.784	229	229;212;142	0.46877	1.1758	NaN	0.7424		___3
P04406;P04406-2;E7EUT5	P04406;P04406-2	Glyceraldehyde-3-phosphate dehydrogenase;Glyceraldehyde-3-phosphate dehydrogenase	GAPDH;GAPDH	>sp|P04406|G3P_HUMAN Glyceraldehyde-3-phosphate dehydrogenase OS=Homo sapiens GN=GAPDH PE=1 SV=3;>sp|P04406-2|G3P_HUMAN Isoform 2 of Glyceraldehyde-3-phosphate dehydrogenase OS=Homo sapiens GN=GAPDH;>tr|E7EUT5|E7EUT5_HUMAN Glyceraldehyde-3-phosphate dehydr	_VIHDNFGIVEGIMTTVHAITAT(ph)QK_	T	3	892.447	36460000	7.93e-38	0.999848	167.48	167.48	184	184;142;109	0.64367	0.7482	0.6491	0.6787	Casein kinase I substrate motif;PKA kinase substrate motif;PKC kinase substrate motif	___1
Q14C86-6;Q14C86;Q14C86-2;Q14C86-5;Q14C86-3;Q14C86-4;F8W9S7;C9IZ08;H0Y7I9;H0Y4E7	Q14C86-6	GTPase-activating protein and VPS9 domain-containing protein 1	GAPVD1;GAPVD1;GAPVD1;GAPVD1;GAPVD1	>sp|Q14C86-6|GAPD1_HUMAN Isoform 6 of GTPase-activating protein and VPS9 domain-containing protein 1 OS=Homo sapiens GN=GAPVD1;>sp|Q14C86|GAPD1_HUMAN GTPase-activating protein and VPS9 domain-containing protein 1 OS=Homo sapiens GN=GAPVD1 PE=1 SV=2;>sp|Q14	_EVSSRPS(ph)T(ph)PGISVVSGISATSEDIPNKIEDIR_	S	4	875.919	8037600	8.02e-05	0.634509	79.365	62.696	761	761;761;761;761;761;740;740;761;624;598	0.93612	0.64215	0.56471	0.6976	AMP-activated protein kinase substrate motif;DNA dependent Protein kinase substrate motif;MAPKAPK2 kinase substrate motif;PKA kinase substrate motif;PKC kinase substrate motif	___2
Q14C86-6;Q14C86;Q14C86-2;Q14C86-5;Q14C86-3;Q14C86-4;F8W9S7;C9IZ08;H0Y7I9;H0Y4E7	Q14C86-6	GTPase-activating protein and VPS9 domain-containing protein 1	GAPVD1;GAPVD1;GAPVD1;GAPVD1;GAPVD1	>sp|Q14C86-6|GAPD1_HUMAN Isoform 6 of GTPase-activating protein and VPS9 domain-containing protein 1 OS=Homo sapiens GN=GAPVD1;>sp|Q14C86|GAPD1_HUMAN GTPase-activating protein and VPS9 domain-containing protein 1 OS=Homo sapiens GN=GAPVD1 PE=1 SV=2;>sp|Q14	_EVSS(ph)RPS(ph)TPGISVVSGISATSEDIPNKIEDIR_	S	3	1167.56	10564000	8.02e-05	0.783322	79.365	79.365	758	758;758;758;758;758;737;737;758;621;595	0.96533	0.64215	NaN	0.7873	Casein kinase I substrate motif;Casein kinase II substrate motif;G protein-coupled receptor kinase 1 substrate motif;MDC1 BRCT domain binding motif;Plk1 PBD domain binding motif	___2
Q86YP4-3;Q86YP4;Q86YP4-2;B4DKZ7	Q86YP4-3	Transcriptional repressor p66-alpha	GATAD2A;GATAD2A	>sp|Q86YP4-3|P66A_HUMAN Isoform 3 of Transcriptional repressor p66-alpha OS=Homo sapiens GN=GATAD2A;>sp|Q86YP4|P66A_HUMAN Transcriptional repressor p66-alpha OS=Homo sapiens GN=GATAD2A PE=1 SV=1;>sp|Q86YP4-2|P66A_HUMAN Isoform 2 of Transcriptional represso	_GTTATSAQANSTPTSVASVVTSAES(ph)PASR_	S	3	939.436	3832600	6.29e-09	0.968986	97.289	97.289	340	340;340;340;167	1.2822	NaN	1.0893	1.1818	b-Adrenergic Receptor kinase substrate motif;Casein kinase I substrate motif;Casein kinase II substrate motif;ERK1,2 kinase substrate motif;GSK-3, ERK1, ERK2, CDK5 substrate motif;WW domain binding motif	___1
Q86YP4-3;Q86YP4;Q86YP4-2;C9JJK9;C9JHD7;C9JGN4;C9JMI3	Q86YP4-3	Transcriptional repressor p66-alpha	GATAD2A;GATAD2A;GATAD2A;GATAD2A;GATAD2A	>sp|Q86YP4-3|P66A_HUMAN Isoform 3 of Transcriptional repressor p66-alpha OS=Homo sapiens GN=GATAD2A;>sp|Q86YP4|P66A_HUMAN Transcriptional repressor p66-alpha OS=Homo sapiens GN=GATAD2A PE=1 SV=1;>sp|Q86YP4-2|P66A_HUMAN Isoform 2 of Transcriptional represso	_RPPS(ph)PDVIVIS(ph)DNEQPSS(ph)PR_	S	3	810.676	26162000	5.23e-19	0.980988	170.1	168.17	114	114;114;114;114;114;114;114	0.89654	0.87663	0.8771	0.8834	ERK1,2 kinase substrate motif;Growth associated histone HI kinase substrate motif;GSK-3, ERK1, ERK2, CDK5 substrate motif;MDC1 BRCT domain binding motif;PKA kinase substrate motif;PKC kinase substrate motif;Plk1 PBD domain binding motif;WW domain binding motif	___3
Q86YP4-3;Q86YP4;Q86YP4-2;C9JJK9;C9JHD7;C9JGN4;C9JMI3	Q86YP4-3	Transcriptional repressor p66-alpha	GATAD2A;GATAD2A;GATAD2A;GATAD2A;GATAD2A	>sp|Q86YP4-3|P66A_HUMAN Isoform 3 of Transcriptional repressor p66-alpha OS=Homo sapiens GN=GATAD2A;>sp|Q86YP4|P66A_HUMAN Transcriptional repressor p66-alpha OS=Homo sapiens GN=GATAD2A PE=1 SV=1;>sp|Q86YP4-2|P66A_HUMAN Isoform 2 of Transcriptional represso	_RPPS(ph)PDVIVIS(ph)DNEQPS(ph)SPR_	S	3	810.676	30342000	5.23e-19	1	170.1	97.057	100	100;100;100;100;100;100;100	0.91034	0.87828	0.8771	0.8884	14-3-3 domain binding motif;Calmodulin-dependent protein kinase II substrate motif;DNA dependent Protein kinase substrate motif;ERK1,2 kinase substrate motif;GSK-3, ERK1, ERK2, CDK5 substrate motif;PKA kinase substrate motif;PKC kinase substrate motif;WW domain binding motif;ZIP kinase substrate motif	___3
Q86YP4-3;Q86YP4;Q86YP4-2;C9JJK9;C9JHD7;C9JGN4;C9JMI3	Q86YP4-3	Transcriptional repressor p66-alpha	GATAD2A;GATAD2A;GATAD2A;GATAD2A;GATAD2A	>sp|Q86YP4-3|P66A_HUMAN Isoform 3 of Transcriptional repressor p66-alpha OS=Homo sapiens GN=GATAD2A;>sp|Q86YP4|P66A_HUMAN Transcriptional repressor p66-alpha OS=Homo sapiens GN=GATAD2A PE=1 SV=1;>sp|Q86YP4-2|P66A_HUMAN Isoform 2 of Transcriptional represso	_RPPS(ph)PDVIVIS(ph)DNEQPSS(ph)PR_	S	3	810.676	28626000	5.23e-19	1	170.1	127.89	107	107;107;107;107;107;107;107	0.91034	0.87828	0.8771	0.8884	Casein kinase II substrate motif	___3
Q86YP4-3;Q86YP4;Q86YP4-2;C9JJK9;C9JHD7;C9JGN4;C9JMI3	Q86YP4-3	Transcriptional repressor p66-alpha	GATAD2A;GATAD2A;GATAD2A;GATAD2A;GATAD2A	>sp|Q86YP4-3|P66A_HUMAN Isoform 3 of Transcriptional repressor p66-alpha OS=Homo sapiens GN=GATAD2A;>sp|Q86YP4|P66A_HUMAN Transcriptional repressor p66-alpha OS=Homo sapiens GN=GATAD2A PE=1 SV=1;>sp|Q86YP4-2|P66A_HUMAN Isoform 2 of Transcriptional represso	_RPPS(ph)PDVIVIS(ph)DNEQPS(ph)SPR_	S	3	810.676	30342000	5.23e-19	1	170.1	97.057	100	100;100;100;100;100;100;100	1.0075	NaN	1.1487	1.0758	14-3-3 domain binding motif;Calmodulin-dependent protein kinase II substrate motif;DNA dependent Protein kinase substrate motif;ERK1,2 kinase substrate motif;GSK-3, ERK1, ERK2, CDK5 substrate motif;PKA kinase substrate motif;PKC kinase substrate motif;WW domain binding motif;ZIP kinase substrate motif	___2
Q86YP4-3;Q86YP4;Q86YP4-2;C9JJK9;C9JHD7;C9JGN4;C9JMI3	Q86YP4-3	Transcriptional repressor p66-alpha	GATAD2A;GATAD2A;GATAD2A;GATAD2A;GATAD2A	>sp|Q86YP4-3|P66A_HUMAN Isoform 3 of Transcriptional repressor p66-alpha OS=Homo sapiens GN=GATAD2A;>sp|Q86YP4|P66A_HUMAN Transcriptional repressor p66-alpha OS=Homo sapiens GN=GATAD2A PE=1 SV=1;>sp|Q86YP4-2|P66A_HUMAN Isoform 2 of Transcriptional represso	_RPPS(ph)PDVIVIS(ph)DNEQPSS(ph)PR_	S	3	810.676	26162000	5.23e-19	0.980988	170.1	168.17	114	114;114;114;114;114;114;114	1.0075	NaN	1.1487	1.0758	ERK1,2 kinase substrate motif;Growth associated histone HI kinase substrate motif;GSK-3, ERK1, ERK2, CDK5 substrate motif;MDC1 BRCT domain binding motif;PKA kinase substrate motif;PKC kinase substrate motif;Plk1 PBD domain binding motif;WW domain binding motif	___2
Q92538	Q92538	Golgi-specific brefeldin A-resistance guanine nucleotide exchange factor 1	GBF1	>sp|Q92538|GBF1_HUMAN Golgi-specific brefeldin A-resistance guanine nucleotide exchange factor 1 OS=Homo sapiens GN=GBF1 PE=1 SV=2	_SQS(ph)AS(ph)VESIPEVIEECTSPADHSDSASVHDMDYVNPR_	S	4	1052.18	15090000	0.0107566	0.747604	72.292	55.765	349	349	0.72815	0.84714	0.86009	0.8095	Casein kinase I substrate motif;Casein kinase II substrate motif;MAPKAPK2 kinase substrate motif	___2
Q92538	Q92538	Golgi-specific brefeldin A-resistance guanine nucleotide exchange factor 1	GBF1	>sp|Q92538|GBF1_HUMAN Golgi-specific brefeldin A-resistance guanine nucleotide exchange factor 1 OS=Homo sapiens GN=GBF1 PE=1 SV=2	_S(ph)QSASVES(ph)IPEVIEECTSPADHSDSASVHDMDYVNPR_	S	3	1402.57	16907000	0.0107566	0.927455	72.292	59.23	352	352	0.80171	0.84714	0.86009	0.8359	b-Adrenergic Receptor kinase substrate motif;Casein kinase II substrate motif	___2
Q92538	Q92538	Golgi-specific brefeldin A-resistance guanine nucleotide exchange factor 1	GBF1	>sp|Q92538|GBF1_HUMAN Golgi-specific brefeldin A-resistance guanine nucleotide exchange factor 1 OS=Homo sapiens GN=GBF1 PE=1 SV=2	_S(ph)QS(ph)ASVESIPEVIEECTSPADHSDSASVHDMDYVNPR_	S	4	1052.18	19524000	0.0107566	0.650945	72.292	63.316	347	347	0.82509	1.027	0.86406	0.9013	Calmodulin-dependent protein kinase II substrate motif;Casein kinase II substrate motif;Chk1 kinase substrate motif;PKA kinase substrate motif;PKC kinase substrate motif	___2
Q9Y5B6;Q9Y5B6-2	Q9Y5B6	GC-rich sequence DNA-binding factor 1	GCFC1	>sp|Q9Y5B6|PAXB1_HUMAN PAX3- and PAX7-binding protein 1 OS=Homo sapiens GN=PAXBP1 PE=1 SV=2;>sp|Q9Y5B6-2|PAXB1_HUMAN Isoform 2 of PAX3- and PAX7-binding protein 1 OS=Homo sapiens GN=PAXBP1	_M(ox)ADHIEGIS(ph)S(ph)DDEETSTDITNFNIEKDR_	S	3	1120.12	86709000	1.87e-07	0.999478	108.94	108.77	557	557;557	1.0412	0.99039	1.0224	1.0178	Casein kinase I substrate motif;Casein kinase II substrate motif;Pyruvate dehydrogenase kinase substrate motif	___2
Q9Y5B6;Q9Y5B6-2	Q9Y5B6	GC-rich sequence DNA-binding factor 1	GCFC1	>sp|Q9Y5B6|PAXB1_HUMAN PAX3- and PAX7-binding protein 1 OS=Homo sapiens GN=PAXBP1 PE=1 SV=2;>sp|Q9Y5B6-2|PAXB1_HUMAN Isoform 2 of PAX3- and PAX7-binding protein 1 OS=Homo sapiens GN=PAXBP1	_M(ox)ADHIEGIS(ph)S(ph)DDEETSTDITNFNIEKDR_	S	3	1120.12	86709000	1.87e-07	0.999478	108.94	108.77	558	558;558	1.0412	0.99039	1.0224	1.0178	BARD1 BRCT domain binding motif;Casein kinase II substrate motif;MDC1 BRCT domain binding motif;Plk1 PBD domain binding motif	___2
P16383;P16383-2	P16383	GC-rich sequence DNA-binding factor 2	GCFC2	>sp|P16383|GCFC2_HUMAN GC-rich sequence DNA-binding factor 2 OS=Homo sapiens GN=GCFC2 PE=1 SV=2;>sp|P16383-2|GCFC2_HUMAN Isoform 2 of GC-rich sequence DNA-binding factor 2 OS=Homo sapiens GN=GCFC2	_VISGNCNHQEGTS(ph)S(ph)DDEIPSAEMIDFQK_	S	3	1090.1	15808000	0.00450952	0.920617	77.19	61.37	430	430;392	0.95368	0.98609	NaN	0.9697	BARD1 BRCT domain binding motif;Casein kinase II substrate motif;MDC1 BRCT domain binding motif;Plk1 PBD domain binding motif	___2
P16383;P16383-2	P16383	GC-rich sequence DNA-binding factor 2	GCFC2	>sp|P16383|GCFC2_HUMAN GC-rich sequence DNA-binding factor 2 OS=Homo sapiens GN=GCFC2 PE=1 SV=2;>sp|P16383-2|GCFC2_HUMAN Isoform 2 of GC-rich sequence DNA-binding factor 2 OS=Homo sapiens GN=GCFC2	_VIS(ph)GNCNHQEGTS(ph)SDDEIPSAEMIDFQK_	S	3	1090.1	33369000	0.00450952	0.985278	77.19	77.19	419	419;381	1.0759	1.0492	1.0633	1.0627	14-3-3 domain binding motif;Calmodulin-dependent protein kinase II substrate motif;PKA kinase substrate motif;PKC kinase substrate motif	___2
Q06210;Q06210-2	Q06210	Glucosamine--fructose-6-phosphate aminotransferase [isomerizing] 1	GFPT1	>sp|Q06210|GFPT1_HUMAN Glutamine--fructose-6-phosphate aminotransferase [isomerizing] 1 OS=Homo sapiens GN=GFPT1 PE=1 SV=3;>sp|Q06210-2|GFPT1_HUMAN Isoform 2 of Glutamine--fructose-6-phosphate aminotransferase [isomerizing] 1 OS=Homo sapiens GN=GFPT1	_GSCNISRVDS(ph)TTCIFPVEEK_	S	2	1190.02	189410000	1.14e-13	0.972095	166.04	135.66	261	261;243	1.0682	1.1235	1.1123	1.1011	14-3-3 domain binding motif;b-Adrenergic Receptor kinase substrate motif;Calmodulin-dependent protein kinase I substrate motif;Calmodulin-dependent protein kinase II substrate motif;Calmodulin-dependent protein kinase IV substrate motif;Casein kinase II substrate motif;Chk1 kinase substrate motif;MAPKAPK2 kinase substrate motif;PKA kinase substrate motif;PKC kinase substrate motif	___1
Q06210;Q06210-2	Q06210	Glucosamine--fructose-6-phosphate aminotransferase [isomerizing] 1	GFPT1	>sp|Q06210|GFPT1_HUMAN Glutamine--fructose-6-phosphate aminotransferase [isomerizing] 1 OS=Homo sapiens GN=GFPT1 PE=1 SV=3;>sp|Q06210-2|GFPT1_HUMAN Isoform 2 of Glutamine--fructose-6-phosphate aminotransferase [isomerizing] 1 OS=Homo sapiens GN=GFPT1	_VDST(ph)TCIFPVEEK_	T	2	802.849	54656000	6.46e-07	0.832656	166.9	102.29	262	262;244	1.1593	1.1713	2.8917	1.5776	MDC1 BRCT domain binding motif;Plk1 PBD domain binding motif	___1
Q9UJY5;Q6IC75;Q9UJY5-2;Q9UJY5-3	Q9UJY5	ADP-ribosylation factor-binding protein GGA1	GGA1;GGA1	>sp|Q9UJY5|GGA1_HUMAN ADP-ribosylation factor-binding protein GGA1 OS=Homo sapiens GN=GGA1 PE=1 SV=1;>tr|Q6IC75|Q6IC75_HUMAN ADP-ribosylation factor-binding protein GGA1 OS=Homo sapiens GN=GGA1 PE=2 SV=1;>sp|Q9UJY5-2|GGA1_HUMAN Isoform 2 of ADP-ribosylatio	_IAS(ph)DTEDNDEAIAEIIQANDNITQVINIYK_	S	3	1138.54	3320900	0.000210526	0.499999	80.721	68.657	268	268;285;235;195	1.0028	NaN	1.2296	1.1104	14-3-3 domain binding motif;Calmodulin-dependent protein kinase II substrate motif;Calmodulin-dependent protein kinase IV substrate motif;Casein kinase II substrate motif;Chk1 kinase substrate motif;PKA kinase substrate motif;PKC kinase substrate motif	___1
Q9UJY5;Q6IC75;Q9UJY5-2;Q9UJY5-3	Q9UJY5	ADP-ribosylation factor-binding protein GGA1	GGA1;GGA1	>sp|Q9UJY5|GGA1_HUMAN ADP-ribosylation factor-binding protein GGA1 OS=Homo sapiens GN=GGA1 PE=1 SV=1;>tr|Q6IC75|Q6IC75_HUMAN ADP-ribosylation factor-binding protein GGA1 OS=Homo sapiens GN=GGA1 PE=2 SV=1;>sp|Q9UJY5-2|GGA1_HUMAN Isoform 2 of ADP-ribosylatio	_IAS(ph)DTEDNDEAIAEIIQANDNITQVINIYK_	T	3	1138.54	3320900	0.000210526	0.499999	80.721	68.657	270	270;287;237;197	1.0028	NaN	1.2296	1.1104	b-Adrenergic Receptor kinase substrate motif;G protein-coupled receptor kinase 1 substrate motif	___1
Q6Y7W6;Q6Y7W6-4;I1E4Y6;Q6Y7W6-3;E7ESB6;C9JHW1;C9JRZ2;C9JHT0;C9J0V6;C9JXQ0;C9JPV7;F8WCD5;C9JW88	Q6Y7W6	PERQ amino acid-rich with GYF domain-containing protein 2	GIGYF2;GIGYF2;GIGYF2;GIGYF2;GIGYF2;GIGYF2;GIGYF2;GIGYF2;GIGYF2;GIGYF2;GIGYF2	>sp|Q6Y7W6|PERQ2_HUMAN PERQ amino acid-rich with GYF domain-containing protein 2 OS=Homo sapiens GN=GIGYF2 PE=1 SV=1;>sp|Q6Y7W6-4|PERQ2_HUMAN Isoform 3 of PERQ amino acid-rich with GYF domain-containing protein 2 OS=Homo sapiens GN=GIGYF2;>tr|I1E4Y6|I1E4Y6	_AISSGGSITS(ph)PPISPAIPK_	S	2	930.479	16814000	2.19e-05	0.91512	125.79	125.79	26	26;26;26;26;26;26;26;26;26;26;26;26;26	1.288	1.2602	1.2067	1.2512	Casein kinase I substrate motif;ERK1,2 kinase substrate motif;G protein-coupled receptor kinase 1 substrate motif;GSK3 kinase substrate motif;GSK-3, ERK1, ERK2, CDK5 substrate motif;WW domain binding motif	___1
Q6Y7W6;Q6Y7W6-4;I1E4Y6;Q6Y7W6-3;E7ESB6;C9JHW1;C9JRZ2;C9JHT0;C9J0V6;C9JXQ0;C9JPV7;F8WCD5;C9JW88	Q6Y7W6	PERQ amino acid-rich with GYF domain-containing protein 2	GIGYF2;GIGYF2;GIGYF2;GIGYF2;GIGYF2;GIGYF2;GIGYF2;GIGYF2;GIGYF2;GIGYF2;GIGYF2	>sp|Q6Y7W6|PERQ2_HUMAN PERQ amino acid-rich with GYF domain-containing protein 2 OS=Homo sapiens GN=GIGYF2 PE=1 SV=1;>sp|Q6Y7W6-4|PERQ2_HUMAN Isoform 3 of PERQ amino acid-rich with GYF domain-containing protein 2 OS=Homo sapiens GN=GIGYF2;>tr|I1E4Y6|I1E4Y6	_AISSGGSIT(ph)SPPISPAIPK_	T	2	930.479	15734000	8.1e-05	0.871293	126.91	126.91	25	25;25;25;25;25;25;25;25;25;25;25;25;25	1.3373	1.2645	1.2973	1.2994		___1
Q9Y2X7;Q9Y2X7-3;J3QRU8;J3QLH1	Q9Y2X7	ARF GTPase-activating protein GIT1	GIT1	>sp|Q9Y2X7|GIT1_HUMAN ARF GTPase-activating protein GIT1 OS=Homo sapiens GN=GIT1 PE=1 SV=2;>sp|Q9Y2X7-3|GIT1_HUMAN Isoform 3 of ARF GTPase-activating protein GIT1 OS=Homo sapiens GN=GIT1;>tr|J3QRU8|J3QRU8_HUMAN ARF GTPase-activating protein GIT1 OS=Homo sa	_SQSDIDDQHDYDS(ph)VAS(ph)DEDTDQEPIR_	S	3	1047.39	18982000	0.000465624	0.9965	95.891	95.891	388	388;397;388;133	0.9824	0.92126	0.96124	0.9546	Casein kinase II substrate motif;G protein-coupled receptor kinase 1 substrate motif;Pyruvate dehydrogenase kinase substrate motif	___1
Q9Y2X7;Q9Y2X7-3;J3QRU8;J3QLH1	Q9Y2X7	ARF GTPase-activating protein GIT1	GIT1	>sp|Q9Y2X7|GIT1_HUMAN ARF GTPase-activating protein GIT1 OS=Homo sapiens GN=GIT1 PE=1 SV=2;>sp|Q9Y2X7-3|GIT1_HUMAN Isoform 3 of ARF GTPase-activating protein GIT1 OS=Homo sapiens GN=GIT1;>tr|J3QRU8|J3QRU8_HUMAN ARF GTPase-activating protein GIT1 OS=Homo sa	_SQSDIDDQHDY(ph)DS(ph)VASDEDTDQEPIR_	S	3	1047.39	33932000	1.38e-13	0.990959	125.31	125.31	385	385;394;385;130	0.96154	0.8835	1.138	0.9888	b-Adrenergic Receptor kinase substrate motif;Casein kinase I substrate motif;Casein kinase II substrate motif	___2
Q9Y2X7;Q9Y2X7-3;J3QRU8;J3QLH1	Q9Y2X7	ARF GTPase-activating protein GIT1	GIT1	>sp|Q9Y2X7|GIT1_HUMAN ARF GTPase-activating protein GIT1 OS=Homo sapiens GN=GIT1 PE=1 SV=2;>sp|Q9Y2X7-3|GIT1_HUMAN Isoform 3 of ARF GTPase-activating protein GIT1 OS=Homo sapiens GN=GIT1;>tr|J3QRU8|J3QRU8_HUMAN ARF GTPase-activating protein GIT1 OS=Homo sa	_SQSDIDDQHDY(ph)DS(ph)VASDEDTDQEPIR_	Y	3	1047.39	22400000	1.38e-13	0.754135	125.31	125.31	383	383;392;383;128	0.96154	NaN	1.138	1.0461	ALK kinase substrate motif;EGFR kinase substrate motif;JAK2 kinase substrate motif;Src kinase substrate motif;TC-PTP phosphatase substrate motif	___2
Q9Y2X7;Q9Y2X7-3;J3QRU8;J3QL89	Q9Y2X7	ARF GTPase-activating protein GIT1	GIT1	>sp|Q9Y2X7|GIT1_HUMAN ARF GTPase-activating protein GIT1 OS=Homo sapiens GN=GIT1 PE=1 SV=2;>sp|Q9Y2X7-3|GIT1_HUMAN Isoform 3 of ARF GTPase-activating protein GIT1 OS=Homo sapiens GN=GIT1;>tr|J3QRU8|J3QRU8_HUMAN ARF GTPase-activating protein GIT1 OS=Homo sa	_HGS(ph)GADSDYENTQSGDPIIGIEGKR_	S	3	895.059	54884000	3.29e-57	0.999999	189.12	189.12	592	592;601;592;55	1.3389	1.1482	1.0251	1.1637	14-3-3 domain binding motif;Calmodulin-dependent protein kinase II substrate motif;Calmodulin-dependent protein kinase IV substrate motif;Casein kinase II substrate motif;Chk1 kinase substrate motif;G protein-coupled receptor kinase 1 substrate motif;GSK3 kinase substrate motif;MAPKAPK2 kinase substrate motif;PKA kinase substrate motif;PKC kinase substrate motif;Pyruvate dehydrogenase kinase subs…	___1
Q9Y2X7;Q9Y2X7-3;J3QRU8	Q9Y2X7	ARF GTPase-activating protein GIT1	GIT1	>sp|Q9Y2X7|GIT1_HUMAN ARF GTPase-activating protein GIT1 OS=Homo sapiens GN=GIT1 PE=1 SV=2;>sp|Q9Y2X7-3|GIT1_HUMAN Isoform 3 of ARF GTPase-activating protein GIT1 OS=Homo sapiens GN=GIT1;>tr|J3QRU8|J3QRU8_HUMAN ARF GTPase-activating protein GIT1 OS=Homo sa	_SIS(ph)SPTDNIEISIR_	S	2	806.385	1405600	0.0166694	0.693016	102.5	102.5	361	361;370;361	1.2613	NaN	1.1457	1.2021	Casein kinase I substrate motif;Casein kinase II substrate motif;PKA kinase substrate motif;PKC kinase substrate motif	___1
Q86VQ1	Q86VQ1	Glucocorticoid-induced transcript 1 protein	GLCCI1	>sp|Q86VQ1|GLCI1_HUMAN Glucocorticoid-induced transcript 1 protein OS=Homo sapiens GN=GLCCI1 PE=1 SV=1	_RSAAGS(ph)PPAVAAAGSGNGAGGGGGVGCAPAAGAGR_	S	3	967.777	2994400	8.34e-08	0.804467	92.089	92.089	30	30	0.90816	NaN	0.93265	0.9203	ERK1,2 kinase substrate motif;GSK-3, ERK1, ERK2, CDK5 substrate motif;MAPKAPK2 kinase substrate motif;WW domain binding motif	___1
P36915;P36915-2	P36915	Guanine nucleotide-binding protein-like 1	GNL1	>sp|P36915|GNL1_HUMAN Guanine nucleotide-binding protein-like 1 OS=Homo sapiens GN=GNL1 PE=1 SV=2;>sp|P36915-2|GNL1_HUMAN Isoform 2 of Guanine nucleotide-binding protein-like 1 OS=Homo sapiens GN=GNL1	_DVAGATWGNGS(ph)GEEEEEEDGPAVIVEQQTDSAMEPTGPTQER_	S	3	1494.96	22601000	8.02e-05	0.933608	77.026	77.026	324	324;147	0.92615	0.80943	0.74576	0.8238	Casein kinase II substrate motif	___1
B4DKT0;Q9H8Y8;Q9H8Y8-2	B4DKT0	Golgi reassembly-stacking protein 2	GORASP2;GORASP2	>tr|B4DKT0|B4DKT0_HUMAN Golgi reassembly-stacking protein 2 OS=Homo sapiens GN=GORASP2 PE=2 SV=1;>sp|Q9H8Y8|GORS2_HUMAN Golgi reassembly-stacking protein 2 OS=Homo sapiens GN=GORASP2 PE=1 SV=3;>sp|Q9H8Y8-2|GORS2_HUMAN Isoform 2 of Golgi reassembly-stacking	_APTTVEDRVGDST(ph)PVSEKPVSAAVDANASES(ph)P_	T	3	1115.16	24615000	1.36e-15	0.804575	108.32	96.534	445	445;433;365	1.0027	0.78274	NaN	0.8859	Casein kinase I substrate motif;Casein kinase II substrate motif;GSK-3, ERK1, ERK2, CDK5 substrate motif;MDC1 BRCT domain binding motif;Plk1 PBD domain binding motif;WW domain binding motif	___2
B4DKT0;Q9H8Y8;Q9H8Y8-2	B4DKT0	Golgi reassembly-stacking protein 2	GORASP2;GORASP2	>tr|B4DKT0|B4DKT0_HUMAN Golgi reassembly-stacking protein 2 OS=Homo sapiens GN=GORASP2 PE=2 SV=1;>sp|Q9H8Y8|GORS2_HUMAN Golgi reassembly-stacking protein 2 OS=Homo sapiens GN=GORASP2 PE=1 SV=3;>sp|Q9H8Y8-2|GORS2_HUMAN Isoform 2 of Golgi reassembly-stacking	_APTTVEDRVGDS(ph)TPVSEKPVSAAVDANASES(ph)P_	S	3	1115.16	118590000	4.53e-37	0.985424	131.27	116.55	463	463;451;383	1.0027	0.80536	1.054	0.9477	b-Adrenergic Receptor kinase substrate motif;ERK1,2 kinase substrate motif;GSK-3, ERK1, ERK2, CDK5 substrate motif;WW domain binding motif	___2
B4DKT0;Q9H8Y8;Q9H8Y8-2	B4DKT0	Golgi reassembly-stacking protein 2	GORASP2;GORASP2	>tr|B4DKT0|B4DKT0_HUMAN Golgi reassembly-stacking protein 2 OS=Homo sapiens GN=GORASP2 PE=2 SV=1;>sp|Q9H8Y8|GORS2_HUMAN Golgi reassembly-stacking protein 2 OS=Homo sapiens GN=GORASP2 PE=1 SV=3;>sp|Q9H8Y8-2|GORS2_HUMAN Isoform 2 of Golgi reassembly-stacking	_APTTVEDRVGDS(ph)TPVSEKPVSAAVDANASES(ph)P_	S	3	1115.16	118590000	4.53e-37	0.985424	131.27	116.55	463	463;451;383	1.0821	NaN	0.85484	0.9618	b-Adrenergic Receptor kinase substrate motif;ERK1,2 kinase substrate motif;GSK-3, ERK1, ERK2, CDK5 substrate motif;WW domain binding motif	___1
Q9UKJ3;Q9UKJ3-2	Q9UKJ3	G patch domain-containing protein 8	GPATCH8	>sp|Q9UKJ3|GPTC8_HUMAN G patch domain-containing protein 8 OS=Homo sapiens GN=GPATCH8 PE=1 SV=2;>sp|Q9UKJ3-2|GPTC8_HUMAN Isoform 2 of G patch domain-containing protein 8 OS=Homo sapiens GN=GPATCH8	_SSAPADSERGPKPEPPGSGS(ph)PAPPR_	S	3	836.722	73279000	1.38e-05	0.959516	109.37	109.37	740	740;662	0.79998	0.78689	0.46223	0.6626	ERK1,2 kinase substrate motif;G protein-coupled receptor kinase 1 substrate motif;GSK-3, ERK1, ERK2, CDK5 substrate motif;WW domain binding motif	___1
Q92917	Q92917	G patch domain and KOW motifs-containing protein	GPKOW	>sp|Q92917|GPKOW_HUMAN G patch domain and KOW motifs-containing protein OS=Homo sapiens GN=GPKOW PE=1 SV=2	_(ac)ADSKEGVIPITAASTAPISFGFTRTS(ph)AR_	S	3	991.829	14197000	1.68e-12	0.825412	115.01	107.56	27	27	1.5492	1.0267	0.97548	1.1577	PKA kinase substrate motif;PKC kinase substrate motif	___1
B4DQM4;Q9HCN4;Q9HCN4-4;Q9HCN4-2;Q9HCN4-3	B4DQM4	GPN-loop GTPase 1	GPN1	>tr|B4DQM4|B4DQM4_HUMAN GPN-loop GTPase 1 OS=Homo sapiens GN=GPN1 PE=2 SV=1;>sp|Q9HCN4|GPN1_HUMAN GPN-loop GTPase 1 OS=Homo sapiens GN=GPN1 PE=1 SV=1;>sp|Q9HCN4-4|GPN1_HUMAN Isoform 4 of GPN-loop GTPase 1 OS=Homo sapiens GN=GPN1;>sp|Q9HCN4-2|GPN1_HUMAN Iso	_GTIDEEDEEADS(ph)DTDDIDHR_	T	3	786.291	32689000	0.00494685	0.5	80.361	80.361	354	354;340;328;261;245	0.95488	0.91838	NaN	0.9365	b-Adrenergic Receptor kinase substrate motif;Casein kinase I substrate motif	___1
B4DQM4;Q9HCN4;Q9HCN4-4;Q9HCN4-2;Q9HCN4-3	B4DQM4	GPN-loop GTPase 1	GPN1	>tr|B4DQM4|B4DQM4_HUMAN GPN-loop GTPase 1 OS=Homo sapiens GN=GPN1 PE=2 SV=1;>sp|Q9HCN4|GPN1_HUMAN GPN-loop GTPase 1 OS=Homo sapiens GN=GPN1 PE=1 SV=1;>sp|Q9HCN4-4|GPN1_HUMAN Isoform 4 of GPN-loop GTPase 1 OS=Homo sapiens GN=GPN1;>sp|Q9HCN4-2|GPN1_HUMAN Iso	_GTIDEEDEEADS(ph)DTDDIDHR_	S	2	1178.93	57304000	1.35e-196	0.999891	267.24	267.24	352	352;338;326;259;243	1.3622	0.84422	0.96727	1.0361	b-Adrenergic Receptor kinase substrate motif;Casein kinase I substrate motif;Casein kinase II substrate motif;Pyruvate dehydrogenase kinase substrate motif	___1
Q86SQ6-1;Q86SQ6	Q86SQ6-1	Probable G-protein coupled receptor 123	GPR123	>sp|Q86SQ6-1|GP123_HUMAN Isoform 1 of Probable G-protein coupled receptor 123 OS=Homo sapiens GN=GPR123;>sp|Q86SQ6|GP123_HUMAN Probable G-protein coupled receptor 123 OS=Homo sapiens GN=GPR123 PE=2 SV=3	_YPIICQAVGIVIHY(ph)S(ph)TIS(ph)T(ph)MIWIGVT(ph)ARNIY(ph)K_	Y	3	1387.59	20856000	0.0640672	0.997306	31.632	31.632	829	829;109	1.0534	NaN	1.6715	1.3269	JAK2 kinase substrate motif	___3
Q86YR5;Q86YR5-4	Q86YR5	G-protein-signaling modulator 1	GPSM1	>sp|Q86YR5|GPSM1_HUMAN G-protein-signaling modulator 1 OS=Homo sapiens GN=GPSM1 PE=1 SV=2;>sp|Q86YR5-4|GPSM1_HUMAN Isoform 4 of G-protein-signaling modulator 1 OS=Homo sapiens GN=GPSM1	_TSIPRAPS(ph)SDEECFFDIITK_	S	3	798.363	2425300	1.79e-07	0.776908	145.88	71.376	492	492;469	1.1518	NaN	0.97866	1.0617	14-3-3 domain binding motif;Calmodulin-dependent protein kinase II substrate motif;Calmodulin-dependent protein kinase IV substrate motif;Casein kinase II substrate motif;Chk1 kinase substrate motif;DNA dependent Protein kinase substrate motif;PKA kinase substrate motif;PKC kinase substrate motif	___1
Q14687;Q14687-3;Q14687-2;H0Y613;H7C3B5	Q14687;Q14687-2	Genetic suppressor element 1	GSE1;KIAA0182;KIAA0182	>sp|Q14687|GSE1_HUMAN Genetic suppressor element 1 OS=Homo sapiens GN=GSE1 PE=1 SV=3;>sp|Q14687-3|GSE1_HUMAN Isoform 3 of Genetic suppressor element 1 OS=Homo sapiens GN=GSE1;>sp|Q14687-2|GSE1_HUMAN Isoform 2 of Genetic suppressor element 1 OS=Homo sapiens	_KGPPTQEIDRDS(ph)EEEEEEDDEDGEDEEEVPK_	S	3	1228.48	38452000	1.2e-05	0.989344	86.32	60.527	1101	1101;1028;997;870;303	0.91468	0.8136	0.8323	0.8524	b-Adrenergic Receptor kinase substrate motif;BARD1 BRCT domain binding motif;Casein kinase I substrate motif;Casein kinase II substrate motif;G protein-coupled receptor kinase 1 substrate motif;PKA kinase substrate motif;PKC kinase substrate motif	___1
P49841-2;P49841	P49841-2	Glycogen synthase kinase-3 beta	GSK3B	>sp|P49841-2|GSK3B_HUMAN Isoform 2 of Glycogen synthase kinase-3 beta OS=Homo sapiens GN=GSK3B;>sp|P49841|GSK3B_HUMAN Glycogen synthase kinase-3 beta OS=Homo sapiens GN=GSK3B PE=1 SV=2	_TTS(ph)FAESCKPVQQPSAFGSMK_	S	3	790.016	11377000	0.00123313	0.734778	84.327	84.327	9	9;9	1.6339	NaN	1.6148	1.6243	14-3-3 domain binding motif;Akt kinase substrate motif;Calmodulin-dependent protein kinase II substrate motif;Casein kinase II substrate motif;G protein-coupled receptor kinase 1 substrate motif;GSK3 kinase substrate motif;MAPKAPK1 kinase substrate motif;PKA kinase substrate motif;PKC kinase substrate motif	___1
P35269;M0QXD6;E7EUG6;M0R0R9	P35269	General transcription factor IIF subunit 1	GTF2F1;GTF2F1	>sp|P35269|T2FA_HUMAN General transcription factor IIF subunit 1 OS=Homo sapiens GN=GTF2F1 PE=1 SV=2;>tr|M0QXD6|M0QXD6_HUMAN General transcription factor IIF subunit 1 (Fragment) OS=Homo sapiens GN=GTF2F1 PE=2 SV=1;>tr|E7EUG6|E7EUG6_HUMAN General transcrip	_IHDIEDDIEMSS(ph)DAS(ph)DAS(ph)GEEGGRVPK_	S	3	1033.72	43203000	5.38e-05	0.999135	102.03	76.208	221	221;137;136;281	NaN	0.6063	0.56831	0.587	Casein kinase I substrate motif;Casein kinase II substrate motif;MAPKAPK2 kinase substrate motif	___2
P35269;M0QXD6;E7EUG6;M0R0R9	P35269	General transcription factor IIF subunit 1	GTF2F1;GTF2F1	>sp|P35269|T2FA_HUMAN General transcription factor IIF subunit 1 OS=Homo sapiens GN=GTF2F1 PE=1 SV=2;>tr|M0QXD6|M0QXD6_HUMAN General transcription factor IIF subunit 1 (Fragment) OS=Homo sapiens GN=GTF2F1 PE=2 SV=1;>tr|E7EUG6|E7EUG6_HUMAN General transcrip	_IHDIEDDIEMSSDAS(ph)DAS(ph)GEEGGRVPK_	S	3	1007.07	43203000	5.38e-05	0.999925	102.03	102.03	224	224;140;139;284	NaN	0.6063	0.56831	0.587	Casein kinase II substrate motif	___2
P35269;M0QXD6;E7EUG6;M0R0R9	P35269	General transcription factor IIF subunit 1	GTF2F1;GTF2F1	>sp|P35269|T2FA_HUMAN General transcription factor IIF subunit 1 OS=Homo sapiens GN=GTF2F1 PE=1 SV=2;>tr|M0QXD6|M0QXD6_HUMAN General transcription factor IIF subunit 1 (Fragment) OS=Homo sapiens GN=GTF2F1 PE=2 SV=1;>tr|E7EUG6|E7EUG6_HUMAN General transcrip	_IHDIEDDIEMSS(ph)DAS(ph)DAS(ph)GEEGGRVPK_	S	3	1033.72	43203000	5.38e-05	0.999135	102.03	76.208	221	221;137;136;281	1.1481	1.1287	1.1372	1.138	Casein kinase I substrate motif;Casein kinase II substrate motif;MAPKAPK2 kinase substrate motif	___3
P35269;M0QXD6;E7EUG6;M0R0R9	P35269	General transcription factor IIF subunit 1	GTF2F1;GTF2F1	>sp|P35269|T2FA_HUMAN General transcription factor IIF subunit 1 OS=Homo sapiens GN=GTF2F1 PE=1 SV=2;>tr|M0QXD6|M0QXD6_HUMAN General transcription factor IIF subunit 1 (Fragment) OS=Homo sapiens GN=GTF2F1 PE=2 SV=1;>tr|E7EUG6|E7EUG6_HUMAN General transcrip	_IHDIEDDIEMSSDAS(ph)DAS(ph)GEEGGRVPK_	S	3	1007.07	43203000	5.38e-05	0.999925	102.03	102.03	224	224;140;139;284	1.1481	1.1287	1.1372	1.138	Casein kinase II substrate motif	___3
P35269;M0QXD6;E7EUG6;M0R0R9	P35269	General transcription factor IIF subunit 1	GTF2F1;GTF2F1	>sp|P35269|T2FA_HUMAN General transcription factor IIF subunit 1 OS=Homo sapiens GN=GTF2F1 PE=1 SV=2;>tr|M0QXD6|M0QXD6_HUMAN General transcription factor IIF subunit 1 (Fragment) OS=Homo sapiens GN=GTF2F1 PE=2 SV=1;>tr|E7EUG6|E7EUG6_HUMAN General transcrip	_IHDIEDDIEMSS(ph)DAS(ph)DAS(ph)GEEGGRVPK_	S	3	1033.72	28053000	0.000203705	0.766084	76.208	62.034	218	218;134;133;278	1.2344	1.1287	1.1372	1.1658	Casein kinase I substrate motif;Casein kinase II substrate motif;MDC1 BRCT domain binding motif;Plk1 PBD domain binding motif	___3
P78347;P78347-3;P78347-4;P78347-2	P78347	General transcription factor II-I	GTF2I	>sp|P78347|GTF2I_HUMAN General transcription factor II-I OS=Homo sapiens GN=GTF2I PE=1 SV=2;>sp|P78347-3|GTF2I_HUMAN Isoform 3 of General transcription factor II-I OS=Homo sapiens GN=GTF2I;>sp|P78347-4|GTF2I_HUMAN Isoform 4 of General transcription factor	_S(ph)PGSNSKVPEIEVTVEGPNNNNPQTSAVR_	S	2	1551.23	64368000	7.31e-34	0.965797	143.79	143.79	674	674;654;653;633	0.80981	0.69151	0.76279	0.7531	14-3-3 domain binding motif;Calmodulin-dependent protein kinase II substrate motif;Casein kinase I substrate motif;Casein kinase II substrate motif;ERK1,2 kinase substrate motif;Growth associated histone HI kinase substrate motif;GSK-3, ERK1, ERK2, CDK5 substrate motif;PKA kinase substrate motif;PKC kinase substrate motif;WW domain binding motif;ZIP kinase substrate motif	___1
P78347;P78347-3;P78347-4;P78347-2	P78347	General transcription factor II-I	GTF2I	>sp|P78347|GTF2I_HUMAN General transcription factor II-I OS=Homo sapiens GN=GTF2I PE=1 SV=2;>sp|P78347-3|GTF2I_HUMAN Isoform 3 of General transcription factor II-I OS=Homo sapiens GN=GTF2I;>sp|P78347-4|GTF2I_HUMAN Isoform 4 of General transcription factor	_SPGSNS(ph)KVPEIEVTVEGPNNNNPQTSAVR_	S	3	1034.49	109540000	1.06e-34	0.640197	147.76	147.76	679	679;659;658;638	NaN	0.85535	0.82161	0.8383		___1
P78347;P78347-3;P78347-4;P78347-2	P78347	General transcription factor II-I	GTF2I	>sp|P78347|GTF2I_HUMAN General transcription factor II-I OS=Homo sapiens GN=GTF2I PE=1 SV=2;>sp|P78347-3|GTF2I_HUMAN Isoform 3 of General transcription factor II-I OS=Homo sapiens GN=GTF2I;>sp|P78347-4|GTF2I_HUMAN Isoform 4 of General transcription factor	_SPGS(ph)NSKVPEIEVTVEGPNNNNPQTSAVR_	S	4	776.119	11056000	9.73e-34	0.81283	142.25	109.19	677	677;657;656;636	1.096	0.78241	NaN	0.926	Casein kinase II substrate motif	___1
Q12789;Q12789-3	Q12789	General transcription factor 3C polypeptide 1	GTF3C1	>sp|Q12789|TF3C1_HUMAN General transcription factor 3C polypeptide 1 OS=Homo sapiens GN=GTF3C1 PE=1 SV=4;>sp|Q12789-3|TF3C1_HUMAN Isoform 2 of General transcription factor 3C polypeptide 1 OS=Homo sapiens GN=GTF3C1	_TSQPPVPQGEAEEDS(ph)QGKEGPSGSGDSQISASSR_	S	3	1156.17	23411000	7.8e-12	0.999869	97.128	97.128	739	739;739	0.62241	0.58085	0.63533	0.6124	ATM kinase substrate motif;b-Adrenergic Receptor kinase substrate motif;Casein kinase I substrate motif;DNA dependent Protein kinase substrate motif	___1
Q9Y5Q9;Q9Y5Q9-2	Q9Y5Q9	General transcription factor 3C polypeptide 3	GTF3C3	>sp|Q9Y5Q9|TF3C3_HUMAN General transcription factor 3C polypeptide 3 OS=Homo sapiens GN=GTF3C3 PE=1 SV=1;>sp|Q9Y5Q9-2|TF3C3_HUMAN Isoform 2 of General transcription factor 3C polypeptide 3 OS=Homo sapiens GN=GTF3C3	_GKIS(ph)AEENPDDSEVPSSSGINSTK_	S	2	1264.56	47210000	2.08e-83	1	211.4	203.26	43	43;43	1.0033	1.1702	1.0344	1.0669	Casein kinase II substrate motif;PKA kinase substrate motif;PKC kinase substrate motif	___1
O00178;F8WAZ4	O00178	GTP-binding protein 1	GTPBP1;GTPBP1	>sp|O00178|GTPB1_HUMAN GTP-binding protein 1 OS=Homo sapiens GN=GTPBP1 PE=1 SV=3;>tr|F8WAZ4|F8WAZ4_HUMAN GTP-binding protein 1 OS=Homo sapiens GN=GTPBP1 PE=2 SV=1	_SAMDSPVPASMFAPEPS(ph)SPGAAR_	S	3	780.673	17936000	4.12e-15	0.8528	132.53	78.202	24	24;24	1.0034	1.0246	0.90753	0.9772	DNA dependent Protein kinase substrate motif;G protein-coupled receptor kinase 1 substrate motif	___1
O00178;F8WAZ4	O00178	GTP-binding protein 1	GTPBP1;GTPBP1	>sp|O00178|GTPB1_HUMAN GTP-binding protein 1 OS=Homo sapiens GN=GTPBP1 PE=1 SV=3;>tr|F8WAZ4|F8WAZ4_HUMAN GTP-binding protein 1 OS=Homo sapiens GN=GTPBP1 PE=2 SV=1	_SAMDSPVPASMFAPEPSS(ph)PGAAR_	S	2	1170.51	18280000	4.9e-17	0.861047	141.21	141.21	25	25;25	1.0673	1.0607	1.0895	1.0724	Casein kinase I substrate motif;ERK1,2 kinase substrate motif;G protein-coupled receptor kinase 1 substrate motif;GSK-3, ERK1, ERK2, CDK5 substrate motif;MDC1 BRCT domain binding motif;Plk1 PBD domain binding motif;WW domain binding motif	___1
O00178;F8WAZ4	O00178	GTP-binding protein 1	GTPBP1;GTPBP1	>sp|O00178|GTPB1_HUMAN GTP-binding protein 1 OS=Homo sapiens GN=GTPBP1 PE=1 SV=3;>tr|F8WAZ4|F8WAZ4_HUMAN GTP-binding protein 1 OS=Homo sapiens GN=GTPBP1 PE=2 SV=1	_IHGGFDS(ph)DCS(ph)EDGEAINGEPEIDITSK_	S	3	1018.06	59156000	0.000750822	1	90.1	87.511	44	44;44	1.1941	1.3241	1.1731	1.2287	b-Adrenergic Receptor kinase substrate motif;Casein kinase I substrate motif;Casein kinase II substrate motif	___2
O00178;F8WAZ4	O00178	GTP-binding protein 1	GTPBP1;GTPBP1	>sp|O00178|GTPB1_HUMAN GTP-binding protein 1 OS=Homo sapiens GN=GTPBP1 PE=1 SV=3;>tr|F8WAZ4|F8WAZ4_HUMAN GTP-binding protein 1 OS=Homo sapiens GN=GTPBP1 PE=2 SV=1	_IHGGFDS(ph)DCS(ph)EDGEAINGEPEIDITSK_	S	3	1018.06	59156000	0.000750822	1	90.1	87.511	47	47;47	1.1941	1.3241	1.1731	1.2287	G protein-coupled receptor kinase 1 substrate motif	___2
P13807;P13807-2;B7Z806;F5H1N8	P13807	Glycogen [starch] synthase, muscle	GYS1;GYS1;GYS1	>sp|P13807|GYS1_HUMAN Glycogen [starch] synthase, muscle OS=Homo sapiens GN=GYS1 PE=1 SV=2;>sp|P13807-2|GYS1_HUMAN Isoform 2 of Glycogen [starch] synthase, muscle OS=Homo sapiens GN=GYS1;>tr|B7Z806|B7Z806_HUMAN Glycogen [starch] synthase, muscle OS=Homo sa	_RNS(ph)VDTATSSSISTPSEPISPTSSIGEERN_	S	3	1062.82	10272000	2.96e-17	0.669943	115.9	115.9	710	710;646;630;343	1.2687	1.2825	NaN	1.2756	Aurora-A kinase substrate motif;Casein kinase I substrate motif;Casein kinase II substrate motif;G protein-coupled receptor kinase 1 substrate motif;MAPKAPK2 kinase substrate motif;PAK2 kinase substrate motif;Phosphorylase kinase substrate motif;PKA kinase substrate motif;PKC kinase substrate motif	___1
Q9UJM8	Q9UJM8	Hydroxyacid oxidase 1	HAO1	>sp|Q9UJM8|HAOX1_HUMAN Hydroxyacid oxidase 1 OS=Homo sapiens GN=HAO1 PE=1 SV=1	_M(ox)GY(ph)KAIFVTVDT(ph)PY(ph)IGNR_	Y	3	767.654	20345000	0.0296612	0.998336	51.147	51.147	152	152	NaN	0.77136	0.8667	0.8176	JAK2 kinase substrate motif	___3
Q9UJM8	Q9UJM8	Hydroxyacid oxidase 1	HAO1	>sp|Q9UJM8|HAOX1_HUMAN Hydroxyacid oxidase 1 OS=Homo sapiens GN=HAO1 PE=1 SV=1	_M(ox)GY(ph)KAIFVTVDT(ph)PY(ph)IGNR_	Y	3	767.654	20345000	0.0296612	0.991533	51.147	51.147	163	163	NaN	0.77136	0.8667	0.8176	ALK kinase substrate motif;JNK kinase substrate motif	___3
P51610;P51610-2;A6NEM2;P51610-4;P51610-3	P51610	Host cell factor 1;HCF N-terminal chain 1;HCF N-terminal chain 2;HCF N-terminal chain 3;HCF N-terminal chain 4;HCF N-terminal chain 5;HCF N-terminal chain 6;HCF C-terminal chain 1;HCF C-terminal chain 2;HCF C-terminal chain 3;HCF C-terminal chain 4;HCF C-terminal chain 5;HCF C-terminal chain 6	HCFC1;HCFC1	>sp|P51610|HCFC1_HUMAN Host cell factor 1 OS=Homo sapiens GN=HCFC1 PE=1 SV=2;>sp|P51610-2|HCFC1_HUMAN Isoform 2 of Host cell factor 1 OS=Homo sapiens GN=HCFC1;>tr|A6NEM2|A6NEM2_HUMAN HCF N-terminal chain 5 OS=Homo sapiens GN=HCFC1 PE=2 SV=2;>sp|P51610-4|HC	_(ac)AS(ph)AVSPANIPAVIIQPR_	S	2	913.482	1382400	0.00131798	0.971146	100.39	81.807	3	3;3;3;3;3	1.0049	NaN	1.1331	1.0671	Casein kinase I substrate motif;Casein kinase II substrate motif;G protein-coupled receptor kinase 1 substrate motif	___1
P51610;P51610-2;A6NEM2;P51610-4	P51610	Host cell factor 1;HCF N-terminal chain 1;HCF N-terminal chain 2;HCF N-terminal chain 3;HCF N-terminal chain 4;HCF N-terminal chain 5;HCF N-terminal chain 6;HCF C-terminal chain 1;HCF C-terminal chain 2;HCF C-terminal chain 3;HCF C-terminal chain 4;HCF C-terminal chain 5;HCF C-terminal chain 6	HCFC1;HCFC1	>sp|P51610|HCFC1_HUMAN Host cell factor 1 OS=Homo sapiens GN=HCFC1 PE=1 SV=2;>sp|P51610-2|HCFC1_HUMAN Isoform 2 of Host cell factor 1 OS=Homo sapiens GN=HCFC1;>tr|A6NEM2|A6NEM2_HUMAN HCF N-terminal chain 5 OS=Homo sapiens GN=HCFC1 PE=2 SV=2;>sp|P51610-4|HC	_TITIVKS(ph)PISVPGGSAIISNIGK_	S	3	778.101	8019500	0.000227583	0.908762	103.4	78.708	666	666;597;666;666	1.2302	1.0263	1.262	1.168	Casein kinase I substrate motif;Casein kinase II substrate motif;ERK1,2 kinase substrate motif;Growth associated histone HI kinase substrate motif;GSK-3, ERK1, ERK2, CDK5 substrate motif;WW domain binding motif	___1
P51610;P51610-2;A6NEM2;P51610-4	P51610	Host cell factor 1;HCF N-terminal chain 1;HCF N-terminal chain 2;HCF N-terminal chain 3;HCF N-terminal chain 4;HCF N-terminal chain 5;HCF N-terminal chain 6;HCF C-terminal chain 1;HCF C-terminal chain 2;HCF C-terminal chain 3;HCF C-terminal chain 4;HCF C-terminal chain 5;HCF C-terminal chain 6	HCFC1;HCFC1	>sp|P51610|HCFC1_HUMAN Host cell factor 1 OS=Homo sapiens GN=HCFC1 PE=1 SV=2;>sp|P51610-2|HCFC1_HUMAN Isoform 2 of Host cell factor 1 OS=Homo sapiens GN=HCFC1;>tr|A6NEM2|A6NEM2_HUMAN HCF N-terminal chain 5 OS=Homo sapiens GN=HCFC1 PE=2 SV=2;>sp|P51610-4|HC	_TIT(ph)IVKSPISVPGGSAIISNIGK_	T	3	778.101	5084400	0.000415688	0.917152	104.38	104.38	662	662;593;662;662	1.2523	1.2199	NaN	1.236	Calmodulin-dependent protein kinase II substrate motif;Chk1 kinase substrate motif;G protein-coupled receptor kinase 1 substrate motif;PKA kinase substrate motif;PKC kinase substrate motif	___1
Q13547;F5GXM1	Q13547	Histone deacetylase 1	HDAC1;HDAC1	>sp|Q13547|HDAC1_HUMAN Histone deacetylase 1 OS=Homo sapiens GN=HDAC1 PE=1 SV=1;>tr|F5GXM1|F5GXM1_HUMAN Histone deacetylase 1 OS=Homo sapiens GN=HDAC1 PE=2 SV=1	_M(ox)IPHAPGVQM(ox)QAIPEDAIPEES(ph)GDEDEDDPDKR_	S	3	1248.53	829420000	4.16e-11	1	98.84	55.783	393	393;200	0.80595	0.83608	0.84523	0.8289	b-Adrenergic Receptor kinase substrate motif;Casein kinase II substrate motif	___1
Q13547;F5GXM1	Q13547	Histone deacetylase 1	HDAC1;HDAC1	>sp|Q13547|HDAC1_HUMAN Histone deacetylase 1 OS=Homo sapiens GN=HDAC1 PE=1 SV=1;>tr|F5GXM1|F5GXM1_HUMAN Histone deacetylase 1 OS=Homo sapiens GN=HDAC1 PE=2 SV=1	_IACEEEFS(ph)DS(ph)EEEGEGGRK_	S	2	1159.41	191530000	0.00026317	1	135.62	89.979	423	423;230	1.02	1.094	1.1313	1.0808	b-Adrenergic Receptor kinase substrate motif;BARD1 BRCT domain binding motif;Casein kinase II substrate motif;G protein-coupled receptor kinase 1 substrate motif	___2
Q13547;F5GXM1	Q13547	Histone deacetylase 1	HDAC1;HDAC1	>sp|Q13547|HDAC1_HUMAN Histone deacetylase 1 OS=Homo sapiens GN=HDAC1 PE=1 SV=1;>tr|F5GXM1|F5GXM1_HUMAN Histone deacetylase 1 OS=Homo sapiens GN=HDAC1 PE=2 SV=1	_IACEEEFS(ph)DS(ph)EEEGEGGRK_	S	2	1159.41	193990000	0.00026317	1	135.62	89.979	421	421;228	1.02	1.094	1.1331	1.0813	Casein kinase I substrate motif;Casein kinase II substrate motif	___2
J3KPW7;Q92769;B3KRS5	J3KPW7	Histone deacetylase 2;Histone deacetylase	HDAC2;HDAC2	>tr|J3KPW7|J3KPW7_HUMAN Histone deacetylase 2 OS=Homo sapiens GN=HDAC2 PE=2 SV=1;>sp|Q92769|HDAC2_HUMAN Histone deacetylase 2 OS=Homo sapiens GN=HDAC2 PE=1 SV=2;>tr|B3KRS5|B3KRS5_HUMAN Histone deacetylase OS=Homo sapiens GN=HDAC2 PE=2 SV=1	_IACDEEFS(ph)DS(ph)EDEGEGGRR_	S	2	1159.4	618270000	8.02e-53	1	202.73	120.63	516	516;422;392	0.58044	0.59725	0.58654	0.588	Casein kinase I substrate motif;Casein kinase II substrate motif	___1
J3KPW7;Q92769;B3KRS5	J3KPW7	Histone deacetylase 2;Histone deacetylase	HDAC2;HDAC2	>tr|J3KPW7|J3KPW7_HUMAN Histone deacetylase 2 OS=Homo sapiens GN=HDAC2 PE=2 SV=1;>sp|Q92769|HDAC2_HUMAN Histone deacetylase 2 OS=Homo sapiens GN=HDAC2 PE=1 SV=2;>tr|B3KRS5|B3KRS5_HUMAN Histone deacetylase OS=Homo sapiens GN=HDAC2 PE=2 SV=1	_M(ox)IPHAPGVQM(ox)QAIPEDAVHEDS(ph)GDEDGEDPDKR_	S	4	925.141	2217600000	5.76e-30	1	125.83	85.849	488	488;394;364	0.83465	0.80961	0.77975	0.8077	b-Adrenergic Receptor kinase substrate motif;Casein kinase II substrate motif	___1
J3KPW7;Q92769;B3KRS5	J3KPW7	Histone deacetylase 2;Histone deacetylase	HDAC2;HDAC2	>tr|J3KPW7|J3KPW7_HUMAN Histone deacetylase 2 OS=Homo sapiens GN=HDAC2 PE=2 SV=1;>sp|Q92769|HDAC2_HUMAN Histone deacetylase 2 OS=Homo sapiens GN=HDAC2 PE=1 SV=2;>tr|B3KRS5|B3KRS5_HUMAN Histone deacetylase OS=Homo sapiens GN=HDAC2 PE=2 SV=1	_IACDEEFS(ph)DS(ph)EDEGEGGRR_	S	2	1159.4	618270000	8.02e-53	1	202.73	120.63	516	516;422;392	1.2329	1.1859	1.2488	1.2222	Casein kinase I substrate motif;Casein kinase II substrate motif	___2
J3KPW7;Q92769;B3KRS5	J3KPW7	Histone deacetylase 2;Histone deacetylase	HDAC2;HDAC2	>tr|J3KPW7|J3KPW7_HUMAN Histone deacetylase 2 OS=Homo sapiens GN=HDAC2 PE=2 SV=1;>sp|Q92769|HDAC2_HUMAN Histone deacetylase 2 OS=Homo sapiens GN=HDAC2 PE=1 SV=2;>tr|B3KRS5|B3KRS5_HUMAN Histone deacetylase OS=Homo sapiens GN=HDAC2 PE=2 SV=1	_IACDEEFS(ph)DS(ph)EDEGEGGRR_	S	2	1159.4	533140000	8.02e-53	1	202.73	120.63	518	518;424;394	1.2329	1.1859	1.2488	1.2222	b-Adrenergic Receptor kinase substrate motif;BARD1 BRCT domain binding motif;Casein kinase II substrate motif;G protein-coupled receptor kinase 1 substrate motif	___2
P51858-3;P51858;P51858-2;A8K8G0	P51858-3	Hepatoma-derived growth factor	HDGF;HDGF	>sp|P51858-3|HDGF_HUMAN Isoform 3 of Hepatoma-derived growth factor OS=Homo sapiens GN=HDGF;>sp|P51858|HDGF_HUMAN Hepatoma-derived growth factor OS=Homo sapiens GN=HDGF PE=1 SV=1;>sp|P51858-2|HDGF_HUMAN Isoform 2 of Hepatoma-derived growth factor OS=Homo s	_NSTPS(ph)EPGSGRGPPQEEEEEEDEEEEATKEDAEAPGIR_	S	3	1397.91	8948200	0.00177901	0.629093	72.37	72.37	218	218;202;195;170	0.58246	0.60068	0.5933	0.5921	DNA dependent Protein kinase substrate motif;G protein-coupled receptor kinase 1 substrate motif;GSK3 kinase substrate motif	___1
P51858-3;P51858;P51858-2;A8K8G0	P51858-3	Hepatoma-derived growth factor	HDGF;HDGF	>sp|P51858-3|HDGF_HUMAN Isoform 3 of Hepatoma-derived growth factor OS=Homo sapiens GN=HDGF;>sp|P51858|HDGF_HUMAN Hepatoma-derived growth factor OS=Homo sapiens GN=HDGF PE=1 SV=1;>sp|P51858-2|HDGF_HUMAN Isoform 2 of Hepatoma-derived growth factor OS=Homo s	_SCVEEPEPEPEAAEGDGDKKGNAEGS(ph)S(ph)DEEGK_	S	3	1165.11	11626000	4.36e-07	1	90.166	90.166	148	148;132;125;100	0.83888	0.98833	0.81035	0.8758	Casein kinase II substrate motif	___2
P51858-3;P51858;P51858-2;A8K8G0	P51858-3	Hepatoma-derived growth factor	HDGF;HDGF	>sp|P51858-3|HDGF_HUMAN Isoform 3 of Hepatoma-derived growth factor OS=Homo sapiens GN=HDGF;>sp|P51858|HDGF_HUMAN Hepatoma-derived growth factor OS=Homo sapiens GN=HDGF PE=1 SV=1;>sp|P51858-2|HDGF_HUMAN Isoform 2 of Hepatoma-derived growth factor OS=Homo s	_SCVEEPEPEPEAAEGDGDKKGNAEGS(ph)S(ph)DEEGK_	S	3	1165.11	11626000	4.36e-07	1	90.166	90.166	149	149;133;126;101	0.83888	0.98833	0.81035	0.8758	BARD1 BRCT domain binding motif;Casein kinase I substrate motif;Casein kinase II substrate motif;MDC1 BRCT domain binding motif;Plk1 PBD domain binding motif	___2
Q9Y3E1;H3BTV7;H3BPM9	Q9Y3E1	Hepatoma-derived growth factor-related protein 3	HDGFRP3;HDGFRP3;HDGFRP3	>sp|Q9Y3E1|HDGR3_HUMAN Hepatoma-derived growth factor-related protein 3 OS=Homo sapiens GN=HDGFRP3 PE=1 SV=1;>tr|H3BTV7|H3BTV7_HUMAN Hepatoma-derived growth factor-related protein 3 (Fragment) OS=Homo sapiens GN=HDGFRP3 PE=4 SV=1;>tr|H3BPM9|H3BPM9_HUMAN He	_FTGYQAIQQQSSSETEGEGGNTADAS(ph)S(ph)EEEGDRVEEDGK_	S	4	1071.42	11012000	0.00264563	0.915446	71.604	51.444	121	121;97;50	0.98351	NaN	1.0424	1.0125	Casein kinase II substrate motif	___2
Q9Y3E1;H3BTV7;H3BPM9	Q9Y3E1	Hepatoma-derived growth factor-related protein 3	HDGFRP3;HDGFRP3;HDGFRP3	>sp|Q9Y3E1|HDGR3_HUMAN Hepatoma-derived growth factor-related protein 3 OS=Homo sapiens GN=HDGFRP3 PE=1 SV=1;>tr|H3BTV7|H3BTV7_HUMAN Hepatoma-derived growth factor-related protein 3 (Fragment) OS=Homo sapiens GN=HDGFRP3 PE=4 SV=1;>tr|H3BPM9|H3BPM9_HUMAN He	_FTGYQAIQQQSSSETEGEGGNTADAS(ph)S(ph)EEEGDRVEEDGK_	S	4	1071.42	8832200	0.00514123	0.966309	71.207	51.444	122	122;98;51	0.98351	NaN	1.0424	1.0125	BARD1 BRCT domain binding motif;Casein kinase I substrate motif;Casein kinase II substrate motif;G protein-coupled receptor kinase 1 substrate motif;MDC1 BRCT domain binding motif;Plk1 PBD domain binding motif	___2
Q9ULT8;H0YJP0;G3V4V5	Q9ULT8	E3 ubiquitin-protein ligase HECTD1	HECTD1;HECTD1;HECTD1	>sp|Q9ULT8|HECD1_HUMAN E3 ubiquitin-protein ligase HECTD1 OS=Homo sapiens GN=HECTD1 PE=1 SV=3;>tr|H0YJP0|H0YJP0_HUMAN E3 ubiquitin-protein ligase HECTD1 (Fragment) OS=Homo sapiens GN=HECTD1 PE=2 SV=1;>tr|G3V4V5|G3V4V5_HUMAN E3 ubiquitin-protein ligase HECT	_VSTIAGPSS(ph)DDENEEESKPEKEDEPQEDAK_	S	3	1123.81	8762000	0.00058659	0.798782	66.52	66.52	632	632;106;632	NaN	0.96827	0.81925	0.8906	BARD1 BRCT domain binding motif;Casein kinase II substrate motif;MDC1 BRCT domain binding motif;Plk1 PBD domain binding motif	___1
O94992	O94992	Protein HEXIM1	HEXIM1	>sp|O94992|HEXI1_HUMAN Protein HEXIM1 OS=Homo sapiens GN=HEXIM1 PE=1 SV=1	_AAAKSDDT(ph)S(ph)DDDFMEEGGEEDGGS(ph)DGMGGDGSEFIQR_	S	3	1342.13	16494000	0.000325731	0.99978	81.566	81.566	252	252	0.99551	0.95475	0.71411	0.8788	Casein kinase I substrate motif	___2
O94992	O94992	Protein HEXIM1	HEXIM1	>sp|O94992|HEXI1_HUMAN Protein HEXIM1 OS=Homo sapiens GN=HEXIM1 PE=1 SV=1	_RAAAKSDDT(ph)S(ph)DDDFMEEGGEEDGGS(ph)DGMGGDGSEFIQR_	S	3	1394.16	23208000	3.26e-33	0.940634	122.45	50.92	237	237	1.0029	0.93885	1.027	0.9889	Casein kinase I substrate motif;Casein kinase II substrate motif;MAPKAPK2 kinase substrate motif;Pyruvate dehydrogenase kinase substrate motif	___2
O94992	O94992	Protein HEXIM1	HEXIM1	>sp|O94992|HEXI1_HUMAN Protein HEXIM1 OS=Homo sapiens GN=HEXIM1 PE=1 SV=1	_RAAAKSDDT(ph)S(ph)DDDFMEEGGEEDGGS(ph)DGMGGDGSEFIQR_	T	3	1394.16	23208000	3.26e-33	0.976618	122.45	50.92	236	236	1.0029	0.93885	1.027	0.9889	b-Adrenergic Receptor kinase substrate motif;Casein kinase II substrate motif;PKA kinase substrate motif	___2
O94992	O94992	Protein HEXIM1	HEXIM1	>sp|O94992|HEXI1_HUMAN Protein HEXIM1 OS=Homo sapiens GN=HEXIM1 PE=1 SV=1	_AAAKSDDT(ph)S(ph)DDDFMEEGGEEDGGS(ph)DGMGGDGSEFIQR_	S	3	1342.13	16494000	0.000325731	0.99978	81.566	81.566	252	252	1.1827	1.1724	1.0851	1.1459	Casein kinase I substrate motif	___3
O94992	O94992	Protein HEXIM1	HEXIM1	>sp|O94992|HEXI1_HUMAN Protein HEXIM1 OS=Homo sapiens GN=HEXIM1 PE=1 SV=1	_RAAAKSDDT(ph)S(ph)DDDFMEEGGEEDGGS(ph)DGMGGDGSEFIQR_	S	3	1394.16	23208000	3.26e-33	0.940634	122.45	50.92	237	237	1.2417	1.1724	1.0851	1.1646	Casein kinase I substrate motif;Casein kinase II substrate motif;MAPKAPK2 kinase substrate motif;Pyruvate dehydrogenase kinase substrate motif	___3
O94992	O94992	Protein HEXIM1	HEXIM1	>sp|O94992|HEXI1_HUMAN Protein HEXIM1 OS=Homo sapiens GN=HEXIM1 PE=1 SV=1	_RAAAKSDDT(ph)S(ph)DDDFMEEGGEEDGGS(ph)DGMGGDGSEFIQR_	T	3	1394.16	23208000	3.26e-33	0.976618	122.45	50.92	236	236	1.2417	1.1724	1.0851	1.1646	b-Adrenergic Receptor kinase substrate motif;Casein kinase II substrate motif;PKA kinase substrate motif	___3
P16403	P16403	Histone H1.2	HIST1H1C	>sp|P16403|H12_HUMAN Histone H1.2 OS=Homo sapiens GN=HIST1H1C PE=1 SV=2	_(ac)S(ph)ETAPAAPAAAPPAEKAPVK_	S	2	998.493	964900000	1.29e-134	0.999356	241.44	192.11	2	2	0.70881	0.73809	0.68584	0.7106	Casein kinase II substrate motif;G protein-coupled receptor kinase 1 substrate motif	___1
P16403	P16403	Histone H1.2	HIST1H1C	>sp|P16403|H12_HUMAN Histone H1.2 OS=Homo sapiens GN=HIST1H1C PE=1 SV=2	_(ac)SET(ph)APAAPAAAPPAEKAPVK_	T	2	998.493	101190000	4.66e-08	0.865845	146.06	72.167	4	4	0.78023	0.72292	0.74109	0.7477	b-Adrenergic Receptor kinase substrate motif;G protein-coupled receptor kinase 1 substrate motif	___1
P16402	P16402	Histone H1.3	HIST1H1D	>sp|P16402|H13_HUMAN Histone H1.3 OS=Homo sapiens GN=HIST1H1D PE=1 SV=2	_(ac)SETAPIAPTIPAPAEKT(ph)PVKK_	T	3	756.734	17602000	0.00251375	0.999494	77.959	77.959	18	18	0.88001	0.79008	0.73969	0.8012	Cdc2 kinase substrate motif;CDK1,2,4,6 kinase substrate motif;CDK5 kinase substrate motif;Growth associated histone HI kinase substrate motif;GSK-3, ERK1, ERK2, CDK5 substrate motif;WW domain binding motif	___1
P10412	P10412	Histone H1.4	HIST1H1E	>sp|P10412|H14_HUMAN Histone H1.4 OS=Homo sapiens GN=HIST1H1E PE=1 SV=2	_(ac)S(ph)ETAPAAPAAPAPAEKTPVK_	S	3	676.001	2219800000	4.45e-89	0.997681	221.25	96.79	2	2	0.71016	0.7267	0.75636	0.7308	Casein kinase II substrate motif;G protein-coupled receptor kinase 1 substrate motif	___1
P10412	P10412	Histone H1.4	HIST1H1E	>sp|P10412|H14_HUMAN Histone H1.4 OS=Homo sapiens GN=HIST1H1E PE=1 SV=2	_(ac)SET(ph)APAAPAAPAPAEKT(ph)PVKK_	T	2	1117.53	49215000	4.66e-89	0.89775	220.86	127.24	4	4	0.81673	0.67852	0.71259	0.7337	b-Adrenergic Receptor kinase substrate motif;G protein-coupled receptor kinase 1 substrate motif	___1
P10412	P10412	Histone H1.4	HIST1H1E	>sp|P10412|H14_HUMAN Histone H1.4 OS=Homo sapiens GN=HIST1H1E PE=1 SV=2	_(ac)SETAPAAPAAPAPAEKT(ph)PVKK_	T	2	1077.55	4228100000	2.58e-127	1	246.34	173.01	18	18	0.75034	0.71781	0.73603	0.7346	Cdc2 kinase substrate motif;CDK1,2,4,6 kinase substrate motif;CDK5 kinase substrate motif;Growth associated histone HI kinase substrate motif;GSK-3, ERK1, ERK2, CDK5 substrate motif;WW domain binding motif	___1
P10412	P10412	Histone H1.4	HIST1H1E	>sp|P10412|H14_HUMAN Histone H1.4 OS=Homo sapiens GN=HIST1H1E PE=1 SV=2	_(ac)SETAPAAPAAPAPAEKT(ph)PVKK_	T	2	1077.55	4228100000	2.58e-127	1	246.34	173.01	18	18	0.78706	0.78385	0.75777	0.7761	Cdc2 kinase substrate motif;CDK1,2,4,6 kinase substrate motif;CDK5 kinase substrate motif;Growth associated histone HI kinase substrate motif;GSK-3, ERK1, ERK2, CDK5 substrate motif;WW domain binding motif	___2
P10412	P10412	Histone H1.4	HIST1H1E	>sp|P10412|H14_HUMAN Histone H1.4 OS=Homo sapiens GN=HIST1H1E PE=1 SV=2	_(ac)S(ph)ETAPAAPAAPAPAEKTPVK_	S	3	676.001	2219800000	4.45e-89	0.997681	221.25	96.79	2	2	0.78706	0.78385	0.81825	0.7962	Casein kinase II substrate motif;G protein-coupled receptor kinase 1 substrate motif	___2
P10412;P16402;P16403	P10412;P16402;P16403	Histone H1.4;Histone H1.3;Histone H1.2	HIST1H1E;HIST1H1D;HIST1H1C	>sp|P10412|H14_HUMAN Histone H1.4 OS=Homo sapiens GN=HIST1H1E PE=1 SV=2;>sp|P16402|H13_HUMAN Histone H1.3 OS=Homo sapiens GN=HIST1H1D PE=1 SV=2;>sp|P16403|H12_HUMAN Histone H1.2 OS=Homo sapiens GN=HIST1H1C PE=1 SV=2	_KAS(ph)GPPVSEIITK_	S	3	469.581	2676400	0.00294705	1	126.1	126.1	36	36;37;36	0.81633	0.88652	0.77455	0.8245	14-3-3 domain binding motif;14-3-3 domain binding motif;14-3-3 domain binding motif;Calmodulin-dependent protein kinase II substrate motif;Calmodulin-dependent protein kinase II substrate motif;Calmodulin-dependent protein kinase II substrate motif;Pim1 kinase substrate sequence;Pim1 kinase substrate sequence;PKA kinase substrate motif;PKA kinase substrate motif;PKA kinase substrate motif;PKC eps…	___1
P62805	P62805	Histone H4	HIST1H4A	>sp|P62805|H4_HUMAN Histone H4 OS=Homo sapiens GN=HIST1H4A PE=1 SV=2	_RIS(ph)GIIYEETR_	S	2	708.848	1513800	0.00305401	1	109.1	109.1	48	48	NaN	1.1969	1.0265	1.1084	PAK2 kinase substrate motif;PKA kinase substrate motif;PKC kinase substrate motif	___1
Q8NCD3;Q8NCD3-2;Q8NCD3-3;C9JWC4	Q8NCD3	Holliday junction recognition protein	HJURP;HJURP	>sp|Q8NCD3|HJURP_HUMAN Holliday junction recognition protein OS=Homo sapiens GN=HJURP PE=1 SV=2;>sp|Q8NCD3-2|HJURP_HUMAN Isoform 2 of Holliday junction recognition protein OS=Homo sapiens GN=HJURP;>sp|Q8NCD3-3|HJURP_HUMAN Isoform 3 of Holliday junction rec	_SVS(ph)PSKTISVPDKEVPGHGR_	S	4	540.023	15249000	0.0010981	0.869558	85.518	85.518	557	557;503;472;472	NaN	1.0124	1.3275	1.1593	Calmodulin-dependent protein kinase II substrate motif;Casein kinase I substrate motif;Casein kinase II substrate motif;Cdc2 kinase substrate motif;CDK kinase substrate motif;CDK1,2,4,6 kinase substrate motif;ERK1,2 kinase substrate motif;G protein-coupled receptor kinase 1 substrate motif;GSK-3, ERK1, ERK2, CDK5 substrate motif;PKA kinase substrate motif;PKC kinase substrate motif;WW domain bind…	___1
P17096;P17096-2	P17096;P17096-2	High mobility group protein HMG-I/HMG-Y	HMGA1	>sp|P17096|HMGA1_HUMAN High mobility group protein HMG-I/HMG-Y OS=Homo sapiens GN=HMGA1 PE=1 SV=3;>sp|P17096-2|HMGA1_HUMAN Isoform HMG-Y of High mobility group protein HMG-I/HMG-Y OS=Homo sapiens GN=HMGA1	_KIEKEEEEGIS(ph)QES(ph)S(ph)EEEQ_	S	2	1238.95	505950000	1.11e-100	1	232.87	65.581	102	102;91	0.61609	0.56752	0.56067	0.5809	b-Adrenergic Receptor kinase substrate motif;Casein kinase II substrate motif	___1
P17096;P17096-2	P17096;P17096-2	High mobility group protein HMG-I/HMG-Y	HMGA1	>sp|P17096|HMGA1_HUMAN High mobility group protein HMG-I/HMG-Y OS=Homo sapiens GN=HMGA1 PE=1 SV=3;>sp|P17096-2|HMGA1_HUMAN Isoform HMG-Y of High mobility group protein HMG-I/HMG-Y OS=Homo sapiens GN=HMGA1	_KIEKEEEEGIS(ph)QES(ph)S(ph)EEEQ_	S	2	1238.95	392560000	2.31e-31	1	186.13	65.581	99	99;88	0.907	0.96512	0.88396	0.9181	ATM kinase substrate motif;Casein kinase I substrate motif;Casein kinase II substrate motif;DNA dependent Protein kinase substrate motif;G protein-coupled receptor kinase 1 substrate motif;GSK3 kinase substrate motif	___2
P17096;P17096-2	P17096;P17096-2	High mobility group protein HMG-I/HMG-Y	HMGA1	>sp|P17096|HMGA1_HUMAN High mobility group protein HMG-I/HMG-Y OS=Homo sapiens GN=HMGA1 PE=1 SV=3;>sp|P17096-2|HMGA1_HUMAN Isoform HMG-Y of High mobility group protein HMG-I/HMG-Y OS=Homo sapiens GN=HMGA1	_KIEKEEEEGIS(ph)QES(ph)S(ph)EEEQ_	S	2	1238.95	505950000	1.11e-100	1	232.87	65.581	102	102;91	0.91147	1.0324	0.90711	0.9486	b-Adrenergic Receptor kinase substrate motif;Casein kinase II substrate motif	___2
P17096;P17096-2	P17096;P17096-2	High mobility group protein HMG-I/HMG-Y	HMGA1	>sp|P17096|HMGA1_HUMAN High mobility group protein HMG-I/HMG-Y OS=Homo sapiens GN=HMGA1 PE=1 SV=3;>sp|P17096-2|HMGA1_HUMAN Isoform HMG-Y of High mobility group protein HMG-I/HMG-Y OS=Homo sapiens GN=HMGA1	_KIEKEEEEGIS(ph)QES(ph)S(ph)EEEQ_	S	2	1238.95	361040000	1.11e-100	1	232.87	65.581	103	103;92	0.91147	1.0324	0.93088	0.9568	BARD1 BRCT domain binding motif;Casein kinase II substrate motif;G protein-coupled receptor kinase 1 substrate motif;MAPKAPK2 kinase substrate motif;MDC1 BRCT domain binding motif;Plk1 PBD domain binding motif	___2
P17096;P17096-2	P17096;P17096-2	High mobility group protein HMG-I/HMG-Y	HMGA1	>sp|P17096|HMGA1_HUMAN High mobility group protein HMG-I/HMG-Y OS=Homo sapiens GN=HMGA1 PE=1 SV=3;>sp|P17096-2|HMGA1_HUMAN Isoform HMG-Y of High mobility group protein HMG-I/HMG-Y OS=Homo sapiens GN=HMGA1	_KIEKEEEEGIS(ph)QES(ph)S(ph)EEEQ_	S	2	1238.95	392560000	2.31e-31	1	186.13	65.581	99	99;88	1.344	1.2499	1.1449	1.2436	ATM kinase substrate motif;Casein kinase I substrate motif;Casein kinase II substrate motif;DNA dependent Protein kinase substrate motif;G protein-coupled receptor kinase 1 substrate motif;GSK3 kinase substrate motif	___3
P17096;P17096-2	P17096;P17096-2	High mobility group protein HMG-I/HMG-Y	HMGA1	>sp|P17096|HMGA1_HUMAN High mobility group protein HMG-I/HMG-Y OS=Homo sapiens GN=HMGA1 PE=1 SV=3;>sp|P17096-2|HMGA1_HUMAN Isoform HMG-Y of High mobility group protein HMG-I/HMG-Y OS=Homo sapiens GN=HMGA1	_KIEKEEEEGIS(ph)QES(ph)S(ph)EEEQ_	S	2	1238.95	505950000	1.11e-100	1	232.87	65.581	102	102;91	1.344	1.2499	1.1449	1.2436	b-Adrenergic Receptor kinase substrate motif;Casein kinase II substrate motif	___3
P17096;P17096-2	P17096;P17096-2	High mobility group protein HMG-I/HMG-Y	HMGA1	>sp|P17096|HMGA1_HUMAN High mobility group protein HMG-I/HMG-Y OS=Homo sapiens GN=HMGA1 PE=1 SV=3;>sp|P17096-2|HMGA1_HUMAN Isoform HMG-Y of High mobility group protein HMG-I/HMG-Y OS=Homo sapiens GN=HMGA1	_KIEKEEEEGIS(ph)QES(ph)S(ph)EEEQ_	S	2	1238.95	361040000	1.11e-100	1	232.87	65.581	103	103;92	1.344	1.2499	1.1449	1.2436	BARD1 BRCT domain binding motif;Casein kinase II substrate motif;G protein-coupled receptor kinase 1 substrate motif;MAPKAPK2 kinase substrate motif;MDC1 BRCT domain binding motif;Plk1 PBD domain binding motif	___3
P17096;H7BYM6;P17096-3	P17096	High mobility group protein HMG-I/HMG-Y	HMGA1;HMGA1	>sp|P17096|HMGA1_HUMAN High mobility group protein HMG-I/HMG-Y OS=Homo sapiens GN=HMGA1 PE=1 SV=3;>tr|H7BYM6|H7BYM6_HUMAN High mobility group protein HMG-I/HMG-Y OS=Homo sapiens GN=HMGA1 PE=2 SV=1;>sp|P17096-3|HMGA1_HUMAN Isoform HMG-R of High mobility gro	_KQPPVSPGT(ph)AIVGSQKEPSEVPTPK_	T	3	880.121	64472000	0.00109933	0.936058	78.456	70.897	39	39;39;39	0.67332	NaN	0.7941	0.7312		___1
P17096;H7BYM6;P17096-3	P17096	High mobility group protein HMG-I/HMG-Y	HMGA1;HMGA1	>sp|P17096|HMGA1_HUMAN High mobility group protein HMG-I/HMG-Y OS=Homo sapiens GN=HMGA1 PE=1 SV=3;>tr|H7BYM6|H7BYM6_HUMAN High mobility group protein HMG-I/HMG-Y OS=Homo sapiens GN=HMGA1 PE=2 SV=1;>sp|P17096-3|HMGA1_HUMAN Isoform HMG-R of High mobility gro	_KQPPVSPGTAIVGS(ph)QKEPSEVPTPK_	S	4	660.343	381760000	8.2e-05	0.998736	102.53	76.118	44	44;44;44	0.77448	0.79469	0.78616	0.7851	ATM kinase substrate motif;Casein kinase II substrate motif;DNA dependent Protein kinase substrate motif;G protein-coupled receptor kinase 1 substrate motif;PKA kinase substrate motif;PKC kinase substrate motif	___1
P52926	P52926	High mobility group protein HMGI-C	HMGA2	>sp|P52926|HMGA2_HUMAN High mobility group protein HMGI-C OS=Homo sapiens GN=HMGA2 PE=1 SV=1	_KPAQEETEETSSQES(ph)AEED_	S	2	1102.42	262240	0.00303333	0.997727	85.51	85.51	105	105	NaN	0.68297	0.63173	0.6569	b-Adrenergic Receptor kinase substrate motif;Casein kinase II substrate motif;MAPKAPK2 kinase substrate motif	___1
Q01581	Q01581	Hydroxymethylglutaryl-CoA synthase, cytoplasmic	HMGCS1	>sp|Q01581|HMCS1_HUMAN Hydroxymethylglutaryl-CoA synthase, cytoplasmic OS=Homo sapiens GN=HMGCS1 PE=1 SV=2	_RPTPNDDTIDEGVGIVHS(ph)NIATEHIPSPAKK_	S	5	678.536	21508000	4.09e-13	0.819155	109.23	51.956	486	486	0.93582	0.76935	NaN	0.8485	G protein-coupled receptor kinase 1 substrate motif	___1
Q01581	Q01581	Hydroxymethylglutaryl-CoA synthase, cytoplasmic	HMGCS1	>sp|Q01581|HMCS1_HUMAN Hydroxymethylglutaryl-CoA synthase, cytoplasmic OS=Homo sapiens GN=HMGCS1 PE=1 SV=2	_RPTPNDDTIDEGVGIVHSNIATEHIPS(ph)PAK_	S	4	815.895	515770000	5.64e-23	0.999647	126.47	118.63	495	495	0.93251	0.95766	0.93547	0.9418	Cdc2 kinase substrate motif;CDK kinase substrate motif;CDK1,2,4,6 kinase substrate motif;DNA dependent Protein kinase substrate motif;ERK1,2 kinase substrate motif;GSK-3, ERK1, ERK2, CDK5 substrate motif;WW domain binding motif	___1
Q9UGU5	Q9UGU5	HMG domain-containing protein 4	HMGXB4	>sp|Q9UGU5|HMGX4_HUMAN HMG domain-containing protein 4 OS=Homo sapiens GN=HMGXB4 PE=1 SV=2	_SPPTTMIIPAS(ph)PAKAPETEPIDVAAHIQIIGESISIIGHR_	S	4	1060.3	28552000	0.000797344	0.99101	75.186	75.186	512	512	0.87011	0.72942	0.81171	0.8016	Cdc2 kinase substrate motif;CDK kinase substrate motif;CDK1,2,4,6 kinase substrate motif;ERK1,2 kinase substrate motif;G protein-coupled receptor kinase 1 substrate motif;GSK-3, ERK1, ERK2, CDK5 substrate motif;WW domain binding motif	___1
P22626;P22626-2	P22626;P22626-2	Heterogeneous nuclear ribonucleoproteins A2/B1	HNRNPA2B1	>sp|P22626|ROA2_HUMAN Heterogeneous nuclear ribonucleoproteins A2/B1 OS=Homo sapiens GN=HNRNPA2B1 PE=1 SV=2;>sp|P22626-2|ROA2_HUMAN Isoform A2 of Heterogeneous nuclear ribonucleoproteins A2/B1 OS=Homo sapiens GN=HNRNPA2B1	_GGNFGFGDS(ph)RGGGGNFGPGPGSNFR_	S	3	818.012	1388400	3.47e-05	1	106.45	106.45	212	212;200	NaN	1.1179	0.90827	1.0076	b-Adrenergic Receptor kinase substrate motif	___1
P22626;P22626-2	P22626;P22626-2	Heterogeneous nuclear ribonucleoproteins A2/B1	HNRNPA2B1	>sp|P22626|ROA2_HUMAN Heterogeneous nuclear ribonucleoproteins A2/B1 OS=Homo sapiens GN=HNRNPA2B1 PE=1 SV=2;>sp|P22626-2|ROA2_HUMAN Isoform A2 of Heterogeneous nuclear ribonucleoproteins A2/B1 OS=Homo sapiens GN=HNRNPA2B1	_GFGDGYNGYGGGPGGGNFGGS(ph)PGYGGGR_	S	2	1288.01	31503000	1.56e-06	0.999999	94.669	94.669	259	259;247	1.1035	1.3457	NaN	1.2186	Casein kinase II substrate motif;ERK1,2 kinase substrate motif;GSK-3, ERK1, ERK2, CDK5 substrate motif;WW domain binding motif	___1
P51991;P51991-2;H7C1J8	P51991;P51991-2	Heterogeneous nuclear ribonucleoprotein A3	HNRNPA3;HNRNPA3	>sp|P51991|ROA3_HUMAN Heterogeneous nuclear ribonucleoprotein A3 OS=Homo sapiens GN=HNRNPA3 PE=1 SV=2;>sp|P51991-2|ROA3_HUMAN Isoform 2 of Heterogeneous nuclear ribonucleoprotein A3 OS=Homo sapiens GN=HNRNPA3;>tr|H7C1J8|H7C1J8_HUMAN Heterogeneous nuclear r	_SSGS(ph)PYGGGYGSGGGSGGYGSR_	S	2	995.882	638260	3.94e-96	0.697063	223.67	109.65	336	358;336;95	1.0977	0.96833	NaN	1.031	ERK1,2 kinase substrate motif;GSK-3, ERK1, ERK2, CDK5 substrate motif;WW domain binding motif	___1
B4DY08;G3V4W0	B4DY08		HNRNPC;HNRNPC	>tr|B4DY08|B4DY08_HUMAN Heterogeneous nuclear ribonucleoproteins C1/C2 OS=Homo sapiens GN=HNRNPC PE=2 SV=1;>tr|G3V4W0|G3V4W0_HUMAN Heterogeneous nuclear ribonucleoproteins C1/C2 (Fragment) OS=Homo sapiens GN=HNRNPC PE=2 SV=1	_M(ox)ES(ph)EGGADDS(ph)AEEGDIIDDDDNEDRGDDQVK_	S	3	1173.08	5864900	8.23e-07	1	89.973	84.404	240	240;240	0.82051	0.695	0.81241	0.7738	b-Adrenergic Receptor kinase substrate motif;G protein-coupled receptor kinase 1 substrate motif;PKA kinase substrate motif;PKC kinase substrate motif	___2
B4DY08;G3V4W0	B4DY08		HNRNPC;HNRNPC	>tr|B4DY08|B4DY08_HUMAN Heterogeneous nuclear ribonucleoproteins C1/C2 OS=Homo sapiens GN=HNRNPC PE=2 SV=1;>tr|G3V4W0|G3V4W0_HUMAN Heterogeneous nuclear ribonucleoproteins C1/C2 (Fragment) OS=Homo sapiens GN=HNRNPC PE=2 SV=1	_M(ox)ES(ph)EGGADDS(ph)AEEGDIIDDDDNEDRGDDQVK_	S	3	1173.08	454650000	9.76e-85	1	208.92	84.404	247	247;247	0.82051	0.695	0.81241	0.7738	b-Adrenergic Receptor kinase substrate motif;Casein kinase II substrate motif	___2
B4DY08;G3V4W0	B4DY08		HNRNPC;HNRNPC	>tr|B4DY08|B4DY08_HUMAN Heterogeneous nuclear ribonucleoproteins C1/C2 OS=Homo sapiens GN=HNRNPC PE=2 SV=1;>tr|G3V4W0|G3V4W0_HUMAN Heterogeneous nuclear ribonucleoproteins C1/C2 (Fragment) OS=Homo sapiens GN=HNRNPC PE=2 SV=1	_M(ox)ES(ph)EGGADDS(ph)AEEGDIIDDDDNEDRGDDQVK_	S	3	1173.08	454650000	9.76e-85	1	208.92	84.404	247	247;247	0.90855	0.95247	0.93223	0.9309	b-Adrenergic Receptor kinase substrate motif;Casein kinase II substrate motif	___1
P07910;G3V2Q1;P07910-3;G3V5V7;P07910-2;G3V4C1;P07910-4;G3V2D6	P07910;P07910-2	Heterogeneous nuclear ribonucleoproteins C1/C2	HNRNPC;HNRNPC;HNRNPC;HNRNPC;HNRNPC	>sp|P07910|HNRPC_HUMAN Heterogeneous nuclear ribonucleoproteins C1/C2 OS=Homo sapiens GN=HNRNPC PE=1 SV=4;>tr|G3V2Q1|G3V2Q1_HUMAN Heterogeneous nuclear ribonucleoproteins C1/C2 OS=Homo sapiens GN=HNRNPC PE=2 SV=1;>sp|P07910-3|HNRPC_HUMAN Isoform 3 of Heter	_M(ox)ES(ph)EGGADDS(ph)AEEGDIIDDDDNEDRGDDQIEIIKDDEK_	S	3	1458.55	841100000	2.83e-82	1	208.92	71.988	247	260;259;180;144;247;246;204;168	0.83188	0.82319	0.8594	0.838	b-Adrenergic Receptor kinase substrate motif;Casein kinase II substrate motif	___1
P07910;G3V2Q1;P07910-3;G3V5V7;P07910-2;G3V4C1;P07910-4;G3V2D6	P07910;P07910-2	Heterogeneous nuclear ribonucleoproteins C1/C2	HNRNPC;HNRNPC;HNRNPC;HNRNPC;HNRNPC	>sp|P07910|HNRPC_HUMAN Heterogeneous nuclear ribonucleoproteins C1/C2 OS=Homo sapiens GN=HNRNPC PE=1 SV=4;>tr|G3V2Q1|G3V2Q1_HUMAN Heterogeneous nuclear ribonucleoproteins C1/C2 OS=Homo sapiens GN=HNRNPC PE=2 SV=1;>sp|P07910-3|HNRPC_HUMAN Isoform 3 of Heter	_M(ox)ES(ph)EGGADDS(ph)AEEGDIIDDDDNEDRGDDQIEIIKDDEK_	S	3	1458.55	125160000	2.41e-05	1	88.927	71.988	240	253;252;173;137;240;239;197;161	0.91202	0.76259	0.86262	0.8434	b-Adrenergic Receptor kinase substrate motif;G protein-coupled receptor kinase 1 substrate motif;PKA kinase substrate motif;PKC kinase substrate motif	___2
P07910;G3V2Q1;P07910-3;G3V5V7;P07910-2;G3V4C1;P07910-4;G3V2D6	P07910;P07910-2	Heterogeneous nuclear ribonucleoproteins C1/C2	HNRNPC;HNRNPC;HNRNPC;HNRNPC;HNRNPC	>sp|P07910|HNRPC_HUMAN Heterogeneous nuclear ribonucleoproteins C1/C2 OS=Homo sapiens GN=HNRNPC PE=1 SV=4;>tr|G3V2Q1|G3V2Q1_HUMAN Heterogeneous nuclear ribonucleoproteins C1/C2 OS=Homo sapiens GN=HNRNPC PE=2 SV=1;>sp|P07910-3|HNRPC_HUMAN Isoform 3 of Heter	_M(ox)ES(ph)EGGADDS(ph)AEEGDIIDDDDNEDRGDDQIEIIKDDEK_	S	3	1458.55	841100000	2.83e-82	1	208.92	71.988	247	260;259;180;144;247;246;204;168	0.91202	0.76259	0.86262	0.8434	b-Adrenergic Receptor kinase substrate motif;Casein kinase II substrate motif	___2
P07910;G3V2Q1;P07910-3;G3V5V7;P07910-2;G3V4C1;P07910-4;G3V2D6	P07910;P07910-2	Heterogeneous nuclear ribonucleoproteins C1/C2	HNRNPC;HNRNPC;HNRNPC;HNRNPC;HNRNPC	>sp|P07910|HNRPC_HUMAN Heterogeneous nuclear ribonucleoproteins C1/C2 OS=Homo sapiens GN=HNRNPC PE=1 SV=4;>tr|G3V2Q1|G3V2Q1_HUMAN Heterogeneous nuclear ribonucleoproteins C1/C2 OS=Homo sapiens GN=HNRNPC PE=2 SV=1;>sp|P07910-3|HNRPC_HUMAN Isoform 3 of Heter	_M(ox)ES(ph)EGGADDS(ph)AEEGDIIDDDDNEDRGDDQIEIIKDDEK_	S	3	1458.55	125160000	2.41e-05	1	88.927	71.988	240	253;252;173;137;240;239;197;161	0.88214	0.75875	0.92727	0.853	b-Adrenergic Receptor kinase substrate motif;G protein-coupled receptor kinase 1 substrate motif;PKA kinase substrate motif;PKC kinase substrate motif	___1
B4DY08;G3V4W0;P07910;P07910-3;G3V5V7;P07910-2;P07910-4;G3V2D6	B4DY08;P07910;P07910-2	Heterogeneous nuclear ribonucleoproteins C1/C2	HNRNPC;HNRNPC;HNRNPC;HNRNPC;HNRNPC	>tr|B4DY08|B4DY08_HUMAN Heterogeneous nuclear ribonucleoproteins C1/C2 OS=Homo sapiens GN=HNRNPC PE=2 SV=1;>tr|G3V4W0|G3V4W0_HUMAN Heterogeneous nuclear ribonucleoproteins C1/C2 (Fragment) OS=Homo sapiens GN=HNRNPC PE=2 SV=1;>sp|P07910|HNRPC_HUMAN Heteroge	_QAVEMKNDKS(ph)EEEQSSSSVK_	S	3	774.005	526650	0.0075416	0.997894	75.224	75.224	220	220;220;233;153;117;220;177;141	1.1212	NaN	0.67742	0.8715	BARD1 BRCT domain binding motif;Casein kinase II substrate motif;G protein-coupled receptor kinase 1 substrate motif;PKA kinase substrate motif	___1
G8JLB6;P31943;E9PCY7;D6RBM0;D6RIU0;D6RFM3;E5RGV0;D6RIT2;D6RIH9;D6RJ04;D6RDU3;D6R9T0;D6RAM1;E7EQJ0;E5RGH4;H0YAQ2;P55795	G8JLB6;P55795	Heterogeneous nuclear ribonucleoprotein H;Heterogeneous nuclear ribonucleoprotein H, N-terminally processed;Heterogeneous nuclear ribonucleoprotein H2	HNRNPH1;HNRNPH1;HNRNPH1;HNRNPH1;HNRNPH1;HNRNPH1;HNRNPH1;HNRNPH1;HNRNPH1;HNRNPH1;HNRNPH1;HNRNPH1;HNRNPH1;HNRNPH1;HNRNPH1;HNRNPH1;HNRNPH2	>tr|G8JLB6|G8JLB6_HUMAN Heterogeneous nuclear ribonucleoprotein H OS=Homo sapiens GN=HNRNPH1 PE=2 SV=1;>sp|P31943|HNRH1_HUMAN Heterogeneous nuclear ribonucleoprotein H OS=Homo sapiens GN=HNRNPH1 PE=1 SV=4;>tr|E9PCY7|E9PCY7_HUMAN Heterogeneous nuclear ribon	_HTGPNS(ph)PDTANDGFVR_	S	2	882.87	191850000	1.75e-77	0.999999	224.4	224.4	104	104;104;104;104;104;104;52;104;104;104;104;104;104;104;27;51;104	0.89545	0.93803	1.1142	0.9782	Casein kinase I substrate motif;Casein kinase I substrate motif;Casein kinase II substrate motif;Casein kinase II substrate motif;ERK1,2 kinase substrate motif;ERK1,2 kinase substrate motif;G protein-coupled receptor kinase 1 substrate motif;G protein-coupled receptor kinase 1 substrate motif;GSK-3, ERK1, ERK2, CDK5 substrate motif;GSK-3, ERK1, ERK2, CDK5 substrate motif;WW domain binding motif;W…	___1
P61978-2;P61978;Q5T6W1	P61978-2	Heterogeneous nuclear ribonucleoprotein K	HNRNPK;HNRNPK	>sp|P61978-2|HNRPK_HUMAN Isoform 2 of Heterogeneous nuclear ribonucleoprotein K OS=Homo sapiens GN=HNRNPK;>sp|P61978|HNRPK_HUMAN Heterogeneous nuclear ribonucleoprotein K OS=Homo sapiens GN=HNRNPK PE=1 SV=1;>tr|Q5T6W1|Q5T6W1_HUMAN Heterogeneous nuclear rib	_KIIPTIEEGIQIPS(ph)PTATSQIPIESDAVECINYQHYK_	S	4	1066.53	370860000	2.58e-17	0.849827	107.17	56.977	116	116;116;47	0.99085	0.95468	0.95766	0.9676	Casein kinase I substrate motif;Casein kinase II substrate motif;DNA dependent Protein kinase substrate motif;ERK1,2 kinase substrate motif;G protein-coupled receptor kinase 1 substrate motif;GSK-3, ERK1, ERK2, CDK5 substrate motif;WW domain binding motif	___1
P61978-2;P61978;Q5T6W1	P61978-2	Heterogeneous nuclear ribonucleoprotein K	HNRNPK;HNRNPK	>sp|P61978-2|HNRPK_HUMAN Isoform 2 of Heterogeneous nuclear ribonucleoprotein K OS=Homo sapiens GN=HNRNPK;>sp|P61978|HNRPK_HUMAN Heterogeneous nuclear ribonucleoprotein K OS=Homo sapiens GN=HNRNPK PE=1 SV=1;>tr|Q5T6W1|Q5T6W1_HUMAN Heterogeneous nuclear rib	_IIPTIEEGIQIPSPT(ph)ATSQIPIESDAVECINYQHYK_	T	3	1379	67169000	7.62e-11	0.758118	95.654	89.381	118	118;118;49	1.015	1.0305	0.95432	0.9994	Casein kinase I substrate motif;Casein kinase II substrate motif;DNA dependent Protein kinase substrate motif	___1
P61978-2;P61978;Q5T6W1;P61978-3;Q5T6W5;Q5T6W2	P61978-2;P61978-3	Heterogeneous nuclear ribonucleoprotein K	HNRNPK;HNRNPK;HNRNPK;HNRNPK	>sp|P61978-2|HNRPK_HUMAN Isoform 2 of Heterogeneous nuclear ribonucleoprotein K OS=Homo sapiens GN=HNRNPK;>sp|P61978|HNRPK_HUMAN Heterogeneous nuclear ribonucleoprotein K OS=Homo sapiens GN=HNRNPK PE=1 SV=1;>tr|Q5T6W1|Q5T6W1_HUMAN Heterogeneous nuclear rib	_IIIDIIS(ph)ESPIKGR_	S	2	817.45	11049000	0.000167924	0.580363	142.39	134.93	190	214;214;145;190;179;190	1.1027	1.0948	0.84897	1.0082	Casein kinase I substrate motif;Casein kinase II substrate motif;G protein-coupled receptor kinase 1 substrate motif	___1
P61978-2;P61978;Q5T6W1;P61978-3;Q5T6W5;Q5T6W2	P61978-2;P61978-3	Heterogeneous nuclear ribonucleoprotein K	HNRNPK;HNRNPK;HNRNPK;HNRNPK	>sp|P61978-2|HNRPK_HUMAN Isoform 2 of Heterogeneous nuclear ribonucleoprotein K OS=Homo sapiens GN=HNRNPK;>sp|P61978|HNRPK_HUMAN Heterogeneous nuclear ribonucleoprotein K OS=Homo sapiens GN=HNRNPK PE=1 SV=1;>tr|Q5T6W1|Q5T6W1_HUMAN Heterogeneous nuclear rib	_DYDDM(ox)S(ph)PR_	S	2	547.678	28888000	3.74e-08	1	136.02	102.52	260	284;284;215;260;249;260	1.0479	1.0967	1.0721	1.072	Casein kinase I substrate motif;Cdc2 kinase substrate motif;CDK kinase substrate motif;CDK1,2,4,6 kinase substrate motif;ERK1,2 kinase substrate motif;Growth associated histone HI kinase substrate motif;GSK-3, ERK1, ERK2, CDK5 substrate motif;PKA kinase substrate motif;PKC kinase substrate motif;WW domain binding motif	___1
P61978-2;P61978;Q5T6W1;P61978-3;Q5T6W5;Q5T6W2	P61978-2;P61978-3	Heterogeneous nuclear ribonucleoprotein K	HNRNPK;HNRNPK;HNRNPK;HNRNPK	>sp|P61978-2|HNRPK_HUMAN Isoform 2 of Heterogeneous nuclear ribonucleoprotein K OS=Homo sapiens GN=HNRNPK;>sp|P61978|HNRPK_HUMAN Heterogeneous nuclear ribonucleoprotein K OS=Homo sapiens GN=HNRNPK PE=1 SV=1;>tr|Q5T6W1|Q5T6W1_HUMAN Heterogeneous nuclear rib	_IIIDIISES(ph)PIKGR_	S	3	545.302	30967000	5.26e-15	0.981708	170.09	93.623	192	216;216;147;192;181;192	1.1412	1.1783	1.0974	1.1385	b-Adrenergic Receptor kinase substrate motif;Cdc2 kinase substrate motif;CDK kinase substrate motif;CDK1,2,4,6 kinase substrate motif;ERK1,2 kinase substrate motif;GSK-3, ERK1, ERK2, CDK5 substrate motif;WW domain binding motif	___1
P52272;P52272-2;M0R2I7;M0QY96	P52272	Heterogeneous nuclear ribonucleoprotein M	HNRNPM	>sp|P52272|HNRPM_HUMAN Heterogeneous nuclear ribonucleoprotein M OS=Homo sapiens GN=HNRNPM PE=1 SV=3;>sp|P52272-2|HNRPM_HUMAN Isoform 2 of Heterogeneous nuclear ribonucleoprotein M OS=Homo sapiens GN=HNRNPM;>tr|M0R2I7|M0R2I7_HUMAN Heterogeneous nuclear rib	_GNFGGSFAGS(ph)FGGAGGHAPGVAR_	S	3	705.645	1116900	0.00345185	0.99764	73.928	64.2	637	637;598;160;61	1.2219	1.2937	NaN	1.2573	G protein-coupled receptor kinase 1 substrate motif;MAPKAPK2 kinase substrate motif	___1
Q00839;Q00839-2	Q00839	Heterogeneous nuclear ribonucleoprotein U	HNRNPU	>sp|Q00839|HNRPU_HUMAN Heterogeneous nuclear ribonucleoprotein U OS=Homo sapiens GN=HNRNPU PE=1 SV=6;>sp|Q00839-2|HNRPU_HUMAN Isoform Short of Heterogeneous nuclear ribonucleoprotein U OS=Homo sapiens GN=HNRNPU	_IQAAIDDEEAGGRPAMEPGNGS(ph)IDIGGDSAGR_	S	3	1069.47	490470000	1.4e-70	0.999979	158.8	158.8	59	59;59	0.74636	0.77316	0.89095	0.8011		___1
Q00839;Q00839-2;Q5RI18	Q00839	Heterogeneous nuclear ribonucleoprotein U	HNRNPU;HNRNPU	>sp|Q00839|HNRPU_HUMAN Heterogeneous nuclear ribonucleoprotein U OS=Homo sapiens GN=HNRNPU PE=1 SV=6;>sp|Q00839-2|HNRPU_HUMAN Isoform Short of Heterogeneous nuclear ribonucleoprotein U OS=Homo sapiens GN=HNRNPU;>tr|Q5RI18|Q5RI18_HUMAN Heterogeneous nuclear	_AKS(ph)PQPPVEEEDEHFDDTVVCIDTYNCDIHFK_	S	3	1305.56	7824400000	2.68e-29	0.999997	122.8	93.179	271	271;252;48	0.81962	0.83133	0.83423	0.8284	14-3-3 domain binding motif;Calmodulin-dependent protein kinase II substrate motif;Calmodulin-dependent protein kinase IV substrate motif;ERK1,2 kinase substrate motif;G protein-coupled receptor kinase 1 substrate motif;Growth associated histone HI kinase substrate motif;GSK-3, ERK1, ERK2, CDK5 substrate motif;MAPKAPK2 kinase substrate motif;PKA kinase substrate motif;PKC kinase substrate motif;W…	___1
Q00839;Q00839-2;Q5RI18	Q00839	Heterogeneous nuclear ribonucleoprotein U	HNRNPU;HNRNPU	>sp|Q00839|HNRPU_HUMAN Heterogeneous nuclear ribonucleoprotein U OS=Homo sapiens GN=HNRNPU PE=1 SV=6;>sp|Q00839-2|HNRPU_HUMAN Isoform Short of Heterogeneous nuclear ribonucleoprotein U OS=Homo sapiens GN=HNRNPU;>tr|Q5RI18|Q5RI18_HUMAN Heterogeneous nuclear	_AKSPQPPVEEEDEHFDDT(ph)VVCIDTYNCDIHFK_	T	4	979.419	770330000	3.04e-10	0.987236	97.295	83.467	286	286;267;63	0.86265	0.95272	0.77804	0.8615	b-Adrenergic Receptor kinase substrate motif	___1
M0QYI8;Q9BUJ2;Q9BUJ2-2;B7Z4B8;Q9BUJ2-4;M0R3F1;Q9BUJ2-3;M0QYZ0;M0R0K8	M0QYI8;Q9BUJ2	Heterogeneous nuclear ribonucleoprotein U-like protein 1	HNRNPUL1;HNRNPUL1	>tr|M0QYI8|M0QYI8_HUMAN Heterogeneous nuclear ribonucleoprotein U-like protein 1 (Fragment) OS=Homo sapiens GN=HNRNPUL1 PE=2 SV=1;>sp|Q9BUJ2|HNRL1_HUMAN Heterogeneous nuclear ribonucleoprotein U-like protein 1 OS=Homo sapiens GN=HNRNPUL1 PE=1 SV=2;>sp|Q9BU	_GRSPQPPAEEDEDDFDDT(ph)IVAIDTYNCDIHFK_	T	3	1263.87	11302000	4.74e-05	0.992644	78.942	78.942	209	69;209;209;120;109;58;166;109;109	NaN	0.74553	0.95734	0.8448	b-Adrenergic Receptor kinase substrate motif	___1
M0QYI8;Q9BUJ2;Q9BUJ2-2;B7Z4B8;Q9BUJ2-4;M0R3F1;Q9BUJ2-3;M0QYZ0;M0R0K8	M0QYI8;Q9BUJ2	Heterogeneous nuclear ribonucleoprotein U-like protein 1	HNRNPUL1;HNRNPUL1	>tr|M0QYI8|M0QYI8_HUMAN Heterogeneous nuclear ribonucleoprotein U-like protein 1 (Fragment) OS=Homo sapiens GN=HNRNPUL1 PE=2 SV=1;>sp|Q9BUJ2|HNRL1_HUMAN Heterogeneous nuclear ribonucleoprotein U-like protein 1 OS=Homo sapiens GN=HNRNPUL1 PE=1 SV=2;>sp|Q9BU	_GRS(ph)PQPPAEEDEDDFDDTIVAIDTYNCDIHFK_	S	4	948.153	95629000	7.01e-11	1	96.287	79.636	194	54;194;194;105;94;43;151;94;94	0.93245	0.95711	0.84752	0.9111	14-3-3 domain binding motif;Calmodulin-dependent protein kinase II substrate motif;ERK1,2 kinase substrate motif;G protein-coupled receptor kinase 1 substrate motif;Growth associated histone HI kinase substrate motif;GSK-3, ERK1, ERK2, CDK5 substrate motif;MAPKAPK2 kinase substrate motif;PKA kinase substrate motif;PKC kinase substrate motif;WW domain binding motif;ZIP kinase substrate motif	___1
Q1KMD3;H3BQZ7	Q1KMD3	Heterogeneous nuclear ribonucleoprotein U-like protein 2	HNRNPUL2;hCG_2044799	>sp|Q1KMD3|HNRL2_HUMAN Heterogeneous nuclear ribonucleoprotein U-like protein 2 OS=Homo sapiens GN=HNRNPUL2 PE=1 SV=1;>tr|H3BQZ7|H3BQZ7_HUMAN HCG2044799 OS=Homo sapiens GN=hCG_2044799 PE=4 SV=1	_S(ph)KSPIPPEEEAKDEEEDQTIVNIDTYTSDIHFQVSK_	S	3	1400.31	18188000	5.42e-05	0.792394	82.988	71.408	226	226;226	NaN	0.70316	0.84047	0.7688	Casein kinase II substrate motif	___1
Q1KMD3;H3BQZ7	Q1KMD3	Heterogeneous nuclear ribonucleoprotein U-like protein 2	HNRNPUL2;hCG_2044799	>sp|Q1KMD3|HNRL2_HUMAN Heterogeneous nuclear ribonucleoprotein U-like protein 2 OS=Homo sapiens GN=HNRNPUL2 PE=1 SV=1;>tr|H3BQZ7|H3BQZ7_HUMAN HCG2044799 OS=Homo sapiens GN=hCG_2044799 PE=4 SV=1	_SKSPIPPEEEAKDEEEDQT(ph)IVNIDTYTSDIHFQVSK_	T	4	1050.49	24409000	0.000424354	0.699338	76.478	70.525	244	244;244	0.74317	0.9211	NaN	0.8274	Casein kinase I substrate motif	___1
Q1KMD3;H3BQZ7	Q1KMD3	Heterogeneous nuclear ribonucleoprotein U-like protein 2	HNRNPUL2;hCG_2044799	>sp|Q1KMD3|HNRL2_HUMAN Heterogeneous nuclear ribonucleoprotein U-like protein 2 OS=Homo sapiens GN=HNRNPUL2 PE=1 SV=1;>tr|H3BQZ7|H3BQZ7_HUMAN HCG2044799 OS=Homo sapiens GN=hCG_2044799 PE=4 SV=1	_SKS(ph)PIPPEEEAKDEEEDQTIVNIDTYTSDIHFQVSK_	S	4	1050.49	31684000	1.14e-10	0.823615	88.544	88.544	228	228;228	0.83627	0.82137	0.87833	0.845	14-3-3 domain binding motif;Calmodulin-dependent protein kinase II substrate motif;ERK1,2 kinase substrate motif;G protein-coupled receptor kinase 1 substrate motif;Growth associated histone HI kinase substrate motif;GSK-3, ERK1, ERK2, CDK5 substrate motif;MAPKAPK2 kinase substrate motif;PKA kinase substrate motif;PKC kinase substrate motif;WW domain binding motif	___1
Q1KMD3;H3BQZ7	Q1KMD3	Heterogeneous nuclear ribonucleoprotein U-like protein 2	HNRNPUL2;hCG_2044799	>sp|Q1KMD3|HNRL2_HUMAN Heterogeneous nuclear ribonucleoprotein U-like protein 2 OS=Homo sapiens GN=HNRNPUL2 PE=1 SV=1;>tr|H3BQZ7|H3BQZ7_HUMAN HCG2044799 OS=Homo sapiens GN=hCG_2044799 PE=4 SV=1	_EEDEPEERS(ph)GDETPGSEVPGDKAAEEQGDDQDSEK_	S	4	968.383	22582000	1.28e-17	0.994369	106.5	55.662	161	161;161	1.1623	0.86685	0.70903	0.8939	Casein kinase I substrate motif;Casein kinase II substrate motif;G protein-coupled receptor kinase 1 substrate motif	___1
Q5SSJ5;Q5SSJ5-2;Q5SSJ5-3	Q5SSJ5	Heterochromatin protein 1-binding protein 3	HP1BP3	>sp|Q5SSJ5|HP1B3_HUMAN Heterochromatin protein 1-binding protein 3 OS=Homo sapiens GN=HP1BP3 PE=1 SV=1;>sp|Q5SSJ5-2|HP1B3_HUMAN Isoform 2 of Heterochromatin protein 1-binding protein 3 OS=Homo sapiens GN=HP1BP3;>sp|Q5SSJ5-3|HP1B3_HUMAN Isoform 3 of Heteroc	_KEPDDSRDEDEDEDES(ph)S(ph)EEDS(ph)EDEEPPPK_	S	3	1206.73	35061000	5.63e-10	0.999998	104.53	104.53	441	441;403;289	0.63617	0.59052	0.55207	0.5919	b-Adrenergic Receptor kinase substrate motif;Casein kinase I substrate motif;Casein kinase II substrate motif	___3
Q5SSJ5;Q5SSJ5-2;Q5SSJ5-3	Q5SSJ5	Heterochromatin protein 1-binding protein 3	HP1BP3	>sp|Q5SSJ5|HP1B3_HUMAN Heterochromatin protein 1-binding protein 3 OS=Homo sapiens GN=HP1BP3 PE=1 SV=1;>sp|Q5SSJ5-2|HP1B3_HUMAN Isoform 2 of Heterochromatin protein 1-binding protein 3 OS=Homo sapiens GN=HP1BP3;>sp|Q5SSJ5-3|HP1B3_HUMAN Isoform 3 of Heteroc	_KEPDDSRDEDEDEDES(ph)S(ph)EEDS(ph)EDEEPPPK_	S	3	1206.73	35061000	5.63e-10	0.999998	104.53	104.53	442	442;404;290	0.63617	0.59052	0.55207	0.5919	Casein kinase I substrate motif;Casein kinase II substrate motif;G protein-coupled receptor kinase 1 substrate motif;GSK3 kinase substrate motif;MDC1 BRCT domain binding motif;Plk1 PBD domain binding motif;Pyruvate dehydrogenase kinase substrate motif	___3
Q5SSJ5;Q5SSJ5-2;Q5SSJ5-3	Q5SSJ5	Heterochromatin protein 1-binding protein 3	HP1BP3	>sp|Q5SSJ5|HP1B3_HUMAN Heterochromatin protein 1-binding protein 3 OS=Homo sapiens GN=HP1BP3 PE=1 SV=1;>sp|Q5SSJ5-2|HP1B3_HUMAN Isoform 2 of Heterochromatin protein 1-binding protein 3 OS=Homo sapiens GN=HP1BP3;>sp|Q5SSJ5-3|HP1B3_HUMAN Isoform 3 of Heteroc	_KEPDDSRDEDEDEDES(ph)S(ph)EEDS(ph)EDEEPPPK_	S	3	1206.73	35061000	5.63e-10	0.999999	104.53	104.53	446	446;408;294	0.63617	0.59052	0.55207	0.5919	b-Adrenergic Receptor kinase substrate motif;BARD1 BRCT domain binding motif;Casein kinase I substrate motif;Casein kinase II substrate motif;G protein-coupled receptor kinase 1 substrate motif;MAPKAPK2 kinase substrate motif	___3
E9PMQ6;Q00613;Q00613-2	E9PMQ6;Q00613	Heat shock factor protein 1	HSF1;HSF1	>tr|E9PMQ6|E9PMQ6_HUMAN Heat shock factor protein 1 OS=Homo sapiens GN=HSF1 PE=2 SV=1;>sp|Q00613|HSF1_HUMAN Heat shock factor protein 1 OS=Homo sapiens GN=HSF1 PE=1 SV=1;>sp|Q00613-2|HSF1_HUMAN Isoform Short of Heat shock factor protein 1 OS=Homo sapiens G	_VEEASPGRPSSVDT(ph)IISPTAIIDSIIR_	T	3	968.497	4502800	0.00143091	0.895742	79.177	79.177	323	258;323;323	NaN	0.98935	0.85355	0.9189	b-Adrenergic Receptor kinase substrate motif;Casein kinase I substrate motif;Casein kinase II substrate motif;G protein-coupled receptor kinase 1 substrate motif;MAPKAPK2 kinase substrate motif	___1
P07900-2;P07900;Q86U12	P07900-2	Heat shock protein HSP 90-alpha	HSP90AA1;HSP90AA1	>sp|P07900-2|HS90A_HUMAN Isoform 2 of Heat shock protein HSP 90-alpha OS=Homo sapiens GN=HSP90AA1;>sp|P07900|HS90A_HUMAN Heat shock protein HSP 90-alpha OS=Homo sapiens GN=HSP90AA1 PE=1 SV=5;>tr|Q86U12|Q86U12_HUMAN Full-length cDNA clone CS0CAP007YF18 of T	_ESEDKPEIEDVGS(ph)DEEEEK_	S	2	1136.95	28817000	8.32e-190	1	266.35	247.92	385	385;263;84	0.94045	0.97683	0.8251	0.9118	BARD1 BRCT domain binding motif;Casein kinase I substrate motif;Casein kinase II substrate motif	___1
P10809;E7ESH4;E7EXB4;C9JL25;B7Z712;C9JCQ4;C9JL19	P10809	60 kDa heat shock protein, mitochondrial	HSPD1;HSPD1;HSPD1;HSPD1;HSPD1;HSPD1;HSPD1	>sp|P10809|CH60_HUMAN 60 kDa heat shock protein, mitochondrial OS=Homo sapiens GN=HSPD1 PE=1 SV=2;>tr|E7ESH4|E7ESH4_HUMAN 60 kDa heat shock protein, mitochondrial (Fragment) OS=Homo sapiens GN=HSPD1 PE=2 SV=1;>tr|E7EXB4|E7EXB4_HUMAN 60 kDa heat shock prote	_TVIIEQSWGS(ph)PK_	S	2	712.845	671270	0.00772759	0.999675	135.09	81.92	70	70;70;70;112;70;70;70	0.90287	0.77249	0.77184	0.8135	Casein kinase I substrate motif;ERK1,2 kinase substrate motif;G protein-coupled receptor kinase 1 substrate motif;Growth associated histone HI kinase substrate motif;GSK-3, ERK1, ERK2, CDK5 substrate motif;PKA kinase substrate motif;PKC kinase substrate motif;WW domain binding motif	___1
O43719	O43719	HIV Tat-specific factor 1	HTATSF1	>sp|O43719|HTSF1_HUMAN HIV Tat-specific factor 1 OS=Homo sapiens GN=HTATSF1 PE=1 SV=1	_ES(ph)SPEKEAEEGCPEKESEEGCPK_	S	3	901.354	35419000	0.000341364	0.5	85.087	85.087	452	452	1.1905	1.2256	1.4016	1.2693	b-Adrenergic Receptor kinase substrate motif;Casein kinase II substrate motif;PKA kinase substrate motif;PKC kinase substrate motif	___1
O43719	O43719	HIV Tat-specific factor 1	HTATSF1	>sp|O43719|HTSF1_HUMAN HIV Tat-specific factor 1 OS=Homo sapiens GN=HTATSF1 PE=1 SV=1	_ES(ph)SPEKEAEEGCPEKESEEGCPK_	S	3	901.354	35419000	0.000341364	0.5	85.087	85.087	453	453	1.1905	1.2256	1.4016	1.2693	Casein kinase II substrate motif;Cdc2 kinase substrate motif;CDK kinase substrate motif;CDK1,2,4,6 kinase substrate motif;ERK1,2 kinase substrate motif;Growth associated histone HI kinase substrate motif;GSK-3, ERK1, ERK2, CDK5 substrate motif;MDC1 BRCT domain binding motif;PKA kinase substrate motif;PKC kinase substrate motif;Plk1 PBD domain binding motif;WW domain binding motif	___1
P42858	P42858	Huntingtin	HTT	>sp|P42858|HD_HUMAN Huntingtin OS=Homo sapiens GN=HTT PE=1 SV=2	_TPPPEIIQTITAVGGIGQITAAKEES(ph)GGRSR_	S	4	804.417	2943800	0.00154438	0.751697	63.701	47.616	411	411	NaN	1.3594	0.35144	0.6912	b-Adrenergic Receptor kinase substrate motif;G protein-coupled receptor kinase 1 substrate motif;GSK3 kinase substrate motif;PKA kinase substrate motif;PKC kinase substrate motif	___1
Q7Z6Z7;Q7Z6Z7-2;Q7Z6Z7-3;H0Y5W0	Q7Z6Z7;Q7Z6Z7-3	E3 ubiquitin-protein ligase HUWE1	HUWE1;HUWE1	>sp|Q7Z6Z7|HUWE1_HUMAN E3 ubiquitin-protein ligase HUWE1 OS=Homo sapiens GN=HUWE1 PE=1 SV=3;>sp|Q7Z6Z7-2|HUWE1_HUMAN Isoform 2 of E3 ubiquitin-protein ligase HUWE1 OS=Homo sapiens GN=HUWE1;>sp|Q7Z6Z7-3|HUWE1_HUMAN Isoform 3 of E3 ubiquitin-protein ligase H	_IIGPSAAADIIQISSS(ph)IPIQSR_	S	3	773.077	2927300	0.000439166	0.945677	103.73	88.036	2595	2595;2595;2586;1629	0.62149	0.67885	0.80603	0.698	MDC1 BRCT domain binding motif;Plk1 PBD domain binding motif	___1
Q7Z6Z7;Q7Z6Z7-2;Q7Z6Z7-3;H0Y5W0	Q7Z6Z7;Q7Z6Z7-3	E3 ubiquitin-protein ligase HUWE1	HUWE1;HUWE1	>sp|Q7Z6Z7|HUWE1_HUMAN E3 ubiquitin-protein ligase HUWE1 OS=Homo sapiens GN=HUWE1 PE=1 SV=3;>sp|Q7Z6Z7-2|HUWE1_HUMAN Isoform 2 of E3 ubiquitin-protein ligase HUWE1 OS=Homo sapiens GN=HUWE1;>sp|Q7Z6Z7-3|HUWE1_HUMAN Isoform 3 of E3 ubiquitin-protein ligase H	_GSGTAS(ph)DDEFENIR_	S	2	789.309	34552000	4.92e-05	0.999913	146.88	146.88	1907	1907;1907;1898;941	0.8961	0.92444	0.96804	0.9291	BARD1 BRCT domain binding motif;Casein kinase II substrate motif;MAPKAPK2 kinase substrate motif	___1
Q7Z6Z7;Q7Z6Z7-2;Q7Z6Z7-3;H0Y5W0;H0Y659	Q7Z6Z7;Q7Z6Z7-3	E3 ubiquitin-protein ligase HUWE1	HUWE1;HUWE1;HUWE1	>sp|Q7Z6Z7|HUWE1_HUMAN E3 ubiquitin-protein ligase HUWE1 OS=Homo sapiens GN=HUWE1 PE=1 SV=3;>sp|Q7Z6Z7-2|HUWE1_HUMAN Isoform 2 of E3 ubiquitin-protein ligase HUWE1 OS=Homo sapiens GN=HUWE1;>sp|Q7Z6Z7-3|HUWE1_HUMAN Isoform 3 of E3 ubiquitin-protein ligase H	_ACS(ph)PCSSQSSSSGICTDFWDIIVK_	S	3	924.717	902190	0.000859343	0.76637	77.053	64.749	3373	3373;3357;3364;2407;211	NaN	0.84327	1.0336	0.9336	Casein kinase I substrate motif;Casein kinase II substrate motif;ERK1,2 kinase substrate motif;G protein-coupled receptor kinase 1 substrate motif;GSK3 kinase substrate motif;GSK-3, ERK1, ERK2, CDK5 substrate motif;PKA kinase substrate motif;PKC kinase substrate motif;WW domain binding motif	___1
Q16666;Q16666-2;Q16666-3;H3BM18	Q16666	Gamma-interferon-inducible protein 16	IFI16;IFI16	>sp|Q16666|IF16_HUMAN Gamma-interferon-inducible protein 16 OS=Homo sapiens GN=IFI16 PE=1 SV=3;>sp|Q16666-2|IF16_HUMAN Isoform 2 of Gamma-interferon-inducible protein 16 OS=Homo sapiens GN=IFI16;>sp|Q16666-3|IF16_HUMAN Isoform 3 of Gamma-interferon-inducib	_VSEEQTQPPS(ph)PAGAGMSTAMGR_	S	2	1134.98	7040900	1.55e-05	0.999974	113.68	113.68	153	153;153;153;153	0.90057	0.75823	NaN	0.8263	DNA dependent Protein kinase substrate motif;ERK1,2 kinase substrate motif;G protein-coupled receptor kinase 1 substrate motif;GSK-3, ERK1, ERK2, CDK5 substrate motif;WW domain binding motif	___1
Q9NZI8	Q9NZI8	Insulin-like growth factor 2 mRNA-binding protein 1	IGF2BP1	>sp|Q9NZI8|IF2B1_HUMAN Insulin-like growth factor 2 mRNA-binding protein 1 OS=Homo sapiens GN=IGF2BP1 PE=1 SV=2	_QGS(ph)PVAAGAPAKQQQVDIPIR_	S	3	737.714	148570000	6.08e-23	1	166.65	67.995	181	181	0.90511	0.97289	0.95117	0.9426	14-3-3 domain binding motif;Calmodulin-dependent protein kinase II substrate motif;ERK1,2 kinase substrate motif;G protein-coupled receptor kinase 1 substrate motif;GSK-3, ERK1, ERK2, CDK5 substrate motif;PKA kinase substrate motif;PKC kinase substrate motif;WW domain binding motif	___1
Q12906;Q12906-3;Q12906-2;Q12906-5	Q12906	Interleukin enhancer-binding factor 3	ILF3	>sp|Q12906|ILF3_HUMAN Interleukin enhancer-binding factor 3 OS=Homo sapiens GN=ILF3 PE=1 SV=3;>sp|Q12906-3|ILF3_HUMAN Isoform 3 of Interleukin enhancer-binding factor 3 OS=Homo sapiens GN=ILF3;>sp|Q12906-2|ILF3_HUMAN Isoform 2 of Interleukin enhancer-bindi	_DSSKGEDSAEET(ph)EAKPAVVAPAPVVEAVSTPSAAFPSDATAEQGPIITK_	T	5	987.277	326900000	1.46e-15	0.888009	87.676	70.794	486	486;486;486;486	0.77318	0.81283	0.96805	0.8473	b-Adrenergic Receptor kinase substrate motif;G protein-coupled receptor kinase 1 substrate motif;MAPKAPK2 kinase substrate motif	___1
Q12906;Q12906-3;Q12906-2;Q12906-5;Q12906-7;Q12906-6;Q12906-4	Q12906;Q12906-7	Interleukin enhancer-binding factor 3	ILF3	>sp|Q12906|ILF3_HUMAN Interleukin enhancer-binding factor 3 OS=Homo sapiens GN=ILF3 PE=1 SV=3;>sp|Q12906-3|ILF3_HUMAN Isoform 3 of Interleukin enhancer-binding factor 3 OS=Homo sapiens GN=ILF3;>sp|Q12906-2|ILF3_HUMAN Isoform 2 of Interleukin enhancer-bindi	_AYAAIAAIEKIFPDT(ph)PIAIDANK_	T	3	832.764	44572000	9.12e-21	1	157.22	131.54	596	592;592;592;592;596;596;596	0.97573	0.88247	0.96226	0.9392	b-Adrenergic Receptor kinase substrate motif;ERK1,2 kinase substrate motif;GSK3, Erk1, Erk2 and CDK5 kinase motif;GSK-3, ERK1, ERK2, CDK5 substrate motif;WW domain binding motif	___1
Q9H0C8;E9PC05	Q9H0C8	Integrin-linked kinase-associated serine/threonine phosphatase 2C	ILKAP;ILKAP	>sp|Q9H0C8|ILKAP_HUMAN Integrin-linked kinase-associated serine/threonine phosphatase 2C OS=Homo sapiens GN=ILKAP PE=1 SV=1;>tr|E9PC05|E9PC05_HUMAN Integrin-linked kinase-associated serine/threonine phosphatase 2C (Fragment) OS=Homo sapiens GN=ILKAP PE=2 S	_(ac)M(ox)DIFGDIPEPERS(ph)PRPAAGK_	S	3	774.359	16837000	0.000204402	1	90.22	63.184	13	13;13	1.6239	1.4233	1.3813	1.4725	ERK1,2 kinase substrate motif;G protein-coupled receptor kinase 1 substrate motif;Growth associated histone HI kinase substrate motif;GSK-3, ERK1, ERK2, CDK5 substrate motif;PKA kinase substrate motif;PKC kinase substrate motif;WW domain binding motif	___1
Q16352	Q16352	Alpha-internexin	INA	>sp|Q16352|AINX_HUMAN Alpha-internexin OS=Homo sapiens GN=INA PE=1 SV=2	_KT(ph)SQIGESFEEIIEETVISTK_	T	3	816.731	2378700	0.00651562	0.820085	78.088	78.088	463	463	1.2437	NaN	1.5152	1.3728	PKA kinase substrate motif;PKC kinase substrate motif	___1
Q9NQS7;Q9NQS7-2	Q9NQS7	Inner centromere protein	INCENP	>sp|Q9NQS7|INCE_HUMAN Inner centromere protein OS=Homo sapiens GN=INCENP PE=1 SV=3;>sp|Q9NQS7-2|INCE_HUMAN Isoform 2 of Inner centromere protein OS=Homo sapiens GN=INCENP	_TISPTPASATAPTSQGIPTS(ph)DEEST(ph)PKKSK_	S	3	1058.82	9097500	0.000885707	0.725609	84.58	84.58	214	214;214	1.1507	NaN	1.088	1.1189	BARD1 BRCT domain binding motif;Casein kinase II substrate motif;G protein-coupled receptor kinase 1 substrate motif;GSK3 kinase substrate motif	___2
Q9NQS7;Q9NQS7-2	Q9NQS7	Inner centromere protein	INCENP	>sp|Q9NQS7|INCE_HUMAN Inner centromere protein OS=Homo sapiens GN=INCENP PE=1 SV=3;>sp|Q9NQS7-2|INCE_HUMAN Isoform 2 of Inner centromere protein OS=Homo sapiens GN=INCENP	_TISPTPASATAPTSQGIPTS(ph)DEEST(ph)PKKSK_	T	3	1058.82	8321200	8.31e-10	0.869986	109.68	80.496	219	219;219	1.1507	NaN	1.088	1.1189	Casein kinase I substrate motif;Cdc2 kinase substrate motif;CDK1,2,4,6 kinase substrate motif;CDK5 kinase substrate motif;G protein-coupled receptor kinase 1 substrate motif;Growth associated histone HI kinase substrate motif;GSK-3, ERK1, ERK2, CDK5 substrate motif;MDC1 BRCT domain binding motif;PKA kinase substrate motif;PKC kinase substrate motif;Plk1 PBD domain binding motif;WW domain binding …	___2
Q9NQS7;Q9NQS7-2	Q9NQS7	Inner centromere protein	INCENP	>sp|Q9NQS7|INCE_HUMAN Inner centromere protein OS=Homo sapiens GN=INCENP PE=1 SV=3;>sp|Q9NQS7-2|INCE_HUMAN Isoform 2 of Inner centromere protein OS=Homo sapiens GN=INCENP	_TIS(ph)PTPASATAPTSQGIPT(ph)SDEES(ph)TPKKSK_	T	3	1085.48	3641400	0.000556484	0.760652	68.092	68.092	213	213;213	NaN	1.0182	1.375	1.1832	Casein kinase II substrate motif;DNA dependent Protein kinase substrate motif	___3
Q9NQS7;Q9NQS7-2	Q9NQS7	Inner centromere protein	INCENP	>sp|Q9NQS7|INCE_HUMAN Inner centromere protein OS=Homo sapiens GN=INCENP PE=1 SV=3;>sp|Q9NQS7-2|INCE_HUMAN Isoform 2 of Inner centromere protein OS=Homo sapiens GN=INCENP	_TIS(ph)PTPASATAPTSQGIPTSDEES(ph)T(ph)PKKSK_	S	3	1085.48	6731400	0.000178292	0.556872	83.293	83.293	197	197;197	1.0497	1.2062	1.375	1.203	14-3-3 domain binding motif;Calmodulin-dependent protein kinase II substrate motif;Calmodulin-dependent protein kinase IV substrate motif;Casein kinase II substrate motif;Chk1 kinase substrate motif;ERK1,2 kinase substrate motif;G protein-coupled receptor kinase 1 substrate motif;GSK-3, ERK1, ERK2, CDK5 substrate motif;PKA kinase substrate motif;PKC kinase substrate motif;WW domain binding motif	___3
Q9NVR2;H0YBW3	Q9NVR2	Integrator complex subunit 10	INTS10;INTS10	>sp|Q9NVR2|INT10_HUMAN Integrator complex subunit 10 OS=Homo sapiens GN=INTS10 PE=1 SV=2;>tr|H0YBW3|H0YBW3_HUMAN Integrator complex subunit 10 (Fragment) OS=Homo sapiens GN=INTS10 PE=4 SV=1	_STQIENQHQGAQDTSDIMS(ph)PSKR_	S	3	880.057	7298000	0.00280404	0.8007	106.28	106.28	231	231;28	NaN	1.1507	1.0294	1.0884	Casein kinase I substrate motif;Casein kinase II substrate motif;Cdc2 kinase substrate motif;CDK kinase substrate motif;CDK1,2,4,6 kinase substrate motif;ERK1,2 kinase substrate motif;GSK-3, ERK1, ERK2, CDK5 substrate motif;MAPKAPK2 kinase substrate motif;WW domain binding motif	___1
Q6IPM2;Q6IPM2-4;Q6IPM2-3;Q6IPM2-2;C9J5R6	Q6IPM2	IQ domain-containing protein E	IQCE;IQCE	>sp|Q6IPM2|IQCE_HUMAN IQ domain-containing protein E OS=Homo sapiens GN=IQCE PE=1 SV=2;>sp|Q6IPM2-4|IQCE_HUMAN Isoform 4 of IQ domain-containing protein E OS=Homo sapiens GN=IQCE;>sp|Q6IPM2-3|IQCE_HUMAN Isoform 3 of IQ domain-containing protein E OS=Homo s	_VPS(ph)PIAQATGSPVQEEAIVIIQSAIR_	S	3	918.819	1607900	1.33e-07	0.992417	112.23	111.67	590	590;574;539;525;170	NaN	1.0832	1.2467	1.1621	14-3-3 domain binding motif;Calmodulin-dependent protein kinase II substrate motif;Calmodulin-dependent protein kinase IV substrate motif;Chk1 kinase substrate motif;DNA dependent Protein kinase substrate motif;ERK1,2 kinase substrate motif;GSK-3, ERK1, ERK2, CDK5 substrate motif;PKA kinase substrate motif;PKC kinase substrate motif;WW domain binding motif	___1
P46940;H0YLE8	P46940	Ras GTPase-activating-like protein IQGAP1	IQGAP1;IQGAP1	>sp|P46940|IQGA1_HUMAN Ras GTPase-activating-like protein IQGAP1 OS=Homo sapiens GN=IQGAP1 PE=1 SV=1;>tr|H0YLE8|H0YLE8_HUMAN Ras GTPase-activating-like protein IQGAP1 OS=Homo sapiens GN=IQGAP1 PE=2 SV=1	_SKS(ph)VKEDSNITIQEK_	S	3	595.959	1977400	0.00079364	0.988783	120.9	120.9	1443	1443;871	0.35727	0.47309	0.56737	0.4577	Calmodulin-dependent protein kinase II substrate motif;Casein kinase II substrate motif;Chk1 kinase substrate motif;Phosphorylase kinase substrate motif;PKA kinase substrate motif;PKC kinase substrate motif	___1
Q9H1B7	Q9H1B7	Interferon regulatory factor 2-binding protein-like	IRF2BPL	>sp|Q9H1B7|I2BPL_HUMAN Interferon regulatory factor 2-binding protein-like OS=Homo sapiens GN=IRF2BPL PE=1 SV=1	_KAS(ph)PEPPDSAEGAIKIGEEQQR_	S	3	806.383	8887600	0.000420053	0.99998	91.722	89.272	547	547	1.4018	0.91747	1.3296	1.1958	14-3-3 domain binding motif;Akt kinase substrate motif;Calmodulin-dependent protein kinase II substrate motif;Casein kinase II substrate motif;ERK1,2 kinase substrate motif;G protein-coupled receptor kinase 1 substrate motif;GSK-3, ERK1, ERK2, CDK5 substrate motif;MAPKAPK1 kinase substrate motif;Pim1 kinase substrate sequence;PKA kinase substrate motif;PKC epsilon kinase substrate motif;PKC kinas…	___1
Q14643;E7EVP7;Q14643-2;Q14643-6;Q14643-5;Q14643-7;Q14643-8;G5E9P1;Q14643-3;Q14643-4	Q14643	Inositol 1,4,5-trisphosphate receptor type 1	ITPR1;ITPR1;ITPR1	>sp|Q14643|ITPR1_HUMAN Inositol 1,4,5-trisphosphate receptor type 1 OS=Homo sapiens GN=ITPR1 PE=1 SV=3;>tr|E7EVP7|E7EVP7_HUMAN Inositol 1,4,5-trisphosphate receptor type 1 OS=Homo sapiens GN=ITPR1 PE=2 SV=2;>sp|Q14643-2|ITPR1_HUMAN Isoform 2 of Inositol 1,	_RES(ph)ITSFGNGPISAGGPGKPGGGGGGSGSSSMSR_	S	3	1044.14	21337000	8.46e-09	0.994435	93.903	93.903	1764	1764;1749;1749;1749;1740;1734;1725;1716;1716;1701	0.54339	0.61984	NaN	0.5804	14-3-3 domain binding motif;Aurora-A kinase substrate motif;b-Adrenergic Receptor kinase substrate motif;Calmodulin-dependent protein kinase II substrate motif;Casein kinase I substrate motif;Casein kinase II substrate motif;PAK2 kinase substrate motif;Phosphorylase kinase substrate motif;PKA kinase substrate motif;PKC epsilon kinase substrate motif;PKC kinase substrate motif	___1
Q14573	Q14573	Inositol 1,4,5-trisphosphate receptor type 3	ITPR3	>sp|Q14573|ITPR3_HUMAN Inositol 1,4,5-trisphosphate receptor type 3 OS=Homo sapiens GN=ITPR3 PE=1 SV=2	_S(ph)IQGVGHMMSTMVISR_	S	3	605.277	765370	0.00448493	1	98.175	98.175	916	916	0.94618	0.97649	1.0244	0.9818	PKA kinase substrate motif;PKC kinase substrate motif	___1
Q96ST2;Q96ST2-3;Q96ST2-2;B4DJ84	Q96ST2	Protein IWS1 homolog	IWS1;IWS1	>sp|Q96ST2|IWS1_HUMAN Protein IWS1 homolog OS=Homo sapiens GN=IWS1 PE=1 SV=2;>sp|Q96ST2-3|IWS1_HUMAN Isoform 3 of Protein IWS1 homolog OS=Homo sapiens GN=IWS1;>sp|Q96ST2-2|IWS1_HUMAN Isoform 2 of Protein IWS1 homolog OS=Homo sapiens GN=IWS1;>tr|B4DJ84|B4DJ	_TIAS(ph)DS(ph)EEEAGKEISDKK_	S	2	1048.94	45337000	1.91e-80	1	227.4	227.4	440	440;233;115;447	1.3269	1.25	1.2033	1.259	b-Adrenergic Receptor kinase substrate motif;BARD1 BRCT domain binding motif;Casein kinase II substrate motif;G protein-coupled receptor kinase 1 substrate motif	___2
Q96ST2;Q96ST2-3;Q96ST2-2;B4DJ84	Q96ST2	Protein IWS1 homolog	IWS1;IWS1	>sp|Q96ST2|IWS1_HUMAN Protein IWS1 homolog OS=Homo sapiens GN=IWS1 PE=1 SV=2;>sp|Q96ST2-3|IWS1_HUMAN Isoform 3 of Protein IWS1 homolog OS=Homo sapiens GN=IWS1;>sp|Q96ST2-2|IWS1_HUMAN Isoform 2 of Protein IWS1 homolog OS=Homo sapiens GN=IWS1;>tr|B4DJ84|B4DJ	_TIAS(ph)DS(ph)EEEAGKEISDK_	S	2	984.89	45337000	1.91e-80	0.998177	227.4	193.87	438	438;231;113;445	1.3269	1.3195	1.2033	1.282	Casein kinase II substrate motif;PKA kinase substrate motif	___2
Q96ST2;B4DJ84;B8ZZB6	Q96ST2	Protein IWS1 homolog	IWS1;IWS1;IWS1	>sp|Q96ST2|IWS1_HUMAN Protein IWS1 homolog OS=Homo sapiens GN=IWS1 PE=1 SV=2;>tr|B4DJ84|B4DJ84_HUMAN Protein IWS1 homolog OS=Homo sapiens GN=IWS1 PE=2 SV=1;>tr|B8ZZB6|B8ZZB6_HUMAN Protein IWS1 homolog (Fragment) OS=Homo sapiens GN=IWS1 PE=2 SV=1	_IS(ph)DS(ph)ESEDPPRHQAS(ph)DS(ph)ENEEIPKPR_	S	4	818.058	6613800	0.00111526	0.999907	70.156	70.156	261	261;268;266	0.53529	0.54358	0.57539	0.5512	Casein kinase II substrate motif	___3
Q96ST2;B4DJ84;B8ZZB6	Q96ST2	Protein IWS1 homolog	IWS1;IWS1;IWS1	>sp|Q96ST2|IWS1_HUMAN Protein IWS1 homolog OS=Homo sapiens GN=IWS1 PE=1 SV=2;>tr|B4DJ84|B4DJ84_HUMAN Protein IWS1 homolog OS=Homo sapiens GN=IWS1 PE=2 SV=1;>tr|B8ZZB6|B8ZZB6_HUMAN Protein IWS1 homolog (Fragment) OS=Homo sapiens GN=IWS1 PE=2 SV=1	_IS(ph)DS(ph)ESEDPPRHQAS(ph)DS(ph)ENEEIPKPR_	S	4	818.058	6613800	0.00111526	0.999997	70.156	70.156	263	263;270;268	0.53529	0.54358	0.57539	0.5512	b-Adrenergic Receptor kinase substrate motif;Casein kinase II substrate motif;G protein-coupled receptor kinase 1 substrate motif	___3
Q96ST2;B4DJ84;B8ZZB6	Q96ST2	Protein IWS1 homolog	IWS1;IWS1;IWS1	>sp|Q96ST2|IWS1_HUMAN Protein IWS1 homolog OS=Homo sapiens GN=IWS1 PE=1 SV=2;>tr|B4DJ84|B4DJ84_HUMAN Protein IWS1 homolog OS=Homo sapiens GN=IWS1 PE=2 SV=1;>tr|B8ZZB6|B8ZZB6_HUMAN Protein IWS1 homolog (Fragment) OS=Homo sapiens GN=IWS1 PE=2 SV=1	_IS(ph)DS(ph)ESEDPPRHQAS(ph)DS(ph)ENEEIPKPR_	S	4	818.058	2714800	0.00111526	0.964596	70.156	70.156	250	250;257;255	NaN	0.54358	0.58387	0.5634	b-Adrenergic Receptor kinase substrate motif;Casein kinase II substrate motif;G protein-coupled receptor kinase 1 substrate motif	___3
P05412	P05412	Transcription factor AP-1	JUN	>sp|P05412|JUN_HUMAN Transcription factor AP-1 OS=Homo sapiens GN=JUN PE=1 SV=2	_AKNS(ph)DIITSPDVGIIK_	S	2	875.953	9563400	2.35e-38	1	202.22	202.22	58	58	0.93916	0.92639	0.85194	0.905	G protein-coupled receptor kinase 1 substrate motif;PKA kinase substrate motif;PKC kinase substrate motif	___1
O95251;O95251-4	O95251	Histone acetyltransferase KAT7	KAT7	>sp|O95251|KAT7_HUMAN Histone acetyltransferase KAT7 OS=Homo sapiens GN=KAT7 PE=1 SV=1;>sp|O95251-4|KAT7_HUMAN Isoform 4 of Histone acetyltransferase KAT7 OS=Homo sapiens GN=KAT7	_NTADHDES(ph)PPRTPTGNAPSSESDIDISSPNVSHDESIAK_	S	4	1039.46	54881000	1.64e-09	0.769322	85.697	85.697	124	124;124	0.64603	0.61973	NaN	0.6327	b-Adrenergic Receptor kinase substrate motif;Casein kinase I substrate motif;Cdc2 kinase substrate motif;CDK kinase substrate motif;CDK1,2,4,6 kinase substrate motif;ERK1,2 kinase substrate motif;G protein-coupled receptor kinase 1 substrate motif;GSK-3, ERK1, ERK2, CDK5 substrate motif;WW domain binding motif	___2
O95251;O95251-4	O95251	Histone acetyltransferase KAT7	KAT7	>sp|O95251|KAT7_HUMAN Histone acetyltransferase KAT7 OS=Homo sapiens GN=KAT7 PE=1 SV=1;>sp|O95251-4|KAT7_HUMAN Isoform 4 of Histone acetyltransferase KAT7 OS=Homo sapiens GN=KAT7	_NTADHDESPPRT(ph)PT(ph)GNAPSSESDIDISSPNVSHDESIAK_	T	3	1412.26	48658000	0.00010135	0.939278	76.423	76.329	128	128;128	0.64603	0.61973	0.76799	0.6749	ERK1,2 kinase substrate motif;Growth associated histone HI kinase substrate motif;GSK3, Erk1, Erk2 and CDK5 kinase motif;GSK-3, ERK1, ERK2, CDK5 substrate motif;MAPKAPK2 kinase substrate motif;WW domain binding motif	___2
O95251;O95251-4;O95251-2	O95251	Histone acetyltransferase KAT7	KAT7	>sp|O95251|KAT7_HUMAN Histone acetyltransferase KAT7 OS=Homo sapiens GN=KAT7 PE=1 SV=1;>sp|O95251-4|KAT7_HUMAN Isoform 4 of Histone acetyltransferase KAT7 OS=Homo sapiens GN=KAT7;>sp|O95251-2|KAT7_HUMAN Isoform 2 of Histone acetyltransferase KAT7 OS=Homo s	_SSARISQSS(ph)QDS(ph)S(ph)PVRNIQSFGTEEPAYSTR_	S	3	1204.84	5180700	9.44e-06	0.682298	82.6	82.6	56	56;56;56	0.91448	0.82337	NaN	0.8677	b-Adrenergic Receptor kinase substrate motif;MAPKAPK2 kinase substrate motif	___3
O95251;O95251-4;O95251-2	O95251	Histone acetyltransferase KAT7	KAT7	>sp|O95251|KAT7_HUMAN Histone acetyltransferase KAT7 OS=Homo sapiens GN=KAT7 PE=1 SV=1;>sp|O95251-4|KAT7_HUMAN Isoform 4 of Histone acetyltransferase KAT7 OS=Homo sapiens GN=KAT7;>sp|O95251-2|KAT7_HUMAN Isoform 2 of Histone acetyltransferase KAT7 OS=Homo s	_SSARISQSS(ph)QDS(ph)S(ph)PVRNIQSFGTEEPAYSTR_	S	3	1204.84	5180700	9.44e-06	0.66684	82.6	82.6	57	57;57;57	0.91448	0.82337	NaN	0.8677	Cdc2 kinase substrate motif;CDK kinase substrate motif;CDK1,2,4,6 kinase substrate motif;ERK1,2 kinase substrate motif;Growth associated histone HI kinase substrate motif;GSK-3, ERK1, ERK2, CDK5 substrate motif;MAPKAPK2 kinase substrate motif;MDC1 BRCT domain binding motif;Plk1 PBD domain binding motif;WW domain binding motif	___3
O60341	O60341	Lysine-specific histone demethylase 1A	KDM1A	>sp|O60341|KDM1A_HUMAN Lysine-specific histone demethylase 1A OS=Homo sapiens GN=KDM1A PE=1 SV=2	_KIPPPPPQAPPEEENES(ph)EPEEPSGVEGAAFQSR_	S	3	1202.88	24223000	2.12e-05	0.996875	81.406	81.406	166	166	0.78701	0.96299	0.79733	0.8454	b-Adrenergic Receptor kinase substrate motif;Casein kinase I substrate motif;Casein kinase II substrate motif;G protein-coupled receptor kinase 1 substrate motif	___1
O60341;F6S0T5;O60341-2	O60341	Lysine-specific histone demethylase 1A	KDM1A;KDM1A	>sp|O60341|KDM1A_HUMAN Lysine-specific histone demethylase 1A OS=Homo sapiens GN=KDM1A PE=1 SV=2;>tr|F6S0T5|F6S0T5_HUMAN Lysine-specific histone demethylase 1A OS=Homo sapiens GN=KDM1A PE=2 SV=1;>sp|O60341-2|KDM1A_HUMAN Isoform 2 of Lysine-specific histone	_KAAAAAAAAAAAATGTEAGPGTAGGSENGSEVAAQPAGISGPAEVGPGAVGERT(ph)PR_	T	4	1241.85	8067800	4.61e-10	0.989495	50.876	50.876	59	59;59;59	0.28556	NaN	0.44448	0.3563	Cdc2 kinase substrate motif;CDK1,2,4,6 kinase substrate motif;CDK5 kinase substrate motif;Growth associated histone HI kinase substrate motif;GSK-3, ERK1, ERK2, CDK5 substrate motif;PKA kinase substrate motif;PKC kinase substrate motif;WW domain binding motif	___1
Q9Y2K7;Q9Y2K7-2;Q9Y2K7-5;Q9Y2K7-4	Q9Y2K7	Lysine-specific demethylase 2A	KDM2A	>sp|Q9Y2K7|KDM2A_HUMAN Lysine-specific demethylase 2A OS=Homo sapiens GN=KDM2A PE=1 SV=3;>sp|Q9Y2K7-2|KDM2A_HUMAN Isoform 2 of Lysine-specific demethylase 2A OS=Homo sapiens GN=KDM2A;>sp|Q9Y2K7-5|KDM2A_HUMAN Isoform 5 of Lysine-specific demethylase 2A OS=H	_TPQRGDEEGIGGEEEEEEEEEEEDDS(ph)AEEGGAAR_	S	3	1258.48	50381000	1.03e-29	1	122.14	122.14	869	869;563;430;327	0.74152	0.97027	0.86733	0.8545	b-Adrenergic Receptor kinase substrate motif;Casein kinase I substrate motif;Casein kinase II substrate motif	___1
F5H5R1;F5H2A1;B4DRN7;Q86YS7-2;Q86YS7;F5H3N1	F5H5R1	Uncharacterized protein KIAA0528	KIAA0528;KIAA0528;KIAA0528;KIAA0528;KIAA0528	>tr|F5H5R1|F5H5R1_HUMAN C2 domain-containing protein 5 OS=Homo sapiens GN=C2CD5 PE=2 SV=1;>tr|F5H2A1|F5H2A1_HUMAN C2 domain-containing protein 5 OS=Homo sapiens GN=C2CD5 PE=2 SV=1;>tr|B4DRN7|B4DRN7_HUMAN C2 domain-containing protein 5 OS=Homo sapiens GN=C2	_SQS(ph)ESSDEVTEIDISHGKK_	S	3	719.318	29428000	0.00101454	0.972856	99.407	99.407	672	672;661;659;650;659;474	0.83876	0.88277	0.95774	0.8918	14-3-3 domain binding motif;Calmodulin-dependent protein kinase II substrate motif;Calmodulin-dependent protein kinase IV substrate motif;Casein kinase I substrate motif;Casein kinase II substrate motif;Chk1 kinase substrate motif;G protein-coupled receptor kinase 1 substrate motif;PKA kinase substrate motif;PKC kinase substrate motif	___1
I3L2B0;K7EIG1;O75153	I3L2B0;K7EIG1;O75153	Protein KIAA0664	KIAA0664	>tr|I3L2B0|I3L2B0_HUMAN Clustered mitochondria protein homolog OS=Homo sapiens GN=CLUH PE=2 SV=1;>tr|K7EIG1|K7EIG1_HUMAN Clustered mitochondria protein homolog OS=Homo sapiens GN=CLUH PE=2 SV=1;>sp|O75153|CLU_HUMAN Clustered mitochondria protein homolog OS	_SEDPPGQEAGS(ph)EEEGSSASGIAK_	S	2	1149.97	4066700	4.22e-17	0.999783	142.22	142.22	664	702;596;664	1.0335	NaN	0.89852	0.9636	BARD1 BRCT domain binding motif;Casein kinase I substrate motif;Casein kinase II substrate motif;G protein-coupled receptor kinase 1 substrate motif	___1
Q6ICG6-2;Q6ICG6;B0AZU2;Q6ICG6-3;B0QY16	Q6ICG6-2	Uncharacterized protein KIAA0930	KIAA0930;KIAA0930;C22orf9	>sp|Q6ICG6-2|K0930_HUMAN Isoform 2 of Uncharacterized protein KIAA0930 OS=Homo sapiens GN=KIAA0930;>sp|Q6ICG6|K0930_HUMAN Uncharacterized protein KIAA0930 OS=Homo sapiens GN=KIAA0930 PE=1 SV=1;>tr|B0AZU2|B0AZU2_HUMAN Uncharacterized protein KIAA0930 OS=Hom	_VSTGDTS(ph)PCGTEEDSSPASPMHER_	S	3	872.007	9101000	6.28e-05	0.854306	108.14	108.14	272	272;267;249;233;152	0.85093	NaN	1.1698	0.9977	Casein kinase I substrate motif;ERK1,2 kinase substrate motif;G protein-coupled receptor kinase 1 substrate motif;GSK-3, ERK1, ERK2, CDK5 substrate motif;WW domain binding motif	___1
Q96AT1	Q96AT1	Uncharacterized protein KIAA1143	KIAA1143	>sp|Q96AT1|K1143_HUMAN Uncharacterized protein KIAA1143 OS=Homo sapiens GN=KIAA1143 PE=1 SV=2	_RIQPQPPDEDGDHS(ph)DKEDEQPQVVVIK_	S	4	795.373	22172000	0.00925379	1	61.963	51.577	50	50	0.82971	0.81736	0.69124	0.7768	Casein kinase II substrate motif;PKA kinase substrate motif;PKC kinase substrate motif	___1
Q69YN4-3;Q69YN4;Q69YN4-2;Q69YN4-4	Q69YN4-3	Protein virilizer homolog	KIAA1429	>sp|Q69YN4-3|VIR_HUMAN Isoform 3 of Protein virilizer homolog OS=Homo sapiens GN=KIAA1429;>sp|Q69YN4|VIR_HUMAN Protein virilizer homolog OS=Homo sapiens GN=KIAA1429 PE=1 SV=2;>sp|Q69YN4-2|VIR_HUMAN Isoform 2 of Protein virilizer homolog OS=Homo sapiens GN=	_VIS(ph)HDRDSPPPPPPPPPPPQPQPSIK_	S	4	714.363	22883000	3.87e-05	0.784808	101.75	90.308	133	133;133;133;133	0.50011	0.47707	0.5064	0.4944	14-3-3 domain binding motif;Calmodulin-dependent protein kinase II substrate motif;Calmodulin-dependent protein kinase IV substrate motif;Chk1 kinase substrate motif;CLK1 kinase substrate motif;PKA kinase substrate motif;PKC kinase substrate motif	___1
Q69YN4-3;Q69YN4;Q69YN4-2;Q69YN4-4	Q69YN4-3	Protein virilizer homolog	KIAA1429	>sp|Q69YN4-3|VIR_HUMAN Isoform 3 of Protein virilizer homolog OS=Homo sapiens GN=KIAA1429;>sp|Q69YN4|VIR_HUMAN Protein virilizer homolog OS=Homo sapiens GN=KIAA1429 PE=1 SV=2;>sp|Q69YN4-2|VIR_HUMAN Isoform 2 of Protein virilizer homolog OS=Homo sapiens GN=	_VISHDRDS(ph)PPPPPPPPPPPQPQPSIKR_	S	4	753.388	22211000	3.04e-09	0.952901	117.23	89.297	138	138;138;138;138	0.75656	0.48326	0.50176	0.5682	b-Adrenergic Receptor kinase substrate motif;Casein kinase I substrate motif;ERK1,2 kinase substrate motif;G protein-coupled receptor kinase 1 substrate motif;GSK-3, ERK1, ERK2, CDK5 substrate motif;PKA kinase substrate motif;PKC kinase substrate motif;WW domain binding motif	___1
A0MZ66-3;A0MZ66;A0MZ66-6;A0MZ66-5;A0MZ66-4;A0MZ66-8;A0MZ66-7	A0MZ66-3	Shootin-1	KIAA1598	>sp|A0MZ66-3|SHOT1_HUMAN Isoform 3 of Shootin-1 OS=Homo sapiens GN=KIAA1598;>sp|A0MZ66|SHOT1_HUMAN Shootin-1 OS=Homo sapiens GN=KIAA1598 PE=1 SV=4;>sp|A0MZ66-6|SHOT1_HUMAN Isoform 6 of Shootin-1 OS=Homo sapiens GN=KIAA1598;>sp|A0MZ66-5|SHOT1_HUMAN Isoform	_KVTAEADSSSPTGIIATSESKS(ph)MPVIGSVSSVTK_	S	3	1144.57	8110900	4.3e-06	0.720406	84.809	71.661	506	506;506;476;446;506;446;94	1.4422	NaN	1.5408	1.4907	Casein kinase I substrate motif;MAPKAPK2 kinase substrate motif	___1
Q12756-2;Q12756-3;Q12756;H7C3Y8	Q12756-2	Kinesin-like protein KIF1A	KIF1A;KIF1A	>sp|Q12756-2|KIF1A_HUMAN Isoform 2 of Kinesin-like protein KIF1A OS=Homo sapiens GN=KIF1A;>sp|Q12756-3|KIF1A_HUMAN Isoform 3 of Kinesin-like protein KIF1A OS=Homo sapiens GN=KIF1A;>sp|Q12756|KIF1A_HUMAN Kinesin-like protein KIF1A OS=Homo sapiens GN=KIF1A P	_S(ph)DSIIIDHQWEIEKISIIQEVEK_	S	3	944.807	16239000	0.000592377	0.5	97.124	97.124	1477	1477;1469;1368;301	1.9293	1.053	2.602	1.742	14-3-3 domain binding motif;Calmodulin-dependent protein kinase II substrate motif;Casein kinase II substrate motif;PKA kinase substrate motif;PKC kinase substrate motif	___1
Q12756-2;Q12756-3;Q12756;H7C3Y8	Q12756-2	Kinesin-like protein KIF1A	KIF1A;KIF1A	>sp|Q12756-2|KIF1A_HUMAN Isoform 2 of Kinesin-like protein KIF1A OS=Homo sapiens GN=KIF1A;>sp|Q12756-3|KIF1A_HUMAN Isoform 3 of Kinesin-like protein KIF1A OS=Homo sapiens GN=KIF1A;>sp|Q12756|KIF1A_HUMAN Kinesin-like protein KIF1A OS=Homo sapiens GN=KIF1A P	_S(ph)DSIIIDHQWEIEKISIIQEVEK_	S	3	944.807	16239000	0.000592377	0.5	97.124	97.124	1479	1479;1471;1370;303	1.9293	1.053	2.602	1.742	14-3-3 domain binding motif;Akt kinase substrate motif;b-Adrenergic Receptor kinase substrate motif;Calmodulin-dependent protein kinase II substrate motif;MAPKAPK1 kinase substrate motif;p70 Ribosomal S6 kinase substrate motif;Phosphorylase kinase substrate motif;PKA kinase substrate motif;PKC kinase substrate motif	___1
Q7Z4S6-4;F8WCP6;Q7Z4S6;Q7Z4S6-2;Q7Z4S6-3;Q7Z4S6-6;H0YHT2;Q7Z4S6-5;H0YIM6	Q7Z4S6-4;Q7Z4S6-5	Kinesin-like protein KIF21A	KIF21A;KIF21A;KIF21A;KIF21A	>sp|Q7Z4S6-4|KI21A_HUMAN Isoform 4 of Kinesin-like protein KIF21A OS=Homo sapiens GN=KIF21A;>tr|F8WCP6|F8WCP6_HUMAN Kinesin-like protein KIF21A OS=Homo sapiens GN=KIF21A PE=2 SV=1;>sp|Q7Z4S6|KI21A_HUMAN Kinesin-like protein KIF21A OS=Homo sapiens GN=KIF21A	_KIS(ph)SSDAPAQDTGSSAAAVETDASR_	S	2	1251.55	19015000	4.47e-83	0.90051	210.16	148.05	840	853;853;853;840;853;817;201;840;111	1.1796	1.2842	1.3549	1.2708	14-3-3 domain binding motif;Calmodulin-dependent protein kinase II substrate motif;Calmodulin-dependent protein kinase IV substrate motif;Casein kinase II substrate motif;Chk1 kinase substrate motif;G protein-coupled receptor kinase 1 substrate motif;PKA kinase substrate motif;PKC epsilon kinase substrate motif;PKC kinase substrate motif;Pyruvate dehydrogenase kinase substrate motif	___1
Q07866-9;Q07866-4;G3V5R9;Q07866-6;Q07866-7;H0YG16;H0YJK1	Q07866-9		KLC1;KLC1;KLC1	>sp|Q07866-9|KLC1_HUMAN Isoform I of Kinesin light chain 1 OS=Homo sapiens GN=KLC1;>sp|Q07866-4|KLC1_HUMAN Isoform J of Kinesin light chain 1 OS=Homo sapiens GN=KLC1;>tr|G3V5R9|G3V5R9_HUMAN Kinesin light chain 1 OS=Homo sapiens GN=KLC1 PE=2 SV=1;>sp|Q07866	_ASS(ph)INVINVGGK_	S	2	619.811	4090600	0.00277685	0.989729	128.64	106.13	600	600;600;591;591;547;231;7	1.07	1.0766	1.0962	1.0809	14-3-3 domain binding motif;AMP-activated protein kinase substrate motif;Calmodulin-dependent protein kinase I substrate motif;Calmodulin-dependent protein kinase II alpha substrate motif;Calmodulin-dependent protein kinase II substrate motif;Calmodulin-dependent protein kinase IV substrate motif;Chk1 kinase substrate motif;MDC1 BRCT domain binding motif;Phosphorylase kinase substrate motif;PKA k…	___1
Q07866-9;Q07866-4;G3V5R9;Q07866-6;Q07866-7;H0YG16;H0YJK1	Q07866-9		KLC1;KLC1;KLC1	>sp|Q07866-9|KLC1_HUMAN Isoform I of Kinesin light chain 1 OS=Homo sapiens GN=KLC1;>sp|Q07866-4|KLC1_HUMAN Isoform J of Kinesin light chain 1 OS=Homo sapiens GN=KLC1;>tr|G3V5R9|G3V5R9_HUMAN Kinesin light chain 1 OS=Homo sapiens GN=KLC1 PE=2 SV=1;>sp|Q07866	_RAS(ph)SINVINVGGK_	S	2	697.861	1009100	0.00576372	0.5	128.64	107.34	599	599;599;590;590;546;230;6	NaN	1.0936	1.0962	1.0949	AMP-activated protein kinase substrate motif;HMGCoA Reductase kinase substrate motif;PAK2 kinase substrate motif;PKA kinase substrate motif;PKC kinase substrate motif	___1
Q6P597-3;Q6P597;Q6P597-2	Q6P597-3	Kinesin light chain 3	KLC3	>sp|Q6P597-3|KLC3_HUMAN Isoform 3 of Kinesin light chain 3 OS=Homo sapiens GN=KLC3;>sp|Q6P597|KLC3_HUMAN Kinesin light chain 3 OS=Homo sapiens GN=KLC3 PE=1 SV=2;>sp|Q6P597-2|KLC3_HUMAN Isoform 2 of Kinesin light chain 3 OS=Homo sapiens GN=KLC3	_AMS(ph)INTINVDAPR_	S	2	741.345	3926300	1.13e-06	1	156.67	156.67	480	480;466;465	1.1506	1.1319	1.3413	1.2044	14-3-3 domain binding motif;AMP-activated protein kinase substrate motif;Calmodulin-dependent protein kinase I substrate motif;Calmodulin-dependent protein kinase II alpha substrate motif;Calmodulin-dependent protein kinase II substrate motif;Calmodulin-dependent protein kinase IV substrate motif;Casein kinase I substrate motif;Casein kinase II substrate motif;Chk1 kinase substrate motif;Phosphor…	___1
Q9NSK0-3;Q9NSK0;B4DME9	Q9NSK0-3	Kinesin light chain 4	KLC4;KLC4	>sp|Q9NSK0-3|KLC4_HUMAN Isoform 3 of Kinesin light chain 4 OS=Homo sapiens GN=KLC4;>sp|Q9NSK0|KLC4_HUMAN Kinesin light chain 4 OS=Homo sapiens GN=KLC4 PE=1 SV=3;>tr|B4DME9|B4DME9_HUMAN Kinesin light chain 4 OS=Homo sapiens GN=KLC4 PE=2 SV=1	_AAS(ph)INYINQPSAAPIQVSR_	S	2	1040.51	9084700	1.73e-06	0.999997	150.72	121.84	608	608;590;513	0.92927	0.85599	0.72589	0.8327	14-3-3 domain binding motif;AMP-activated protein kinase substrate motif;Calmodulin-dependent protein kinase I substrate motif;Calmodulin-dependent protein kinase II alpha substrate motif;Calmodulin-dependent protein kinase II substrate motif;Calmodulin-dependent protein kinase IV substrate motif;Casein kinase II substrate motif;Chk1 kinase substrate motif;Phosphorylase kinase substrate motif;PKA…	___1
D3YTE0;Q8N9T8;H0YFD2	D3YTE0	Protein KRI1 homolog	KRI1;KRI1;KRI1	>tr|D3YTE0|D3YTE0_HUMAN Protein KRI1 homolog OS=Homo sapiens GN=KRI1 PE=2 SV=1;>sp|Q8N9T8|KRI1_HUMAN Protein KRI1 homolog OS=Homo sapiens GN=KRI1 PE=1 SV=3;>tr|H0YFD2|H0YFD2_HUMAN Protein KRI1 homolog (Fragment) OS=Homo sapiens GN=KRI1 PE=4 SV=1	_AGKYVDEENS(ph)DGETSNHRIQETSSQSYVEEQK_	S	4	931.903	257120000	5.31e-16	0.992827	110.78	96.387	138	138;136;80	0.9991	0.9934	1.0488	1.0135	Casein kinase I substrate motif;Casein kinase II substrate motif;G protein-coupled receptor kinase 1 substrate motif	___1
D3YTE0;Q8N9T8;H0YFD2	D3YTE0	Protein KRI1 homolog	KRI1;KRI1;KRI1	>tr|D3YTE0|D3YTE0_HUMAN Protein KRI1 homolog OS=Homo sapiens GN=KRI1 PE=2 SV=1;>sp|Q8N9T8|KRI1_HUMAN Protein KRI1 homolog OS=Homo sapiens GN=KRI1 PE=1 SV=3;>tr|H0YFD2|H0YFD2_HUMAN Protein KRI1 homolog (Fragment) OS=Homo sapiens GN=KRI1 PE=4 SV=1	_AFVEDS(ph)EDEDGAGEGGSSIIQKR_	S	3	826.022	84283000	1.31e-65	1	210.58	106.94	173	173;171;115	0.97699	1.0911	1.0634	1.0427	b-Adrenergic Receptor kinase substrate motif;BARD1 BRCT domain binding motif;Casein kinase II substrate motif;G protein-coupled receptor kinase 1 substrate motif	___1
D3YTE0;Q8N9T8;H0YFD2	D3YTE0	Protein KRI1 homolog	KRI1;KRI1;KRI1	>tr|D3YTE0|D3YTE0_HUMAN Protein KRI1 homolog OS=Homo sapiens GN=KRI1 PE=2 SV=1;>sp|Q8N9T8|KRI1_HUMAN Protein KRI1 homolog OS=Homo sapiens GN=KRI1 PE=1 SV=3;>tr|H0YFD2|H0YFD2_HUMAN Protein KRI1 homolog (Fragment) OS=Homo sapiens GN=KRI1 PE=4 SV=1	_AGKYVDEENSDGET(ph)SNHRIQETSSQSYVEEQK_	T	3	1242.2	12352000	0.000287228	0.552392	74.516	74.516	142	142;140;84	NaN	1.389	0.8352	1.0771	b-Adrenergic Receptor kinase substrate motif;Casein kinase I substrate motif;MAPKAPK2 kinase substrate motif	___1
[truncated: 1,107 more rows]

## Sheet: ACKR2_T3
ACKR2_T3 phosphosites. Values of Geom Mean <0.67 or Geom Mean>1.5 are indicated in bold
[truncated: 1,570 more rows]

[truncated: 4 more sheets: ACKR2_T30, CCR5_T0, CCR5_T3, CCR5_T30]
