# Supplementary material for: Phosphoproteomic mapping of CCR5 and ACKR2 signaling properties
Source: Front Mol Biosci. 2022 Nov 22;9:1060555. doi: 10.3389/fmolb.2022.1060555 (PMC9723398; doi:10.3389/fmolb.2022.1060555)
Supplement: Supplementary file 1 [file DataSheet1.zip › Data Sheet ZIP folder/Dataset2.xlsx]

## Sheet: ACKR2_PrG_T0
Proteins expressed in ACKR2_T0. Values Geom mean < 0.67 or Geom Mean > 1.5 are indicated in bold
Protein IDs	Majority protein IDs	Protein names	Gene names	Proteins	Mol. weight [kDa]	Sequence coverage [%]	PEP	Intensity	Razor + unique peptides	Ratio H/L normalized Exp1	Ratio H/L normalized Exp2	Ratio H/L normalized Exp2	GeomMean_Ratio H/L normalized
Q9NRG9;F8VZ44;Q9NRG9-2;H3BU82;F8VUB6	Q9NRG9;F8VZ44;Q9NRG9-2;H3BU82	Aladin	AAAS	5	59.573	33.7	1.19e-60	271940000	8	1.0436	1.0583	1.03	1.0439
P22760;C9K0E9	P22760;C9K0E9	Arylacetamide deacetylase	AADAC	2	45.733	9	0.0021562	11988000	2	1.1955	1.1271	NaN	1.1608
Q6PD74;B4DG44;H0YL49	Q6PD74;B4DG44	Alpha- and gamma-adaptin-binding protein p34	AAGAB	3	34.593	20.3	2.06e-38	76409000	3	1.1543	1.0713	1.0533	1.0921
Q2M2I8;Q2M2I8-2;E9PG46	Q2M2I8;Q2M2I8-2;E9PG46	AP2-associated protein kinase 1	AAK1	3	103.88	15.6	9.23e-108	173770000	6	1.1712	1.2274	1.1788	1.19221
C9JG97;C9JEH3;Q13685;C9JTS3;H7C0R2	C9JG97;C9JEH3;Q13685;C9JTS3	Angio-associated migratory cell protein	AAMP	5	44.693	21.4	5.05e-26	232350000	7	1.1284	1.0628	1.1653	1.11802
P49588;H3BPK7	P49588	Alanine--tRNA ligase, cytoplasmic	AARS	2	106.81	58.1	0	4074600000	39	0.97796	0.94179	0.96062	0.96001
Q5JTZ9	Q5JTZ9	Alanine--tRNA ligase, mitochondrial	AARS2	1	107.34	9.4	1.34e-67	29985000	4	1.0926	1.1291	0.90209	1.03629
Q9BTE6;Q9BTE6-3;Q9BTE6-2;C9J5N1;L7N2F4;L7N2F5;K7EQ85;K7N799;H7C1K1	Q9BTE6;Q9BTE6-3;Q9BTE6-2;C9J5N1;L7N2F4	Alanyl-tRNA editing protein Aarsd1	AARSD1	9	45.479	24.5	1.54e-98	197080000	5	0.97456	0.97692	1.0243	0.991665
Q9NRN7;E9PLW6;E9PNF3;B4DDW7	Q9NRN7;E9PLW6;E9PNF3;B4DDW7	L-aminoadipate-semialdehyde dehydrogenase-phosphopantetheinyl transferase	AASDHPPT	4	35.776	14.2	7.56e-08	16291000	4	0.9001	0.79475	1.1477	0.936375
Q9UDR5;F8WAH1;F8WE53	Q9UDR5;F8WAH1;F8WE53	Alpha-aminoadipic semialdehyde synthase, mitochondrial;Lysine ketoglutarate reductase;Saccharopine dehydrogenase	AASS	3	102.13	15.9	6.42e-29	165780000	8	0.84814	0.85357	0.80222	0.834321
Q9NY61;K7ERC2;K7EK88;K7ENE9	Q9NY61	Protein AATF	AATF	4	63.132	36.8	3.18e-40	248650000	11	0.97322	1.0068	1.0154	0.998306
Q6ZMQ8;H7C175;Q6ZMQ8-3;Q6ZMQ8-2	Q6ZMQ8;H7C175;Q6ZMQ8-3;Q6ZMQ8-2	Serine/threonine-protein kinase LMTK1	AATK	4	144.57	4.2	0.00091193	6642300	2	1.0246	12.649	NaN	3.60002
Q8WWZ4;Q8WWZ4-2	Q8WWZ4;Q8WWZ4-2	ATP-binding cassette sub-family A member 10	ABCA10	2	175.79	0.6	0.00083999	40136000	1	0.043475	0.17652	0.13754	0.101817
P08183;B5AK60	P08183;B5AK60	Multidrug resistance protein 1	ABCB1	2	141.48	15.5	5.35e-47	150330000	9	1.0094	1.0324	1.058	1.03308
Q9NRK6	Q9NRK6	ATP-binding cassette sub-family B member 10, mitochondrial	ABCB10	1	79.147	10.7	7.6e-14	41876000	4	1.0028	1.0016	1.0053	1.00323
Q9NP58;Q9NP58-4;H7BXK9	Q9NP58;Q9NP58-4;H7BXK9	ATP-binding cassette sub-family B member 6, mitochondrial	ABCB6	3	93.884	9.7	7.55e-34	18390000	3	1.0631	1.046	1.009	1.03912
P33527;P33527-3;P33527-9;P33527-2;P33527-4;P33527-5;P33527-7;I3L4X2;P33527-6;P33527-8	P33527;P33527-3;P33527-9;P33527-2;P33527-4;P33527-5;P33527-7;I3L4X2;P33527-6;P33527-8	Multidrug resistance-associated protein 1	ABCC1	10	171.59	11.6	4.88e-40	237730000	7	1.0486	1.0251	0.97314	1.01512
E7EUE1;P28288;F5GYC1;P28288-2	E7EUE1;P28288;F5GYC1;P28288-2	ATP-binding cassette sub-family D member 3	ABCD3	4	78.401	20.8	7.37e-72	205050000	9	1.052	0.89975	0.93678	0.960709
P61221;D6R9I9;D6RGF4;H0Y990	P61221;D6R9I9	ATP-binding cassette sub-family E member 1	ABCE1	4	67.314	50.3	9.15e-151	1567100000	21	1.0052	1.0169	0.99051	1.00415
Q8NE71;Q8NE71-2;H0YGW7;Q5STZ8;Q5STZ7;F5GYK6	Q8NE71;Q8NE71-2;H0YGW7	ATP-binding cassette sub-family F member 1	ABCF1	6	95.925	47.3	0	3579600000	26	1.0359	1.0261	1.0105	1.02411
Q75MJ1;Q9UG63;C9JZV3;C9JHK9	Q75MJ1;Q9UG63;C9JZV3;C9JHK9	ATP-binding cassette sub-family F member 2	ABCF2	4	72.443	10.1	4.02e-14	102950000	4	1.0687	1.1126	1.0038	1.06075
Q9NUJ1;C9IZX5;B7Z6A8	Q9NUJ1;C9IZX5;B7Z6A8	Abhydrolase domain-containing protein 10, mitochondrial	ABHD10	3	33.932	41.5	5.15e-145	231860000	7	0.9459	1.0411	1.0513	1.01163
Q8NFV4;Q8NFV4-4;Q8NFV4-6;H7BZ58;C9J7Q4;H7C396;Q8NFV4-5;Q8NFV4-2;Q8NFV4-3;H0YC52	Q8NFV4;Q8NFV4-4;Q8NFV4-6;H7BZ58;C9J7Q4;H7C396	Abhydrolase domain-containing protein 11	ABHD11	10	34.69	23.8	5.62e-12	51043000	3	0.91907	0.92831	0.97633	0.940906
Q96IU4;F8W9U3;Q96IU4-2;B4DQI4	Q96IU4;F8W9U3;Q96IU4-2	Abhydrolase domain-containing protein 14B	ABHD14B	4	22.345	23.8	4.13e-08	38535000	3	1.1086	0.7593	0.95802	0.930795
Q8WU67;J3KTE1;J3KSP1	Q8WU67;J3KTE1;J3KSP1	Abhydrolase domain-containing protein 3	ABHD3	3	46.008	6.8	1.82e-05	2301800	1	0.95297	0.75219	0.69728	0.793606
F8WA56;Q8IZP0-9;Q8IZP0-5;Q8IZP0-3;A6NFN2;Q8IZP0;F8WA55;Q8IZP0-7;F5H1G9;Q8IZP0-8;Q8IZP0-10;Q8IZP0-12;Q8IZP0-11	F8WA56;Q8IZP0-9;Q8IZP0-5;Q8IZP0-3;A6NFN2;Q8IZP0;F8WA55;Q8IZP0-7;F5H1G9;Q8IZP0-8;Q8IZP0-10;Q8IZP0-12;Q8IZP0-11	Abl interactor 1	ABI1	13	52.646	40.7	7.74e-128	96224000	1	0.95352	0.76154	0.58896	0.753418
Q9NYB9-2;J3KNB2;Q9NYB9;Q9NYB9-4;E7EP65;E7EW77;E9PEZ7;Q9NYB9-3;H7C3Q7;H0Y6B5	Q9NYB9-2;J3KNB2;Q9NYB9;Q9NYB9-4;E7EP65;E7EW77;E9PEZ7;Q9NYB9-3;H7C3Q7	Abl interactor 2	ABI2	10	52.445	23.2	9.61e-19	50747000	3	0.94494	0.95359	NaN	0.949255
P42684;P42684-6;P42684-5;P42684-7;P42684-3;P42684-2;P42684-10;P42684-4;P42684-8	P42684;P42684-6;P42684-5;P42684-7;P42684-3;P42684-2;P42684-10;P42684-4;P42684-8	Abelson tyrosine-protein kinase 2	ABL2	9	128.34	3.9	2.39e-07	15078000	2	1.0213	1.0441	0.96623	1.01001
F8W8M4;O14639-2;Q5T6N4;O14639;Q5T6N2;H0Y3K7;Q5JVV3;J3QSX6;O14639-5;O14639-3;O14639-4;F6XFR5;H0Y7N6	F8W8M4;O14639-2;Q5T6N4;O14639;Q5T6N2;H0Y3K7;Q5JVV3;J3QSX6;O14639-5;O14639-3;O14639-4;F6XFR5;H0Y7N6	Actin-binding LIM protein 1	ABLIM1	13	81.104	10.7	1.57e-16	45182000	5	0.94715	0.83392	0.92958	0.902146
Q12979;Q12979-2;Q12979-4;I3L2P5;I3L4Y1;I3L3W0	Q12979;Q12979-2;Q12979-4;I3L2P5;I3L4Y1	Active breakpoint cluster region-related protein	ABR	6	97.597	6.9	6.45e-10	17616000	3	1.0347	0.87495	1.1215	1.00508
Q9P1F3;Q5SZC9	Q9P1F3	Costars family protein ABRACL	ABRACL	2	9.0564	70.4	3.07e-31	387100000	4	1.2884	1.3188	1.1929	1.26555
P09110;C9JDE9;P09110-2;H7C131;B4DVF4;H0Y4D4;B4E072;F2Z3P7;F2Z2Q6	P09110;C9JDE9;P09110-2;H7C131;B4DVF4	3-ketoacyl-CoA thiolase, peroxisomal	ACAA1	9	44.292	26.4	1.77e-23	56897000	5	1.1186	0.94326	0.91212	0.987308
P42765;K7EME0;K7EJ68;K7EJB1;K7ER88	P42765;K7EME0	3-ketoacyl-CoA thiolase, mitochondrial	ACAA2	5	41.924	72.3	0	3896000000	22	0.99929	0.99457	0.99189	0.995245
Q13085-4;Q13085;Q13085-2;Q13085-3;Q59FY4;S4R3S7;K7EMF7;K7EII5;A8MYL5	Q13085-4;Q13085;Q13085-2;Q13085-3	Acetyl-CoA carboxylase 1;Biotin carboxylase	ACACA	9	270	11.5	1.89e-42	213060000	14	0.92871	0.91926	0.95335	0.933663
Q9H845;H0Y8Z9;D6RCD8	Q9H845	Acyl-CoA dehydrogenase family member 9, mitochondrial	ACAD9	3	68.76	13	3.41e-08	39121000	3	0.97768	0.73111	0.76054	0.816145
Q5T4U5;P11310-2;P11310;B7Z9I1;B4DJE7;H0YDT5;E9PJM9	Q5T4U5;P11310-2;P11310;B7Z9I1;B4DJE7	Medium-chain specific acyl-CoA dehydrogenase, mitochondrial	ACADM	7	50.27	40.3	0	1378400000	12	0.94219	0.9636	1.0044	0.969722
P16219;E9PE82	P16219;E9PE82	Short-chain specific acyl-CoA dehydrogenase, mitochondrial	ACADS	2	44.297	14.6	1.98e-44	34866000	3	0.76279	0.9108	0.94872	0.870273
P45954;B4DQ51;H0Y6T4	P45954;B4DQ51	Short/branched chain specific acyl-CoA dehydrogenase, mitochondrial	ACADSB	3	47.485	28.5	4.22e-103	202470000	7	0.89683	1.0738	0.98601	0.98289
P49748-3;P49748;P49748-2;G3V1M7;K7EQP4;J3QRJ8;K7EJW8;J3QKU9;J3KS89;K7EMF8	P49748-3;P49748;P49748-2	Very long-chain specific acyl-CoA dehydrogenase, mitochondrial	ACADVL	10	72.926	33.3	3.68e-141	281250000	11	1.0453	1.0574	1.1013	1.06773
Q15027;I3L0K9;I3L268	Q15027	Arf-GAP with coiled-coil, ANK repeat and PH domain-containing protein 1	ACAP1	3	81.535	6.9	1.25e-06	12702000	3	0.88198	0.9418	0.76231	0.858716
Q15057;H7C3K3;C9J8L1	Q15057	Arf-GAP with coiled-coil, ANK repeat and PH domain-containing protein 2	ACAP2	3	88.028	12.7	8.15e-10	61965000	3	0.87891	1.0064	0.84493	0.907497
P24752;H0YEL7;G3XAB4;E9PRQ6;E9PKF3	P24752	Acetyl-CoA acetyltransferase, mitochondrial	ACAT1	5	45.199	75.4	0	5877800000	28	0.91202	0.93684	0.90793	0.918842
Q9BWD1;B7Z233	Q9BWD1;B7Z233	Acetyl-CoA acetyltransferase, cytosolic	ACAT2	2	41.35	65.5	1.85e-247	4049200000	13	0.94254	0.93153	0.94255	0.938859
Q9H3P7	Q9H3P7	Golgi resident protein GCP60	ACBD3	1	60.593	26.1	2.34e-299	864760000	8	1.1276	1.0533	0.98864	1.05499
Q5T8D3-3;Q5T8D3-2;Q5T8D3;Q5T8D3-4;B7Z2A7;Q5T8E0	Q5T8D3-3;Q5T8D3-2;Q5T8D3;Q5T8D3-4;B7Z2A7;Q5T8E0	Acyl-CoA-binding domain-containing protein 5	ACBD5	6	58.977	17	8.46e-139	466000000	6	1.1113	1.1316	1.1284	1.12373
Q9BR61	Q9BR61	Acyl-CoA-binding domain-containing protein 6	ACBD6	1	31.15	12.8	4.12e-26	31360000	2	0.88441	1.0562	1.0847	1.00439
Q8N6N7	Q8N6N7	Acyl-CoA-binding domain-containing protein 7	ACBD7	1	9.7902	71.6	3.62e-16	685740000	5	1.541	1.5033	1.6808	1.57322
Q9UKV3;E7EQT4;S4R3H4;Q9UKV3-2;Q9UKV3-3;G3V3B0	Q9UKV3;E7EQT4;S4R3H4	Apoptotic chromatin condensation inducer in the nucleus	ACIN1	6	151.86	36.4	0	5566700000	29	0.91901	0.90589	0.89755	0.90744
P53396;P53396-2;B4E3P0;K7ESG8;K7EIE7	P53396;P53396-2;B4E3P0	ATP-citrate synthase	ACLY	5	120.84	50.1	0	12712000000	42	0.99139	1.0029	0.98533	0.99318
P21399;Q9HBB2;Q5VZA6	P21399;Q9HBB2;Q5VZA6	Cytoplasmic aconitate hydratase	ACO1;IRP1	3	98.398	27.1	6.88e-82	239830000	12	0.91817	0.86064	0.92632	0.901229
Q99798;A2A274	Q99798;A2A274	Aconitate hydratase, mitochondrial	ACO2	2	85.424	52.3	0	3793200000	26	0.91782	0.96351	0.95544	0.945378
Q9NPJ3;Q9NPJ3-2	Q9NPJ3;Q9NPJ3-2	Acyl-coenzyme A thioesterase 13	ACOT13	2	14.96	57.9	1.18e-58	464900000	5	1.0616	1.1062	1.0466	1.07117
P49753;Q86TX2;G3V4F2;P49753-2;B3KSA0	P49753;Q86TX2;G3V4F2;P49753-2;B3KSA0	Acyl-coenzyme A thioesterase 2, mitochondrial;Acyl-coenzyme A thioesterase 1	ACOT2;ACOT1	5	53.218	32.1	2.93e-179	970620000	10	0.79141	0.81227	0.80041	0.801318
O00154-7;O00154-4;O00154;O00154-5;O00154-6;B4DUX0;O00154-3;O00154-2;K7EKP8;F5GWE2	O00154-7;O00154-4;O00154;O00154-5;O00154-6;B4DUX0;O00154-3;O00154-2;K7EKP8	Cytosolic acyl coenzyme A thioester hydrolase	ACOT7	10	40.455	49.5	3.11e-177	7475100000	13	0.99545	0.97574	0.99388	0.988316
Q9Y305-4;Q9Y305;Q9Y305-2;Q9Y305-3;C9J7L8	Q9Y305-4;Q9Y305;Q9Y305-2;Q9Y305-3;C9J7L8	Acyl-coenzyme A thioesterase 9, mitochondrial	ACOT9	5	50.85	26.3	1.68e-25	263200000	8	0.96457	0.9827	0.87305	0.938854
Q15067-2;Q15067;Q15067-3;K7ELT1;I3L2U4	Q15067-2;Q15067;Q15067-3	Peroxisomal acyl-coenzyme A oxidase 1	ACOX1	5	74.667	20.9	1.12e-43	127760000	7	1.0026	0.93011	1.016	0.982167
P24666;P24666-3;B5MCC7;G5E9R5;F2Z2Q9	P24666;P24666-3;B5MCC7;G5E9R5	Low molecular weight phosphotyrosine protein phosphatase	ACP1	5	18.042	74.1	1.23e-148	2225400000	13	1.0707	1.0388	1.0582	1.05582
B4DFQ6;Q96CM8;B4DHT5;E9PF16;B4DUF5;D6RF87	B4DFQ6;Q96CM8;B4DHT5;E9PF16;B4DUF5	Acyl-CoA synthetase family member 2, mitochondrial	ACSF2	6	70.622	10.2	1.65e-12	47242000	4	1.033	1.0416	1.1166	1.06308
Q4G176;F5H5A1;F5H2G6;F5GX20;F5H755;F5H362;H0YGC7;H0YGJ0	Q4G176;F5H5A1	Acyl-CoA synthetase family member 3, mitochondrial	ACSF3	8	64.129	17.7	5.69e-17	9783800	6	0.94173	0.98042	0.86493	0.927769
P33121;P33121-2;B7Z452;E7EPM6;B7Z3Z9;H0Y9U7;D6RER0	P33121;P33121-2;B7Z452;E7EPM6;B7Z3Z9;H0Y9U7	Long-chain-fatty-acid--CoA ligase 1	ACSL1	7	77.942	15.9	3e-21	102770000	6	1.0166	1.0208	0.97401	1.00358
O95573;H7BYZ7;F5GWH2;H7C260	O95573	Long-chain-fatty-acid--CoA ligase 3	ACSL3	4	80.419	38.9	1.07e-223	1165300000	16	1.079	1.0753	1.0432	1.06571
O60488;O60488-2;H0Y9A0	O60488;O60488-2	Long-chain-fatty-acid--CoA ligase 4	ACSL4	3	79.187	24.6	9.46e-46	209770000	7	1.0712	1.0073	1.0104	1.02922
P68133;A6NL76;Q5T8M8;Q5T8M7	P68133;A6NL76;Q5T8M8;Q5T8M7	Actin, alpha skeletal muscle	ACTA1	4	42.051	71.1	0	22979000000	12	0.99196	0.9841	1.0038	0.993254
Q562R1	Q562R1	Beta-actin-like protein 2	ACTBL2	1	42.003	37.2	7.73e-242	60705000000	5	0.85565	0.86499	0.86926	0.863281
P68032;P62736;P63267;P63267-2;F6QUT6;F6UVQ4;C9JFL5;B8ZZJ2;F8WB63	P68032;P62736;P63267;P63267-2	Actin, alpha cardiac muscle 1;Actin, aortic smooth muscle;Actin, gamma-enteric smooth muscle	ACTC1;ACTA2;ACTG2	9	42.019	69	0	197830000	2	1.3267	1.5445	1.4621	1.4416
P63261;I3L1U9;I3L3I0;I3L3R2	P63261;I3L1U9;I3L3I0	Actin, cytoplasmic 2;Actin, cytoplasmic 2, N-terminally processed	ACTG1	4	41.792	95.7	0	5770000000	1	1.0326	1.0497	1.0278	1.03666
O96019;O96019-2;H7C5S0;C9JQT2	O96019;O96019-2;H7C5S0	Actin-like protein 6A	ACTL6A	4	47.46	28.4	3.28e-71	564920000	6	0.92548	0.9533	0.93549	0.93802
P12814-3;P12814;P12814-2;P12814-4;H9KV75;G3V2N5;G3V2W4;H0YJW3;G3V5M4;H7C5W8;G3V2X9;H0YJ11;G3V380	P12814-3;P12814;P12814-2;P12814-4;H9KV75;G3V2N5	Alpha-actinin-1	ACTN1	13	105.57	44.2	0	1393500000	19	1.0238	1.0473	1.0084	1.02638
B2RCS5;P35609;B7Z4P8	B2RCS5;P35609	Alpha-actinin-2	ACTN2	3	103.92	12.8	1.8e-202	32878000	2	1.0164	NaN	1.0154	1.0159
O43707;O43707-2;F5GXS2;O43707-3;H7C144;K7EJH8;Q08043;K7EP19;G3V2E8	O43707;O43707-2	Alpha-actinin-4	ACTN4	9	104.85	76.8	0	40255000000	60	1.0117	1.0117	1.0258	1.01638
P61163;R4GMT0;B4DXP9;F5H3I4	P61163;R4GMT0;B4DXP9;F5H3I4	Alpha-centractin	ACTR1A	4	42.613	57.2	5.8e-268	1348600000	13	0.99825	1.005	0.97268	0.991878
P42025	P42025	Beta-centractin	ACTR1B	1	42.293	25.8	4.85e-67	14397000	1	1.0933	1.1027	1.0828	1.0929
P61160;P61160-2;F5H6T1	P61160;P61160-2;F5H6T1	Actin-related protein 2	ACTR2	3	44.76	38.8	2.24e-195	3029200000	14	1.0047	1.0028	0.99851	1.002
P61158;B4DXW1;F5H3P5;Q9P1U1;Q9P1U1-3;Q9P1U1-2;F8WE84;F8WEW2;C9IZN3;Q9C0K3;H7C4J1	P61158;B4DXW1;F5H3P5	Actin-related protein 3	ACTR3	11	47.371	62	0	7862000000	22	1.0209	1.0368	1.0473	1.03494
G3V2U7;P07311;G3V597;P07311-2;G3V3F8	G3V2U7;P07311	Acylphosphatase;Acylphosphatase-1	ACYP1	5	14.125	49.6	5.26e-14	41131000	5	1.2814	1.1699	1.0201	1.1521
O14672;B4DU28;H0YNC5	O14672;B4DU28;H0YNC5	Disintegrin and metalloproteinase domain-containing protein 10	ADAM10	3	84.141	5.9	2.55e-07	75917000	2	1.5183	0.82843	0.94232	1.05829
Q13443;A0AVL1;Q13443-2;F8WC54	Q13443;A0AVL1;Q13443-2;F8WC54	Disintegrin and metalloproteinase domain-containing protein 9	ADAM9	4	90.555	6.3	1.25e-14	15026000	2	0.89201	0.83816	0.97701	0.9006
Q9UHI8	Q9UHI8	A disintegrin and metalloproteinase with thrombospondin motifs 1	ADAMTS1	1	105.36	11.7	1.47e-130	208680000	4	1.1679	1.2354	1.1597	1.18719
Q8TE57;Q8TE57-2;Q2XQZ0	Q8TE57;Q8TE57-2;Q2XQZ0	A disintegrin and metalloproteinase with thrombospondin motifs 16	ADAMTS16	3	136.2	2.3	0.0043542	3590400	2	NaN	1.0839	0.93519	1.0068
P59510;P59510-3;G3V1X8;P59510-2	P59510;P59510-3;G3V1X8;P59510-2	A disintegrin and metalloproteinase with thrombospondin motifs 20	ADAMTS20	4	214.72	2.4	3.69e-05	11492000	3	3.5512	0.70089	NaN	1.57766
E7ENU4;P55265-4;P55265;P55265-5;P55265-2;H0YCK3;P55265-3	E7ENU4;P55265-4;P55265;P55265-5;P55265-2;H0YCK3;P55265-3	Double-stranded RNA-specific adenosine deaminase	ADAR	7	140.83	33.6	3e-201	1813000000	30	1.0032	0.97954	0.97239	0.984956
Q96EY9	Q96EY9	tRNA-specific adenosine deaminase-like protein 3	ADAT3	1	38.07	12.8	3.71e-08	25847000	2	1.1489	1.0053	0.87117	1.00206
Q8NI60;Q8NI60-3;Q5T7A4;Q5T7A2;Q8NI60-4;E7EVZ8	Q8NI60;Q8NI60-3;Q5T7A4;Q5T7A2	Chaperone activity of bc1 complex-like, mitochondrial	ADCK3;CABC1	6	71.949	13.3	1.75e-11	27873000	5	1.2672	0.95194	1.0611	1.08577
P35611-3;P35611;E7ENY0;A2A3N8;Q86XM2;E7EV99;P35611-2;H0Y9H2;D6RF25;D6RAH3;D6RJE2;H0YFD8	P35611-3;P35611;E7ENY0;A2A3N8;Q86XM2;E7EV99;P35611-2;H0Y9H2	Alpha-adducin	ADD1	12	84.302	30.2	5.64e-38	475140000	13	0.98816	0.97239	0.92904	0.962869
P35612;P35612-3;P35612-4;P35612-8;P35612-2	P35612;P35612-3;P35612-4;P35612-8;P35612-2	Beta-adducin	ADD2	5	80.853	16.9	2.71e-21	52535000	6	1.0567	1.131	1.1327	1.10622
Q9UEY8;Q9UEY8-2	Q9UEY8;Q9UEY8-2	Gamma-adducin	ADD3	2	79.154	21.2	4.82e-40	185820000	8	0.81723	1.0095	0.78576	0.86546
P11766;D6RFE4;H0YAG8;D6R9G2;D6RAY0	P11766;D6RFE4	Alcohol dehydrogenase class-3	ADH5	5	39.724	34.8	2.71e-53	1602500000	9	0.86715	0.94626	0.88544	0.898989
Q9BV57;Q9BV57-2;H7C382	Q9BV57;Q9BV57-2	1,2-dihydroxy-3-keto-5-methylthiopentene dioxygenase	ADI1	3	21.498	62	2.32e-113	691840000	8	0.98002	0.96431	1.0279	0.990378
P55263;P55263-2;P55263-4;P55263-3	P55263;P55263-2;P55263-4;P55263-3	Adenosine kinase	ADK	4	40.545	54.4	2.88e-231	954180000	17	0.91477	0.96358	0.93456	0.937423
Q9H2P0;E9PQK8	Q9H2P0	Activity-dependent neuroprotector homeobox protein	ADNP	2	123.56	9.2	3.47e-36	166970000	5	1.4477	1.1857	1.0234	1.20661
Q9BRR6;Q9BRR6-2;Q9BRR6-3;Q9BRR6-4;H3BRS6;Q9BRR6-5;H3BU35;H3BN66;Q9BRR6-6;H3BTH4	Q9BRR6;Q9BRR6-2;Q9BRR6-3;Q9BRR6-4;H3BRS6	ADP-dependent glucokinase	ADPGK	10	54.088	24.7	1.3e-99	87698000	6	0.96522	1.0549	1.084	1.03345
Q9NX46	Q9NX46	Poly(ADP-ribose) glycohydrolase ARH3	ADPRHL2	1	38.946	16	1.94e-09	156270000	3	0.98023	2.8362	0.94311	1.37893
Q16186	Q16186	Proteasomal ubiquitin receptor ADRM1	ADRM1	1	42.153	18.9	7.44e-30	281930000	7	0.97363	0.97904	0.98835	0.980321
P30566;E7ERF4;P30566-2	P30566;E7ERF4;P30566-2	Adenylosuccinate lyase	ADSL	3	54.889	48.3	2.98e-105	1586600000	14	0.97978	0.99647	0.99024	0.988806
P30520	P30520	Adenylosuccinate synthetase isozyme 2	ADSS	1	50.097	36.6	2.89e-88	3267100000	13	0.97658	0.94667	0.9525	0.958496
Q6ZN18;Q6ZN18-2	Q6ZN18;Q6ZN18-2	Zinc finger protein AEBP2	AEBP2	2	54.466	10.8	9.46e-15	21298000	2	1.0146	1.0312	1.1223	1.05499
Q9UHB7;Q9UHB7-2;Q9UHB7-3	Q9UHB7;Q9UHB7-2	AF4/FMR2 family member 4	AFF4	3	127.46	7.1	1.09e-12	72490000	4	1.0611	0.93266	1.0944	1.02696
Q9Y4W6;K7EP56;B7Z651	Q9Y4W6	AFG3-like protein 2	AFG3L2	3	88.583	20.8	1.63e-77	764470000	13	0.98406	1.1805	1.1536	1.10251
P52594-4;P52594;P52594-3;P52594-2;B8ZZY2;C9J2I0	P52594-4;P52594;P52594-3;P52594-2;B8ZZY2;C9J2I0	Arf-GAP domain and FG repeat-containing protein 1	AGFG1	6	59.029	15.8	2.32e-151	913960000	4	1.2046	1.2361	1.2324	1.22429
Q8N302;Q8N302-3;Q8N302-2	Q8N302;Q8N302-3;Q8N302-2	Angiogenic factor with G patch and FHA domains 1	AGGF1	3	80.976	3.5	5.11e-05	1698600	1	1.0757	0.89002	NaN	0.978465
Q53H12;E9PC15;E9PG39	Q53H12;E9PC15;E9PG39	Acylglycerol kinase, mitochondrial	AGK	3	47.137	20.4	7.01e-20	72545000	5	0.79438	0.94285	0.8285	0.852945
P35573;P35573-3;P35573-2	P35573;P35573-3;P35573-2	Glycogen debranching enzyme;4-alpha-glucanotransferase;Amylo-alpha-1,6-glucosidase	AGL	3	174.76	21.7	3.48e-159	331030000	17	0.96846	0.88546	0.8958	0.915842
Q99943;Q9HBM8	Q99943;Q9HBM8	1-acyl-sn-glycerol-3-phosphate acyltransferase alpha	AGPAT1	2	31.716	23	4.87e-17	33729000	4	1.0278	0.88234	0.98239	0.962224
O00116;B8ZZ81	O00116	Alkyldihydroxyacetonephosphate synthase, peroxisomal	AGPS	2	72.911	45.6	2.59e-228	2092000000	20	1.0258	1.0391	1.0598	1.04147
Q6RW13;Q6RW13-2	Q6RW13;Q6RW13-2	Type-1 angiotensin II receptor-associated protein	AGTRAP	2	17.419	13.8	7.45e-26	301580000	1	0.95589	0.97174	0.88377	0.936338
Q8WYP5-2;Q8WYP5-3;Q8WYP5;H7C4S1	Q8WYP5-2;Q8WYP5-3;Q8WYP5	Protein ELYS	AHCTF1	4	256	8.6	8.11e-82	232720000	9	0.84844	0.8737	0.92573	0.882042
P23526;P23526-2	P23526;P23526-2	Adenosylhomocysteinase	AHCY	2	47.716	38	2.41e-233	14667000000	16	1.0171	1.0272	1.0108	1.01834
O43865;O43865-2;F8W7N8;H0Y8B3;D7UEQ7;Q96HN2-3;Q96HN2-4	O43865;O43865-2	Putative adenosylhomocysteinase 2	AHCYL1	7	58.951	28.7	4.23e-46	1093700000	10	1.0239	1.0365	1.0517	1.0373
Q09666	Q09666	Neuroblast differentiation-associated protein AHNAK	AHNAK	1	629.09	23	1.89e-101	3762200000	37	1.0782	1.2831	1.1074	1.1528
O95433;B4DUR9;G3V438;H0YJG7;H0YJ63;G3V3W9;H0YJG6	O95433;B4DUR9;G3V438;H0YJG7	Activator of 90 kDa heat shock protein ATPase homolog 1	AHSA1	7	38.274	53.3	1.45e-190	2410500000	14	1.0313	1.0353	1.0319	1.03283
F5H715;Q96BJ3;Q96BJ3-3;Q96BJ3-2	F5H715;Q96BJ3;Q96BJ3-3;Q96BJ3-2	Axin interactor, dorsalization-associated protein	AIDA	4	32.021	17.4	4.6e-12	38778000	4	1.1196	1.1523	0.95264	1.07116
O95831;O95831-3;O95831-4;O95831-6;O95831-2;E9PMA0;O95831-5	O95831;O95831-3;O95831-4;O95831-6	Apoptosis-inducing factor 1, mitochondrial	AIFM1	7	66.9	52	3.79e-276	4648900000	19	0.88604	0.90769	0.89586	0.896486
Q12904-2;Q12904;D6R937	Q12904-2;Q12904	Aminoacyl tRNA synthase complex-interacting multifunctional protein 1;Endothelial monocyte-activating polypeptide 2	AIMP1	3	37.039	56	3.96e-153	2438000000	13	0.98872	1.028	1.0461	1.02066
Q13155;A8MU58;F8W950	Q13155;A8MU58	Aminoacyl tRNA synthase complex-interacting multifunctional protein 2	AIMP2	3	35.348	30.3	4.76e-41	1224900000	5	0.97184	0.9691	0.99916	0.97994
O00170;E9PPD7;E9PMH2	O00170;E9PPD7	AH receptor-interacting protein;Peptidyl-prolyl cis-trans isomerase	AIP	3	37.636	27	6.28e-84	166830000	6	1.0483	1.0106	1.125	1.06024
Q5T9B7;P00568;H0Y4J6;H0YID2;Q9Y6K8-2	Q5T9B7;P00568;H0Y4J6	Adenylate kinase isoenzyme 1	AK1	5	23.411	55.2	3.94e-156	1231500000	10	1.1023	1.0769	1.0801	1.08637
P54819;F8W1A4;P54819-2;P54819-5;P54819-3;P54819-6;F8VZG5;F8VY04;P54819-4;G3V213;F8VPP1	P54819;F8W1A4;P54819-2;P54819-5;P54819-3;P54819-6;F8VZG5;F8VY04;P54819-4;G3V213	Adenylate kinase 2, mitochondrial	AK2	11	26.477	81.6	0	6744400000	21	0.93873	0.91703	0.90877	0.921424
Q9UIJ7;Q9UIJ7-2	Q9UIJ7;Q9UIJ7-2	GTP:AMP phosphotransferase, mitochondrial	AK3	2	25.565	6.2	5.43e-12	2369400	1	1.1942	1.2188	1.9704	1.42076
P27144;D3DQ64	P27144;D3DQ64	Adenylate kinase isoenzyme 4, mitochondrial	AK4	2	25.268	37.7	4.49e-15	142700000	5	0.90223	0.96605	0.91915	0.928755
Q92667;Q92667-2;I3L0W0;I3L2N7;I3L2A2;I3L0K6;I3L364;I3L3K1	Q92667;Q92667-2	A-kinase anchor protein 1, mitochondrial	AKAP1	8	97.34	10.9	1.7e-17	175690000	5	1.1068	1.2276	0.97955	1.09998
Q9UKA4	Q9UKA4	A-kinase anchor protein 11	AKAP11	1	210.51	1.2	1.84e-05	6856900	1	1.1588	1.1444	0.8277	1.03154
Q02952;Q02952-2;Q02952-3	Q02952;Q02952-2;Q02952-3	A-kinase anchor protein 12	AKAP12	3	191.48	22.8	0	1889200000	19	0.9683	1.0469	0.98046	0.997964
Q12802-2;Q12802;Q12802-4;H0YMW2;A8MYJ1;Q12802-5	Q12802-2;Q12802;Q12802-4;H0YMW2	A-kinase anchor protein 13	AKAP13	6	307.84	6.2	8.21e-23	54418000	7	1.0163	1.1954	0.89521	1.02838
Q02040;Q02040-3;Q02040-2	Q02040;Q02040-3;Q02040-2	A-kinase anchor protein 17A	AKAP17A	3	80.735	6.9	5.64e-97	105410000	2	0.84077	0.94122	1.0786	0.948585
Q9Y2D5-4;Q9Y2D5-6;Q9Y2D5-7;Q9Y2D5-5;Q9Y2D5;C9JVY5;B1ALY0;D3YTA4;Q8IXS6-2;C9JZH4	Q9Y2D5-4;Q9Y2D5-6;Q9Y2D5-7;Q9Y2D5-5;Q9Y2D5;C9JVY5	A-kinase anchor protein 2	AKAP2	10	122.07	9.7	1.17e-24	69769000	4	0.91218	1.025	1.221	1.04514
O43823;M0QYL4	O43823	A-kinase anchor protein 8	AKAP8	2	76.107	22.4	4.97e-90	249730000	7	0.99277	1.0468	1.0016	1.01345
Q9ULX6;Q9ULX6-2;M0QYT7;M0R010	Q9ULX6;Q9ULX6-2	A-kinase anchor protein 8-like	AKAP8L	4	71.648	13.6	4.79e-16	185400000	4	0.80877	1.0163	1.0135	0.940929
Q99996-6;Q99996;Q99996-2;Q99996-3;Q99996-5;H7BYL6;Q99996-4;H0Y6Q0;Q6PJH3;H7BZV6	Q99996-6;Q99996;Q99996-2;Q99996-3;Q99996-5;H7BYL6	A-kinase anchor protein 9	AKAP9	10	455.42	4.9	1.02e-33	54519000	11	1.0321	0.88362	1.5249	1.1162
P14550;Q5T621;Q96JD6;Q96JD6-4;G3V1C1	P14550	Alcohol dehydrogenase [NADP(+)]	AKR1A1	5	36.573	49.5	2.52e-129	1013400000	10	0.90891	0.8866	0.94433	0.912972
P15121;E9PCX2;E9PEF9;C9JRZ8;C9JRZ8-2	P15121;E9PCX2	Aldose reductase	AKR1B1	5	35.853	59.5	1.24e-260	5133400000	13	1.0577	1.0504	1.0586	1.05556
O43488;H3BLU7;Q8NHP1	O43488;H3BLU7	Aflatoxin B1 aldehyde reductase member 2	AKR7A2	3	39.589	21.2	2.47e-41	345350000	5	0.96149	1.0066	0.92749	0.964651
Q96B36-3;Q96B36;Q96B36-2;H9KV91;M0R2V8	Q96B36-3;Q96B36;Q96B36-2	Proline-rich AKT1 substrate 1	AKT1S1	5	29.262	20.3	3.22e-13	46566000	3	1.201	1.2823	0.95566	1.13748
Q9Y243;Q9Y243-2;P31751;P31749;M0R0P9;B7Z5R1;J3QKW1;G3V3X1;F8VS91	Q9Y243;Q9Y243-2;P31751;P31749;M0R0P9;B7Z5R1;J3QKW1;G3V3X1;F8VS91	RAC-gamma serine/threonine-protein kinase;RAC-beta serine/threonine-protein kinase;RAC-alpha serine/threonine-protein kinase	AKT3;AKT2;AKT1	9	55.774	8.4	4.47e-14	159880000	2	0.98694	0.88865	0.97506	0.949185
P13716-2;P13716;B7Z3I9;B7ZBK6	P13716-2;P13716;B7Z3I9;B7ZBK6	Delta-aminolevulinic acid dehydratase	ALAD	4	39.033	10.6	2.14e-05	6988300	2	0.85976	NaN	1.002	0.928159
P13196	P13196	5-aminolevulinate synthase, nonspecific, mitochondrial	ALAS1	1	70.58	5.5	6.02e-06	12134000	2	0.78438	0.94217	1.0763	0.926538
Q13740;Q13740-2;F5GXJ9;H7C543;Q13740-4	Q13740;Q13740-2;F5GXJ9;H7C543;Q13740-4	CD166 antigen	ALCAM	5	65.102	11.8	6.97e-16	57244000	3	0.81206	1.1025	0.93376	0.942036
Q8IZ83;Q8IZ83-3;Q8IZ83-2	Q8IZ83;Q8IZ83-3	Aldehyde dehydrogenase family 16 member A1	ALDH16A1	3	85.126	8.9	7.78e-27	118480000	4	0.9393	0.93046	0.89835	0.922534
P54886;P54886-2	P54886;P54886-2	Delta-1-pyrroline-5-carboxylate synthase;Glutamate 5-kinase;Gamma-glutamyl phosphate reductase	ALDH18A1	2	87.301	57.5	0	7641800000	33	0.96061	0.95409	0.96216	0.958947
O94788;O94788-2;O94788-3;H0YMG7;O94788-4;E9PF31;P47895;H0Y2X5;H0YKL3	O94788;O94788-2;O94788-3;H0YMG7;O94788-4	Retinal dehydrogenase 2	ALDH1A2	9	56.723	23	1.59e-22	93678000	8	0.95419	0.93237	1.0331	0.972274
P30837	P30837	Aldehyde dehydrogenase X, mitochondrial	ALDH1B1	1	57.206	30.9	2.46e-191	1115000000	10	0.83277	0.76788	0.76827	0.789061
P05091;P05091-2;F8VP50;S4R3S4	P05091;P05091-2	Aldehyde dehydrogenase, mitochondrial	ALDH2	4	56.381	34.4	1.97e-47	295960000	8	1.0148	1.0638	0.99652	1.02465
P51648-2;P51648;J3QRD1;I3L1M4;J3QS00;I3L2W1;I3L4G6;J3KTD9;J3QQV9	P51648-2;P51648;J3QRD1	Fatty aldehyde dehydrogenase	ALDH3A2	9	57.669	23.8	1.81e-32	798120000	10	0.96788	0.98805	0.96261	0.972785
P30038;P30038-3;P30038-2	P30038;P30038-3;P30038-2	Delta-1-pyrroline-5-carboxylate dehydrogenase, mitochondrial	ALDH4A1	3	61.719	8.7	1.13e-19	63204000	3	1.2105	1.0991	1.3524	1.21629
P51649-2;P51649;C9J8Q5;F5H328	P51649-2;P51649;C9J8Q5;F5H328	Succinate-semialdehyde dehydrogenase, mitochondrial	ALDH5A1	4	58.653	33.8	9.1e-135	740750000	9	0.96571	1.0294	0.96818	0.98733
Q02252;J3KNU8;G3V4Z4	Q02252;J3KNU8;G3V4Z4	Methylmalonate-semialdehyde dehydrogenase [acylating], mitochondrial	ALDH6A1	3	57.839	15.3	5e-20	119010000	4	0.82893	0.85003	0.88985	0.8559
P49419;P49419-2;F8VS02;P49419-3;H0YHM6;F8VVF2;F8WD33;F8WDY6	P49419;P49419-2;F8VS02;P49419-3	Alpha-aminoadipic semialdehyde dehydrogenase	ALDH7A1	8	58.486	62.3	0	5422100000	26	0.99553	1.002	0.99024	0.995912
Q9H2A2;Q9H2A2-4;Q9H2A2-2;Q9H2A2-3	Q9H2A2;Q9H2A2-4;Q9H2A2-2;Q9H2A2-3	Aldehyde dehydrogenase family 8 member A1	ALDH8A1	4	53.401	3.5	0.00091537	207460000	1	1.2184	1.1815	1.2702	1.22283
P49189;B4DXY7	P49189;B4DXY7	4-trimethylaminobutyraldehyde dehydrogenase	ALDH9A1	2	53.801	48.6	8.6e-154	1891000000	21	1.0265	1.0467	0.98231	1.01815
P04075-2;P04075;J3KPS3;H3BQN4;H3BPS8;H3BUH7;H3BU78;H3BR04;H3BMQ8;H3BR68;P05062;Q5T7D5	P04075-2;P04075;J3KPS3;H3BQN4;H3BPS8	Fructose-bisphosphate aldolase A;Fructose-bisphosphate aldolase	ALDOA	12	45.26	74.6	0	56114000000	29	0.97366	0.97952	0.97649	0.976554
P09972;A8MVZ9;J3QKP5;J3KSV6;C9J8F3;K7EKH5	P09972;A8MVZ9	Fructose-bisphosphate aldolase C;Fructose-bisphosphate aldolase	ALDOC	6	39.455	16.8	1.07e-130	5525600000	2	0.96177	0.96976	0.96113	0.964212
Q9NXW9;Q9NXW9-2	Q9NXW9;Q9NXW9-2	Probable alpha-ketoglutarate-dependent dioxygenase ABH4	ALKBH4	2	33.837	14.9	6.6e-12	10159000	2	0.78004	1.0741	0.86082	0.896791
Q6P6C2-1;Q6P6C2;Q6P6C2-3	Q6P6C2-1;Q6P6C2;Q6P6C2-3	Probable alpha-ketoglutarate-dependent dioxygenase ABH5	ALKBH5	3	52.255	21	9.06e-47	90719000	5	0.9453	1.0096	0.96902	0.97428
E9PB61	E9PB61		ALYREF	1	27.557	50.4	3.82e-267	129380000	2	0.97683	0.95602	0.81342	0.912431
Q86V81	Q86V81	THO complex subunit 4	ALYREF	1	26.888	49	0	6886900000	8	0.98754	0.99251	1.0083	0.996077
Q9C0C7-5;Q9C0C7;Q9C0C7-3;Q9C0C7-4;Q9C0C7-6	Q9C0C7-5;Q9C0C7;Q9C0C7-3;Q9C0C7-4;Q9C0C7-6	Activating molecule in BECN1-regulated autophagy protein 1	AMBRA1	5	142.58	2.5	1.54e-39	7451500	1	1.2276	1.0764	0.81228	1.02387
Q9UKV5	Q9UKV5	E3 ubiquitin-protein ligase AMFR	AMFR	1	72.995	5.4	9.87e-05	11354000	1	0.84616	0.79509	0.72113	0.785768
Q4VCS5;E7ERM3;Q4VCS5-2;A6NP16	Q4VCS5;E7ERM3;Q4VCS5-2;A6NP16	Angiomotin	AMOT	4	118.08	7.4	1.1e-12	2725600000	5	1.3937	1.258	1.2675	1.30497
Q9H1A4;H0Y564;F8WAS1	Q9H1A4;H0Y564	Anaphase-promoting complex subunit 1	ANAPC1	3	216.5	9.2	1.14e-45	34656000	8	0.94807	0.93747	1.047	0.976296
Q96DE5	Q96DE5	Anaphase-promoting complex subunit 16	ANAPC16	1	11.667	29.1	2.52e-05	19617000	1	NaN	1.749	1.1719	1.43166
E9PCR4;Q9UJX5;Q9UJX5-2;D6RAP6;D6RFM7	E9PCR4;Q9UJX5	Anaphase-promoting complex subunit 4	ANAPC4	5	92.214	6.8	5.61e-07	12359000	3	NaN	0.68702	0.9613	0.81267
Q9UJX4;F5H0F9;F5H3S5;Q9UJX4-3	Q9UJX4;F5H0F9;F5H3S5	Anaphase-promoting complex subunit 5	ANAPC5	4	85.076	6.6	1.78e-07	14083000	3	NaN	1.6855	0.86146	1.20499
Q9UJX3;Q9UJX3-2;H0YIW2	Q9UJX3;Q9UJX3-2	Anaphase-promoting complex subunit 7	ANAPC7	3	66.855	31.4	5.07e-90	544880000	10	0.96675	0.94074	0.97986	0.962312
Q5VTE6;F5H476;Q5VTE6-2;B7Z5T0	Q5VTE6;F5H476;Q5VTE6-2;B7Z5T0	Protein angel homolog 2	ANGEL2	4	62.338	16	8.76e-22	11145000	4	0.83328	0.97773	0.901	0.90208
Q12955;Q12955-4;Q12955-5;Q12955-6;E9PCH6;H0Y3A4;H0Y9E9;H0YA66	Q12955;Q12955-4;Q12955-5;Q12955-6	Ankyrin-3	ANK3	8	480.4	2.3	1.25e-14	14222000	5	1.0546	1.8293	1.1419	1.30117
Q9P2R3-4;Q9P2R3-2;Q9P2R3;K7EPT2;I3L1Z9	Q9P2R3-4;Q9P2R3-2;Q9P2R3	Ankyrin repeat and FYVE domain-containing protein 1	ANKFY1	5	132.82	18.9	1.11e-137	373490000	14	0.88655	0.96092	0.8751	0.90674
Q8IWZ3-6;Q8IWZ3-4;Q8IWZ3;E9PDP5;Q8IWZ3-2;Q8IWZ3-3;Q8IWZ3-5;H3BLS9;H7C2F5;D6RHC4	Q8IWZ3-6;Q8IWZ3-4;Q8IWZ3;E9PDP5;Q8IWZ3-2;Q8IWZ3-3;Q8IWZ3-5	Ankyrin repeat and KH domain-containing protein 1	ANKHD1	10	277.17	8	0	90854000	6	1.2274	1.3524	1.2459	1.27406
Q86XL3;F5H2H5;Q86XL3-2;Q86XL3-3;F5H1D4;F5H417;F5H1E7	Q86XL3;F5H2H5;Q86XL3-2	Ankyrin repeat and LEM domain-containing protein 2	ANKLE2	7	104.11	13.8	8.16e-40	90183000	6	0.9964	1.5502	1.052	1.17565
Q8IV38	Q8IV38	Ankyrin repeat and MYND domain-containing protein 2	ANKMY2	1	49.298	8.2	2.08e-13	24963000	1	0.97535	0.8109	0.77526	0.849555
O75179;O75179-2;E7EUV3;H0YM23;O75179-6;O75179-4;H0YLQ3;O75179-3;H0YMS3;O75179-5	O75179;O75179-2;E7EUV3;H0YM23;O75179-6;O75179-4;H0YLQ3	Ankyrin repeat domain-containing protein 17	ANKRD17	10	274.25	11.2	0	230030000	15	1.0389	1.0863	1.0379	1.05413
Q96NW4	Q96NW4	Ankyrin repeat domain-containing protein 27	ANKRD27	1	116.98	5	6.88e-07	1404400	2	1.8045	NaN	0.87221	1.25455
O15084;O15084-1;O15084-4;O15084-2;B4DIW9	O15084;O15084-1;O15084-4;O15084-2;B4DIW9	Serine/threonine-protein phosphatase 6 regulatory ankyrin repeat subunit A	ANKRD28	5	112.96	7.2	2.11e-12	23598000	4	1.0334	1.2143	1.0787	1.1062
Q6NXT1;C9JU48;H7BZV9;D3YTC9;H7C3L3	Q6NXT1;C9JU48;H7BZV9;D3YTC9;H7C3L3	Ankyrin repeat domain-containing protein 54	ANKRD54	5	32.505	28.7	1.13e-80	26520000	4	0.9935	0.93007	1.0505	0.990132
Q92625	Q92625	Ankyrin repeat and SAM domain-containing protein 1A	ANKS1A	1	123.11	2	7.53e-07	10090000	1	1.0052	1.0317	0.97366	1.00324
Q9H8Y5;B8ZZS4;C9K022;C9JQZ3;F8WD44	Q9H8Y5;B8ZZS4	Ankyrin repeat and zinc finger domain-containing protein 1	ANKZF1	5	80.926	15.3	3.44e-14	16971000	5	1.2156	0.98878	0.66802	0.929451
Q9NQW6;Q9NQW6-2;C9JJT6	Q9NQW6;Q9NQW6-2	Actin-binding protein anillin	ANLN	3	124.2	12.2	3.22e-36	211060000	7	1.193	1.1978	1.1667	1.18575
Q4KMQ2-2;Q4KMQ2-4;Q4KMQ2;Q4KMQ2-3	Q4KMQ2-2;Q4KMQ2-4;Q4KMQ2;Q4KMQ2-3	Anoctamin-6	ANO6	4	108.43	3.5	1.99e-08	30015000	2	0.98281	0.75321	0.89492	0.871746
Q9HCE9;Q9HCE9-2	Q9HCE9;Q9HCE9-2	Anoctamin-8	ANO8	2	136.03	0.7	2.59e-12	146010000	1	1.0583	1.0802	1.153	1.09643
P39687;H0YN26;O43423;H7BZ09	P39687;H0YN26	Acidic leucine-rich nuclear phosphoprotein 32 family member A	ANP32A	4	28.585	44.6	0	9432100000	13	0.9448	0.95184	0.95006	0.948895
Q92688;Q92688-2;Q5T6W8;O95626	Q92688;Q92688-2;Q5T6W8	Acidic leucine-rich nuclear phosphoprotein 32 family member B	ANP32B	4	28.787	33.1	0	2851800000	7	1.0226	0.97186	0.97947	0.991061
Q9BTT0;Q9BTT0-3;E9PPH5;E9PLC4;Q5TB19;Q9BTT0-2;Q5TB25	Q9BTT0;Q9BTT0-3;E9PPH5	Acidic leucine-rich nuclear phosphoprotein 32 family member E	ANP32E	7	30.692	35.1	0	5444700000	9	0.93312	0.94462	0.9241	0.933909
P04083;Q5T3N1;Q5T3N0	P04083;Q5T3N1	Annexin A1;Annexin	ANXA1	3	38.714	65	0	12472000000	23	1.3384	1.3368	1.3368	1.33733
P50995;B4DVE7;H0Y6E1	P50995;B4DVE7	Annexin A11;Annexin	ANXA11	3	54.389	36.6	2.29e-281	2441000000	16	1.0658	1.0658	1.0991	1.07679
E5RIN3	E5RIN3		ANXA13	1	12.712	13.3	0.002634	22202000	1	0.82509	1.0321	NaN	0.922808
P07355-2;P07355;H0YN42;H0YMU9;H0YMD0;H0YM50;A6NMY6;H0YKS4;H0YNP5;H0YL33;H0YN28;H0YMM1;H0YKX9;H0YMT9;H0YLV6;H0YKZ7;H0YMW4;H0YNA0;H0YKL9;H0YKV8;H0YN52;H0YMD9;H0YKN4;H0YNB8;H0YLE2	P07355-2;P07355;H0YN42;H0YMU9;H0YMD0;H0YM50;A6NMY6;H0YKS4;H0YNP5	Annexin A2;Annexin;Putative annexin A2-like protein	ANXA2;ANXA2P2	25	40.411	73.9	0	25824000000	33	1.1676	1.1623	1.1646	1.16483
P12429;D6RA82;D6RFG5;D6RCA8;D6RAZ8;D6RFJ9	P12429;D6RA82;D6RFG5	Annexin A3;Annexin	ANXA3	6	36.375	33.7	1.08e-88	431890000	10	1.3106	1.2034	1.3248	1.27843
P09525;Q6P452;B4DDF9	P09525;Q6P452;B4DDF9	Annexin A4;Annexin	ANXA4	3	35.882	39.5	3.41e-69	655190000	13	1.0515	1.0604	1.1362	1.08204
P08758;D6RBL5;D6RBE9;E9PHT9;D6RCN3	P08758;D6RBL5;D6RBE9;E9PHT9	Annexin A5;Annexin	ANXA5	5	35.936	80.6	0	9911000000	26	1.0634	1.0668	1.06	1.0634
P08133;A6NN80;P08133-2;E5RK69;E7EMC6;E5RK63;E5RJF5;E5RI05;E5RFF0;E5RJR0;E5RIU8;H0YC77	P08133;A6NN80;P08133-2;E5RK69;E7EMC6	Annexin A6;Annexin	ANXA6	12	75.872	60.3	0	3620800000	32	0.97068	0.98265	0.9541	0.969073
P20073-2;B4DT77;P20073	P20073-2;B4DT77;P20073	Annexin;Annexin A7	ANXA7	3	50.315	33.9	5.71e-282	1205200000	11	1.0556	1.0197	1.0338	1.03626
Q10567-3;Q10567;Q10567-2;Q10567-4;C9J1E7	Q10567-3;Q10567;Q10567-2;Q10567-4;C9J1E7	AP-1 complex subunit beta-1	AP1B1	5	103.56	21.5	1.13e-55	377660000	11	0.89737	0.91266	0.93763	0.915737
B3KXW5;J3KQU9;O43747-2;O43747;B3KNW1	B3KXW5;J3KQU9;O43747-2;O43747;B3KNW1	AP-1 complex subunit gamma-1	AP1G1	5	94.139	5	1.47e-34	41089000	2	1.0744	1.0088	0.90031	0.991869
Q9BXS5-2;Q9BXS5;B4DDG7;K7EJL1;E7ENJ6;K7EQX3	Q9BXS5-2;Q9BXS5;B4DDG7;K7EJL1;E7ENJ6;K7EQX3	AP-1 complex subunit mu-1	AP1M1	6	49.84	21.6	6.23e-24	352870000	6	0.97424	0.81892	0.88416	0.890183
H7C1E4;P61966	H7C1E4;P61966	AP-1 complex subunit sigma-1A	AP1S1	2	22.065	8.4	1.27e-63	15485000	1	0.88938	0.83025	NaN	0.859307
P56377;B4DSU4;B7Z3M9;A6NH01;H0Y673;H7BZG6	P56377;B4DSU4;B7Z3M9;A6NH01	AP-1 complex subunit sigma-2	AP1S2	6	18.615	28	1.89e-119	50896000	3	1.1349	1.1232	0.98398	1.07845
O95782;O95782-2;M0R2D9	O95782;O95782-2	AP-2 complex subunit alpha-1	AP2A1	3	107.54	15.9	3.29e-35	53614000	5	0.93207	0.95452	0.81732	0.899239
O94973-2;O94973;O94973-3;E9PR62;H0YEG0;E9PNC4;H0YDE9;E9PQP4	O94973-2;O94973;O94973-3	AP-2 complex subunit alpha-2	AP2A2	8	104.09	24.4	3.83e-90	138770000	13	1.1945	0.981	1.0364	1.06691
P63010-2;P63010;K7EJT8;P63010-3;K7ERB2;K7EN71;K7EJX1;K7EKZ5;K7ERE4	P63010-2;P63010;K7EJT8;P63010-3	AP-2 complex subunit beta	AP2B1	9	105.69	35.6	2.08e-83	981720000	24	0.98171	1.0058	0.98651	0.991286
E9PFW3;Q96CW1;Q96CW1-2;C9JJ47;C9JGT8;C9JTK4;H7C4C3	E9PFW3;Q96CW1;Q96CW1-2;C9JJ47;C9JGT8;C9JTK4;H7C4C3	AP-2 complex subunit mu	AP2M1	7	52.303	5.4	6.65e-12	248060000	2	1.0305	0.95258	1.0585	1.01285
O00203;E5RJ68;F5GWU4;H0YBD0;O00203-2	O00203;E5RJ68	AP-3 complex subunit beta-1	AP3B1	5	121.32	23.4	2.27e-88	167800000	16	0.81058	0.87613	0.87729	0.854088
B7ZKS0;Q13367;B7ZKR7;F5GYB0	B7ZKS0;Q13367;B7ZKR7	AP-3 complex subunit beta-2	AP3B2	4	121.19	7.4	2.79e-13	16413000	2	0.89857	1.0718	NaN	0.98137
O14617-5;O14617;O14617-4;G5E988;O14617-2;E7EMM2;O14617-3;K7ERW8	O14617-5;O14617;O14617-4;G5E988;O14617-2;E7EMM2;O14617-3	AP-3 complex subunit delta-1	AP3D1	8	136.65	24.6	1.01e-170	579950000	17	0.93775	0.88433	0.93735	0.919463
Q9Y2T2;P53677;H0YBM0	Q9Y2T2	AP-3 complex subunit mu-1	AP3M1	3	46.939	39	7.76e-65	242660000	10	0.93723	0.92793	0.92041	0.928498
Q92572;F5H459	Q92572	AP-3 complex subunit sigma-1	AP3S1	2	21.732	21.8	1.77e-12	106560000	3	0.95398	0.88022	0.92893	0.92053
J3KPL8;O00213;O00213-2;O00213-3;O00213-4;E9PNW7	J3KPL8;O00213;O00213-2;O00213-3;O00213-4;E9PNW7	Amyloid beta A4 precursor protein-binding family B member 1	APBB1	6	77.159	5.2	3.96e-05	4977100	2	1.1289	0.81555	NaN	0.959518
P25054;P25054-2	P25054;P25054-2	Adenomatous polyposis coli protein	APC	2	311.64	2.7	2e-12	54600000	5	0.83347	0.75286	0.91276	0.830463
C9JIF9;P13798;H7C1U0;H7C393;C9JLK2	C9JIF9;P13798;H7C1U0;H7C393;C9JLK2	Acylamino-acid-releasing enzyme	APEH	5	81.673	14.9	7.02e-21	203460000	6	1.0697	0.97522	1.0217	1.02148
P27695;G3V3M6;G3V5Q1;G3V3C7;G3V359;G3V5M0;H7C4A8;G3V5D9;G3V3Y6	P27695;G3V3M6;G3V5Q1;G3V3C7;G3V359;G3V5M0	DNA-(apurinic or apyrimidinic site) lyase;DNA-(apurinic or apyrimidinic site) lyase, mitochondrial	APEX1	9	35.554	61.3	0	3179400000	13	0.93194	0.8978	0.91941	0.916274
Q9BZZ5-2;Q9BZZ5;G3V1C3;Q9BZZ5-3;Q9BZZ5-5;B4E283;Q9BZZ5-1;H0YER7;E9PQK6	Q9BZZ5-2;Q9BZZ5;G3V1C3;Q9BZZ5-3;Q9BZZ5-5;B4E283;Q9BZZ5-1	Apoptosis inhibitor 5	API5	9	56.769	35.1	0	1201400000	15	0.96117	0.96705	0.9541	0.960759
Q8N2Z9-2;Q8N2Z9;Q8N2Z9-3	Q8N2Z9-2;Q8N2Z9;Q8N2Z9-3	Centromere protein S	APITD1	3	19.047	7.3	2.15e-43	4166900	1	NaN	1.0729	0.90281	0.984187
Q9HDC9;Q9HDC9-2;H0Y512	Q9HDC9;Q9HDC9-2;H0Y512	Adipocyte plasma membrane-associated protein	APMAP;C20orf3	3	46.48	22.4	4.81e-39	658210000	5	1.0217	0.99301	1.0517	1.02186
Q8NCW5;Q8NCW5-2;Q5T3I3;Q5T3I4	Q8NCW5;Q8NCW5-2	NAD(P)H-hydrate epimerase	APOA1BP	4	31.674	36.8	0	2578300000	8	0.94686	0.94064	0.94043	0.942639
Q9BUR5;H7C1U8;Q9BUR5-2;C9J574;G3V1B6	Q9BUR5;H7C1U8;Q9BUR5-2;C9J574;G3V1B6	Apolipoprotein O	APOO	5	22.284	15.7	4.73e-40	122270000	2	1.1739	0.98127	0.97639	1.03995
Q6UXV4	Q6UXV4	Apolipoprotein O-like	APOOL	1	29.159	7.1	1.22e-05	3218000	1	1.2558	NaN	1.3354	1.29499
Q9UKG1;C9K0C4;C9JAB0	Q9UKG1	DCC-interacting protein 13-alpha	APPL1	3	79.663	23.7	2.21e-65	182790000	8	0.92247	1.0663	1.0243	1.0025
P07741;H3BQB1;H3BQZ9;P07741-2;H3BQF1;H3BSW3	P07741;H3BQB1;H3BQZ9;P07741-2;H3BQF1	Adenine phosphoribosyltransferase	APRT	6	19.608	93.3	0	5421600000	13	0.92537	0.93912	0.92299	0.929133
Q7Z2E3;Q7Z2E3-7;Q7Z2E3-8;Q7Z2E3-11;Q7Z2E3-10;Q7Z2E3-9;Q7Z2E3-5;Q7Z2E3-4;C9JZ40;Q7Z2E3-13;C9J8U3	Q7Z2E3;Q7Z2E3-7;Q7Z2E3-8;Q7Z2E3-11;Q7Z2E3-10;Q7Z2E3-9;Q7Z2E3-5;Q7Z2E3-4;C9JZ40;Q7Z2E3-13;C9J8U3	Aprataxin	APTX	11	40.74	10.1	1.71e-39	117900000	2	0.92643	0.91347	1.0809	0.970728
O60306;H0YH15	O60306	Intron-binding protein aquarius	AQR	2	171.29	10.2	2.04e-79	52643000	8	1.1078	0.98029	0.99934	1.02764
P10398;B4DMG5;P10398-2	P10398	Serine/threonine-protein kinase A-Raf	ARAF	3	67.585	18.2	3.03e-39	55726000	7	0.82665	0.80609	0.78908	0.807127
B0YIW6;P48444;P48444-2;E9PK34	B0YIW6;P48444;P48444-2	Coatomer subunit delta	ARCN1	4	61.626	31.9	4.22e-145	941670000	15	0.96971	1.0258	0.99506	0.996593
P84077;P61204;F5H423;B7ZB63;F5H0C7;F8WDB3;F5H6T5;F5H1V1	P84077;P61204;F5H423;B7ZB63	ADP-ribosylation factor 1;ADP-ribosylation factor 3	ARF1;ARF3	8	20.697	77.3	9.47e-184	1630000000	12	1.0591	1.0829	1.0704	1.07076
P18085;C9JPM4;C9JAK5;U3KQF2	P18085;C9JPM4;C9JAK5	ADP-ribosylation factor 4	ARF4	4	20.511	51.7	4.71e-35	91524000	2	1.3105	1.2281	1.2323	1.2564
P62330	P62330	ADP-ribosylation factor 6	ARF6	1	20.082	50.9	2.04e-55	431640000	4	0.91693	0.91525	1.2266	1.0097
E7EV62;Q8N6T3-2;Q8N6T3;Q8N6T3-3;F8VWH9;F8W1U7;E5RHT6;B7Z8H8;E5RHC5;E5RHH7;E5RGL6;F8VWB3	E7EV62;Q8N6T3-2;Q8N6T3;Q8N6T3-3;F8VWH9;F8W1U7;E5RHT6;B7Z8H8;E5RHC5	ADP-ribosylation factor GTPase-activating protein 1	ARFGAP1	12	39.705	22.7	1.46e-52	94084000	4	1.1277	1.0084	1.0362	1.05623
Q8N6H7;B4DX29;G5E9L0;E9PQP3;B7Z9M7;H0YDN9;E9PIY6;E9PN48;E9PK28;E9PJT7;E9PMU9;H0YF45	Q8N6H7;B4DX29;G5E9L0;E9PQP3;B7Z9M7;H0YDN9	ADP-ribosylation factor GTPase-activating protein 2	ARFGAP2	12	56.72	14.6	1.65e-12	105510000	5	0.94286	0.99284	0.92385	0.952743
Q9NP61;Q9NP61-2;C9JZR4;H0Y6A0;B0QYV8	Q9NP61;Q9NP61-2;C9JZR4	ADP-ribosylation factor GTPase-activating protein 3	ARFGAP3	5	56.928	12.6	6.94e-11	44556000	3	1.1633	1.1047	1.1405	1.13591
Q9Y6D6;E5RIF2;E5RJN9	Q9Y6D6;E5RIF2	Brefeldin A-inhibited guanine nucleotide-exchange protein 1	ARFGEF1	3	208.76	2.4	6.29e-14	9386400	3	0.73902	0.80106	0.91056	0.813848
Q9Y6D5	Q9Y6D5	Brefeldin A-inhibited guanine nucleotide-exchange protein 2	ARFGEF2	1	202.04	8.2	3.66e-25	41208000	6	0.95801	0.98324	1.0129	0.984461
P53367-2;P53367;B4DS69	P53367-2;P53367;B4DS69	Arfaptin-1	ARFIP1	3	38.598	35.8	3.58e-55	338780000	6	1.015	1.0612	1.1397	1.07074
P78540	P78540	Arginase-2, mitochondrial	ARG2	1	38.577	6.8	1.04e-25	50788000	1	1.0513	1.0684	1.0221	1.04709
Q9NWB6;Q9NWB6-2	Q9NWB6;Q9NWB6-2	Arginine and glutamate-rich protein 1	ARGLU1	2	33.216	4.8	0.0074966	33930000	1	1.0185	0.97157	0.96403	0.984408
Q07960;E9PNR6;H0YE29	Q07960;E9PNR6	Rho GTPase-activating protein 1	ARHGAP1	3	50.435	14.4	1.8e-36	26943000	3	0.90378	0.97394	1.0009	0.958654
Q8IWW6;Q8IWW6-4;Q8IWW6-3;Q8IWW6-2;H0Y5D8	Q8IWW6;Q8IWW6-4;Q8IWW6-3;Q8IWW6-2	Rho GTPase-activating protein 12	ARHGAP12	5	96.253	13.2	2.07e-27	145350000	4	0.8638	0.89786	0.82358	0.86121
Q68EM7;Q68EM7-5;Q68EM7-6;Q68EM7-2;Q68EM7-7;I3L460;Q68EM7-4;C9IZD3;I3L4Y5;I3L3P1	Q68EM7;Q68EM7-5;Q68EM7-6;Q68EM7-2;Q68EM7-7	Rho GTPase-activating protein 17	ARHGAP17	10	95.436	25.3	1.45e-98	282120000	9	0.70482	0.77723	0.74126	0.740513
Q8N392;Q8N392-2	Q8N392;Q8N392-2	Rho GTPase-activating protein 18	ARHGAP18	2	74.976	6.9	4.66e-06	25089000	2	1.1241	2.2783	1.2242	1.4636
Q5T5U3;F8W9U9;Q5T5U3-3;E7ESW5	Q5T5U3;F8W9U9;Q5T5U3-3;E7ESW5	Rho GTPase-activating protein 21	ARHGAP21	4	217.33	8.7	2.08e-62	410510000	7	1.0713	0.98196	1.2135	1.0848
Q13017;Q13017-2	Q13017;Q13017-2	Rho GTPase-activating protein 5	ARHGAP5	2	172.46	1.6	2.21e-05	11585000	1	0.74001	0.91128	0.83575	0.826016
P85298;P85298-3;B1AHF8;P85298-4;A6ZJ79;P85298-2;F8WCV8;B1AHC2;F8W6F4	P85298;P85298-3;B1AHF8;P85298-4;A6ZJ79;P85298-2;F8WCV8;B1AHC2;F8W6F4	Rho GTPase-activating protein 8	ARHGAP8	9	53.483	6	1.48e-09	12902000	2	NaN	0.9716	0.84016	0.903493
P52565;J3QQX2;J3KTF8;J3KRE2;J3KRY1;P52565-2;J3KS60	P52565;J3QQX2;J3KTF8;J3KRE2	Rho GDP-dissociation inhibitor 1	ARHGDIA	7	23.207	78.9	0	35231000000	16	1.0076	0.99492	1.0047	1.00239
Q6ZSZ5;Q6ZSZ5-2;M0QZS0	Q6ZSZ5;Q6ZSZ5-2;M0QZS0	Rho guanine nucleotide exchange factor 18	ARHGEF18	3	130.78	3	3.49e-06	9575800	1	NaN	0.85473	0.99263	0.921103
Q5VY93;Q92974;Q92974-2;Q92974-3	Q5VY93;Q92974;Q92974-2;Q92974-3	Rho guanine nucleotide exchange factor 2	ARHGEF2	4	111.49	32.3	1.53e-103	411370000	16	0.9584	0.96502	0.93437	0.952505
Q15052;B7Z3C7;Q15052-2	Q15052;B7Z3C7;Q15052-2	Rho guanine nucleotide exchange factor 6	ARHGEF6	3	87.498	11.7	1.49e-09	666310000	5	1.0595	1.2935	1.2605	1.19988
Q14155-5;B7Z6G2;B1ALK7;Q14155-1;Q14155;Q14155-3;Q14155-2;Q14155-6;E9PDQ5;E7EUY6	Q14155-5;B7Z6G2;B1ALK7;Q14155-1;Q14155;Q14155-3;Q14155-2;Q14155-6;E9PDQ5;E7EUY6	Rho guanine nucleotide exchange factor 7	ARHGEF7	10	82.57	10.9	9.57e-12	558060000	3	0.92381	0.89602	0.93456	0.917986
O14497;O14497-2;O14497-3;H0Y488;Q96SM7;H0Y2R3;H0Y3S9;H0YEW5;H0YCU6	O14497;O14497-2;O14497-3;H0Y488	AT-rich interactive domain-containing protein 1A	ARID1A	9	242.04	16.8	7.35e-206	357970000	15	0.92602	0.83843	0.78339	0.84727
Q8NFD5-3;Q8NFD5-2;Q8NFD5;G3XAA0;H0Y7H8;Q8NFD5-4	Q8NFD5-3;Q8NFD5-2;Q8NFD5;G3XAA0	AT-rich interactive domain-containing protein 1B	ARID1B	6	241.46	6.1	3.02e-19	35956000	4	0.92423	0.91077	0.97994	0.937841
Q99856;A6NKF2;K7EJ04	Q99856	AT-rich interactive domain-containing protein 3A	ARID3A	3	62.888	13.8	9.18e-15	11269000	4	0.64647	0.7237	0.87984	0.743881
Q8IVW6;Q8IVW6-4;Q8IVW6-3	Q8IVW6;Q8IVW6-4;Q8IVW6-3	AT-rich interactive domain-containing protein 3B	ARID3B	3	60.636	6.4	3.84e-19	31031000	1	0.96308	0.82473	1.0311	0.935603
Q9Y4X5;H3BNB9;H3BSK4	Q9Y4X5	E3 ubiquitin-protein ligase ARIH1	ARIH1	3	64.117	37.3	3.57e-203	644800000	11	1.0372	0.98934	0.92735	0.983597
O95376	O95376	E3 ubiquitin-protein ligase ARIH2	ARIH2	1	57.818	11.8	3.13e-87	82261000	3	0.97342	1.1938	1.1231	1.09282
P40616;B4DWW1;B4DZG7;F8W1Z8	P40616;B4DWW1;B4DZG7;F8W1Z8	ADP-ribosylation factor-like protein 1	ARL1	4	20.417	11.6	1.53e-16	24906000	2	1.0809	1.17	1.1471	1.13203
P36404;P36404-2	P36404;P36404-2	ADP-ribosylation factor-like protein 2	ARL2	2	20.878	46.2	3.15e-21	71436000	5	0.94566	1.2132	0.86327	0.996792
P36405	P36405	ADP-ribosylation factor-like protein 3	ARL3	1	20.455	40.7	6.6e-25	149810000	7	1.0589	1.0826	1.0108	1.05034
Q66PJ3;Q66PJ3-2;Q66PJ3-3;Q66PJ3-4;F8WCT1;B3V0L1;H7BZV4;F5GYV5;F5H7X4;Q66PJ3-5;F8WEP2	Q66PJ3;Q66PJ3-2;Q66PJ3-3;Q66PJ3-4;F8WCT1;B3V0L1;H7BZV4;F5GYV5;F5H7X4;Q66PJ3-5;F8WEP2	ADP-ribosylation factor-like protein 6-interacting protein 4	ARL6IP4	11	38.395	8.6	1.16e-40	81216000	2	0.93736	1.0239	0.98139	0.980246
O75915	O75915	PRA1 family protein 3	ARL6IP5	1	21.614	10.6	1.27e-169	151270000	2	1.0244	0.96573	1.0651	1.01759
Q8N6S5	Q8N6S5	ADP-ribosylation factor-like protein 6-interacting protein 6	ARL6IP6	1	24.676	22.6	5.16e-15	48699000	3	0.94106	0.75727	1.0741	0.914754
Q96BM9	Q96BM9	ADP-ribosylation factor-like protein 8A	ARL8A	1	21.416	34.9	3.35e-60	133110000	4	1.1273	1.1206	1.1024	1.11672
Q9NVT9;B4E2W7;E5RJ86;E5RHK3;E9PR92	Q9NVT9;B4E2W7	Armadillo repeat-containing protein 1	ARMC1	5	31.28	40.4	3.8e-37	121270000	5	0.92367	1.027	0.91207	0.952881
Q6NXE6;Q6NXE6-2;B4E1N1;H0YH65;H0YGQ5;F5H4P3;F5GWV0;F5H2K4;F5H2X2;F5H052;H0YGL0	Q6NXE6;Q6NXE6-2;B4E1N1	Armadillo repeat-containing protein 6	ARMC6	11	54.141	22.4	3.82e-16	21039000	5	0.93421	0.81138	0.91946	0.886613
Q9UH62	Q9UH62	Armadillo repeat-containing X-linked protein 3	ARMCX3	1	42.5	8.2	1.05e-07	17394000	2	NaN	1.2368	1.4815	1.35363
Q92747;E9PF58;B4DLQ7;F8WFD3	Q92747;E9PF58;B4DLQ7	Actin-related protein 2/3 complex subunit 1A	ARPC1A	4	41.569	57.3	1.1e-88	2283200000	14	0.98258	0.98399	0.99087	0.985807
O15143;C9J6C8;C9JFG9;C9JQM8;C9JEY1;C9J4Z7;C9K057;C9JBJ7;C9JTT6;F8WEB3;C9JM51;F8VXW2	O15143;C9J6C8;C9JFG9;C9JQM8;C9JEY1;C9J4Z7;C9K057;C9JBJ7	Actin-related protein 2/3 complex subunit 1B	ARPC1B	12	40.949	38.2	2.38e-49	414730000	9	1.2079	1.1471	1.0955	1.14925
O15144;H7C3F9;G5E9J0;C9JTV5;G5E9S7	O15144	Actin-related protein 2/3 complex subunit 2	ARPC2	5	34.333	65	9.22e-169	1302300000	14	1.0447	1.0457	1.028	1.03943
O15145;C9JZD1;F8VR50	O15145;C9JZD1	Actin-related protein 2/3 complex subunit 3	ARPC3	3	20.546	43.8	2.1e-19	627270000	5	0.95397	1	0.99125	0.981535
P59998-3;F8WCF6;P59998;H7C0A3;P59998-2;F8WDD7;P59998-4;R4GN08;F8WE39;F8WDW3	P59998-3;F8WCF6;P59998;H7C0A3;P59998-2;F8WDD7	Actin-related protein 2/3 complex subunit 4	ARPC4;ARPC4-TTLL3	10	21.588	23.5	6.73e-14	95103000	5	1.0163	0.89549	1.0351	0.980291
O15511-2;O15511;B1ALC0	O15511-2;O15511;B1ALC0	Actin-related protein 2/3 complex subunit 5	ARPC5	3	16.631	55.2	4.41e-98	1525000000	5	0.9733	0.98938	0.97515	0.97925
Q9BPX5	Q9BPX5	Actin-related protein 2/3 complex subunit 5-like protein	ARPC5L	1	16.941	58.8	2.48e-37	874190000	5	0.99112	1.0344	0.95954	0.994548
H3BMD8;P56211;P56211-2;H3BTD3;H3BQ52	H3BMD8;P56211;P56211-2;H3BTD3;H3BQ52	cAMP-regulated phosphoprotein 19	ARPP19	5	14.484	41.2	4.86e-41	68302000	2	1.0966	0.80598	0.92083	0.93365
P32121-4;P32121-3;P32121;P32121-2;P32121-5;Q68DZ5;K7ENA6;I3L412;K7EL17	P32121-4;P32121-3;P32121;P32121-2;P32121-5;Q68DZ5	Beta-arrestin-2	ARRB2;DKFZp686L0365	9	48.014	11.6	9.79e-11	10961000	4	1.0871	1.0512	0.99862	1.045
Q9H2C2;H7C484	Q9H2C2;H7C484	Protein ARV1	ARV1	2	31.052	7.4	5.47e-61	32194000	1	1.0627	0.99446	1.1115	1.05512
Q9HBK9;Q9HBK9-2	Q9HBK9;Q9HBK9-2	Arsenite methyltransferase	AS3MT	2	41.747	14.7	1.14e-09	143770000	4	1.1053	1.3843	1.1742	1.21567
Q13510-2;Q13510;E7EMM4;Q13510-3;E7ERV9	Q13510-2;Q13510;E7EMM4;Q13510-3;E7ERV9	Acid ceramidase;Acid ceramidase subunit alpha;Acid ceramidase subunit beta	ASAH1	5	46.503	11.2	1.25e-19	36472000	3	0.94896	0.93494	1.2231	1.02762
Q8N3C0;Q8N3C0-4;E5RFZ0	Q8N3C0	Activating signal cointegrator 1 complex subunit 3	ASCC3	3	251.46	7	4.66e-18	46454000	8	0.99044	1.1681	0.81687	0.981342
Q9Y294	Q9Y294	Histone chaperone ASF1A	ASF1A	1	22.968	30.4	8.73e-13	47440000	3	0.89893	1.073	0.82604	0.927062
Q9NVP2;K7ES22;K7ELW9;K7EIL9	Q9NVP2;K7ES22;K7ELW9	Histone chaperone ASF1B	ASF1B	4	22.433	48	1.32e-10	14539000	4	1.0983	1.4645	0.939	1.14734
Q9UBL3;Q9UBL3-3;Q9UBL3-2;F5H8F7;E5RFH5	Q9UBL3;Q9UBL3-3;Q9UBL3-2;F5H8F7	Set1/Ash2 histone methyltransferase complex subunit ASH2	ASH2L	5	68.722	12.9	2.23e-11	58276000	5	0.8404	1.0656	1.1432	1.00786
O43681;K7ERW9	O43681;K7ERW9	ATPase ASNA1	ASNA1	2	38.792	43.4	3.34e-112	744400000	9	0.99782	0.92593	0.95391	0.958766
P08243;P08243-2;P08243-3;F8WEJ5;C9J057;C9JT45;C9JM09;C9JLN6	P08243;P08243-2;P08243-3;F8WEJ5	Asparagine synthetase [glutamine-hydrolyzing]	ASNS	8	64.369	46.9	0	3570500000	24	0.96963	0.95353	0.95208	0.95838
Q12797;Q12797-10;E5RG56;Q12797-2;Q12797-8;Q12797-5;Q12797-6;Q12797-9;E5RG29;Q12797-3;Q12797-4;Q12797-7;G3XAN5;E5RHK2;E5RHJ2	Q12797;Q12797-10;E5RG56;Q12797-2;Q12797-8;Q12797-5;Q12797-6;Q12797-9;E5RG29	Aspartyl/asparaginyl beta-hydroxylase	ASPH	15	85.862	14.4	2.19e-27	75695000	6	0.85021	0.80671	1.0307	0.890824
Q8IZT6;Q8IZT6-2;Q5VYL4	Q8IZT6;Q8IZT6-2;Q5VYL4	Abnormal spindle-like microcephaly-associated protein	ASPM	3	409.8	1.1	0.0012159	1191200	2	1.0909	NaN	1.0835	1.08719
Q9BZE9-2;Q9BZE9;Q9BZE9-3;J3QL04;J3QR12;Q9BZE9-4;J3KRG1;J3QRW3;J3KRY8;J3KRF7;J3QR50;C9JAL9	Q9BZE9-2;Q9BZE9;Q9BZE9-3;J3QL04	Tether containing UBX domain for GLUT4	ASPSCR1	12	69.989	18.4	3.05e-26	349300000	7	0.87995	1.0166	1.0217	0.970459
Q7L266;Q7L266-2;B4DLU4	Q7L266;Q7L266-2;B4DLU4	L-asparaginase	ASRGL1	3	32.054	14.9	2.21e-38	30352000	2	0.79094	NaN	0.90443	0.845784
P00966;Q5T6L6;Q5T6L7	P00966	Argininosuccinate synthase	ASS1	3	46.53	23.1	2.53e-57	440590000	5	1.1251	1.0852	1.1328	1.11417
Q9NVM9;B4DNK1;H0YH12;H0YI01;F5H457;F5H5W1;F8VRX9	Q9NVM9;B4DNK1;H0YH12;H0YI01	Protein asunder homolog	Asun;ASUN	7	80.224	9.8	3.84e-16	52209000	4	1.0783	1.0241	1.0636	1.05508
Q8NBU5;B4E2J1;Q8NBU5-2	Q8NBU5;B4E2J1	ATPase family AAA domain-containing protein 1	ATAD1	3	40.744	28.3	4.81e-65	444400000	5	1.0868	1.0397	1.1219	1.08227
Q6PL18	Q6PL18	ATPase family AAA domain-containing protein 2	ATAD2	1	158.55	8.1	5.16e-44	91133000	7	0.99214	1.0419	1.2343	1.08461
Q9ULI0;Q9ULI0-2;H7BYF1;C9JG15	Q9ULI0;Q9ULI0-2;H7BYF1;C9JG15	ATPase family AAA domain-containing protein 2B	ATAD2B	4	164.91	3.5	7.6e-25	61779000	2	0.91629	0.94127	0.90021	0.919102
Q9NVI7-2;Q9NVI7;H0Y2W2;Q9NVI7-3;Q5SV16;Q5T9A4-2;A6NFL3	Q9NVI7-2;Q9NVI7;H0Y2W2;Q9NVI7-3	ATPase family AAA domain-containing protein 3A	ATAD3A	7	66.217	45.4	4.85e-284	2966600000	22	0.98383	1.0256	1.0067	1.00523
Q5T9A4;Q5T9A4-3	Q5T9A4;Q5T9A4-3	ATPase family AAA domain-containing protein 3B	ATAD3B	2	72.572	34.1	9.19e-229	54050000	4	0.95611	0.92401	0.99715	0.958624
P15336;P15336-5;P15336-4;E9PBF9;B8ZZU6;F5H629;P15336-2	P15336;P15336-5;P15336-4;E9PBF9;B8ZZU6;F5H629;P15336-2	Cyclic AMP-dependent transcription factor ATF-2	ATF2	7	54.537	7.5	5.73e-07	13079000	1	0.65794	0.42628	0.46001	0.5053
F5GX74;Q6VMQ6;G3V1U0;Q6VMQ6-2;A8MV73;F5H1K9;F5H502;F5GZ10;F5H2H9;F5H2W9;F5H8I0;F8WE35	F5GX74;Q6VMQ6;G3V1U0;Q6VMQ6-2	Activating transcription factor 7-interacting protein 1	ATF7IP	12	137.49	10.3	8.11e-29	160670000	7	0.99832	1.0714	1.1796	1.08057
O75143-5;O75143;O75143-2;O75143-3;O75143-4;H0YEM7	O75143-5;O75143;O75143-2;O75143-3;O75143-4;H0YEM7	Autophagy-related protein 13	ATG13	6	60.154	7.5	2.11e-21	1139600000	2	0.93376	0.9696	0.9621	0.955028
Q6ZNE5;Q6ZNE5-2	Q6ZNE5;Q6ZNE5-2	Beclin 1-associated autophagy-related key regulator	ATG14	2	55.309	4.9	0.00097405	18240000	1	1.1587	NaN	0.92354	1.03446
E7EVC7;Q676U5;Q676U5-2;Q676U5-3;Q676U5-5;Q676U5-4;C9JAY7;C9J1B2;C9JK97	E7EVC7;Q676U5;Q676U5-2;Q676U5-3;Q676U5-5;Q676U5-4;C9JAY7	Autophagy-related protein 16-1	ATG16L1	9	70.01	13	2.41e-20	29469000	3	0.69721	0.88462	0.86054	0.80965
Q2TAZ0-3;Q2TAZ0;H7C3T2;Q2TAZ0-4	Q2TAZ0-3;Q2TAZ0;H7C3T2;Q2TAZ0-4	Autophagy-related protein 2 homolog A	ATG2A	4	213.08	1.9	1.36e-06	1908100	2	0.93812	0.88124	NaN	0.909235
Q9NT62;Q9NT62-2;F8WDI0;C9JNW8	Q9NT62;Q9NT62-2;F8WDI0	Ubiquitin-like-conjugating enzyme ATG3	ATG3	4	35.864	22.6	1.43e-13	43219000	5	0.93579	1.0046	0.97685	0.972
Q9Y4P1;Q9Y4P1-2;Q9Y4P1-6;C9JIK8;C9JQ72;F2Z2K8;F5H7P2;Q9Y4P1-4;F8WD71;Q9Y4P1-3;H7C2A6;C9J3C0	Q9Y4P1;Q9Y4P1-2;Q9Y4P1-6;C9JIK8;C9JQ72;F2Z2K8	Cysteine protease ATG4B	ATG4B	12	44.294	20.4	1.6e-53	84492000	5	1.0828	1.1392	0.98987	1.06883
O95352;O95352-2;O95352-3;C9JFF4;C9J415;C9JE55;C9JKA3;C9JNU2;F8WDY9;C9JGL2	O95352;O95352-2;O95352-3;C9JFF4;C9J415;C9JE55;C9JKA3;C9JNU2	Ubiquitin-like modifier-activating enzyme ATG7	ATG7	10	77.959	10.2	1.23e-12	50473000	4	0.91147	0.99237	1.0504	0.983083
Q7Z3C6;Q7Z3C6-2;H7C152	Q7Z3C6;Q7Z3C6-2;H7C152	Autophagy-related protein 9A	ATG9A	3	94.446	7.5	5.19e-23	167770000	4	0.89643	0.86858	0.95561	0.906155
P31939;P31939-2;F5GWY2;H7C1S2;H7C084;C9JLK0;F8WEF0;H7BZU3	P31939;P31939-2;F5GWY2	Bifunctional purine biosynthesis protein PURH;Phosphoribosylaminoimidazolecarboxamide formyltransferase;IMP cyclohydrolase	ATIC	8	64.615	78.7	0	15019000000	40	0.99373	0.99517	0.99334	0.99408
Q8NHH9;Q8NHH9-2;Q8NHH9-4;B7Z7X8;B5MCN0;Q8NHH9-3;H7C3A2;C9JQQ5;C9JC25;F8WBH0;F8WEN4;F8WD17	Q8NHH9;Q8NHH9-2;Q8NHH9-4;B7Z7X8;B5MCN0;Q8NHH9-3	Atlastin-2	ATL2	12	66.228	19.7	6.56e-53	226840000	8	1.0535	1.124	1.1313	1.10237
C9JUU1;Q6DD88;F5H6I7	C9JUU1;Q6DD88;F5H6I7	Atlastin-3	ATL3	3	63.381	12.3	1.98e-59	96465000	3	1.2057	1.0884	1.0968	1.12906
O00244;E5RIM7;E5RGN3	O00244;E5RIM7;E5RGN3	Copper transport protein ATOX1	ATOX1	3	7.4016	88.2	4.41e-39	1151800000	9	1.0694	1.0715	1.0395	1.06003
Q8NB49;Q8NB49-4;Q8NB49-3;Q8NB49-2	Q8NB49;Q8NB49-4;Q8NB49-3;Q8NB49-2	Probable phospholipid-transporting ATPase IG	ATP11C	4	129.48	2.9	6.11e-05	15071000	3	NaN	4.122	0.065495	0.519587
Q9HD20;Q9HD20-2;Q9HD20-3	Q9HD20;Q9HD20-2	Probable cation-transporting ATPase 13A1	ATP13A1	3	132.95	7.4	1.45e-19	31587000	5	0.99376	0.95312	0.87545	0.939478
Q9H7F0;Q9H7F0-2	Q9H7F0;Q9H7F0-2	Probable cation-transporting ATPase 13A3	ATP13A3	2	138.04	2.3	3.79e-08	8406500	1	0.99759	1.0241	0.94141	0.987092
P05023;P05023-4;P05023-3;P05023-2;P13637-3;P13637-2;P13637;M0R116;H0Y7C1;P54707-2;P54707;P20648;M0QXF2;Q5TC01	P05023;P05023-4;P05023-3;P05023-2	Sodium/potassium-transporting ATPase subunit alpha-1	ATP1A1	14	112.89	34.6	0	7969300000	27	1.1292	1.1116	1.1101	1.11693
P05026;P05026-2;A6NGH2;B7Z9S8	P05026;P05026-2;A6NGH2;B7Z9S8	Sodium/potassium-transporting ATPase subunit beta-1	ATP1B1	4	35.061	36	2.49e-35	139980000	6	1.1425	1.1521	1.1827	1.15897
P54709;B7Z1N7;C9JA36;C9JXZ1;H7C4L9	P54709;B7Z1N7;C9JA36	Sodium/potassium-transporting ATPase subunit beta-3	ATP1B3	5	31.512	40.1	6.18e-24	1388300000	6	1.1161	1.0428	1.0662	1.0746
O14983;O14983-2;B3KY17;H3BTW4;H3BVB2	O14983;O14983-2;B3KY17	Sarcoplasmic/endoplasmic reticulum calcium ATPase 1	ATP2A1	5	110.25	14.8	4.04e-71	29928000	2	1.0657	NaN	3.8683	2.03038
P16615;P16615-3;P16615-2;P16615-5;P16615-4;H7C5W9;Q93084-5;Q93084-6;Q93084;Q93084-7;Q93084-3;Q93084-2;Q93084-4;J3QSY6	P16615;P16615-3;P16615-2;P16615-5;P16615-4;H7C5W9	Sarcoplasmic/endoplasmic reticulum calcium ATPase 2	ATP2A2	14	114.76	32.3	0	7280900000	31	1.0466	1.0275	1.0274	1.03379
P20020-3;P20020-6;P20020;P20020-4;P20020-2;P20020-5;Q01814;Q01814-5;Q16720;Q01814-8;Q16720-4;Q01814-6;H0Y7S3;Q16720-2;Q16720-5;Q16720-3;Q16720-6;Q16720-7;Q16720-8;H0YHH6;Q01814-2;Q01814-3;Q01814-7;Q01814-4;F8W1V5	P20020-3;P20020-6;P20020;P20020-4;P20020-2;P20020-5	Plasma membrane calcium-transporting ATPase 1	ATP2B1	25	134.68	23.4	3.91e-180	2566100000	15	1.0061	1.0134	0.96366	0.994142
P23634;P23634-8;P23634-6;P23634-7;P23634-2;P23634-3;P23634-4;P23634-5	P23634;P23634-8;P23634-6;P23634-7;P23634-2;P23634-3;P23634-4;P23634-5	Plasma membrane calcium-transporting ATPase 4	ATP2B4	8	137.92	12.4	6.55e-152	14967000	4	1.1532	0.93992	1.1215	1.06725
P98194-7;P98194-6;P98194-5;P98194-3;P98194;P98194-4;P98194-2;P98194-8;H0Y9V7;E7ERC6;D6RHV9;D6REJ1;D6RGE9;H0Y9S7	P98194-7;P98194-6;P98194-5;P98194-3;P98194;P98194-4;P98194-2;P98194-8;H0Y9V7;E7ERC6;D6RHV9;D6REJ1;D6RGE9	Calcium-transporting ATPase type 2C member 1	ATP2C1	14	107.14	6.1	2.46e-12	10855000	4	0.64335	0.85785	0.88649	0.787972
P25705;P25705-2;K7ENP3;K7EK77;K7ERX7;K7EJP1;K7EQH4;K7ENJ4;K7ESA0	P25705;P25705-2;K7ENP3;K7EK77	ATP synthase subunit alpha, mitochondrial	ATP5A1	9	59.75	66.5	0	55008000000	41	0.93765	0.94022	0.93472	0.937527
F8W0P7	F8W0P7		ATP5B	1	28.392	66.3	0	316880000	1	0.87451	0.90664	0.85649	0.87897
P06576;F8VPV9;H0YH81;F8W079;H0YI37;F8VQY0	P06576;F8VPV9;H0YH81	ATP synthase subunit beta, mitochondrial;ATP synthase subunit beta	ATP5B	6	56.559	82.2	0	80174000000	34	0.91752	0.91468	0.92141	0.917866
P36542;P36542-2;B4DL14	P36542;P36542-2;B4DL14	ATP synthase subunit gamma, mitochondrial;ATP synthase gamma chain	ATP5C1	3	32.996	44	3.92e-67	2561900000	12	1.0025	0.95502	0.9766	0.977848
P30049	P30049	ATP synthase subunit delta, mitochondrial	ATP5D	1	17.49	64.9	1.8e-120	339510000	7	0.83507	0.8712	0.86872	0.85817
P24539;Q5QNZ2	P24539;Q5QNZ2	ATP synthase subunit b, mitochondrial	ATP5F1	2	28.908	44.5	2.71e-28	558600000	8	0.87766	1.0128	0.92142	0.935627
O75947;O75947-2;F5H608	O75947;O75947-2	ATP synthase subunit d, mitochondrial	ATP5H	3	18.491	77.6	1.36e-67	2897700000	12	0.90688	0.86708	0.86734	0.880237
P56385	P56385	ATP synthase subunit e, mitochondrial	ATP5I	1	7.9331	55.1	1.82e-11	317270000	4	1.0138	1.0555	1.0431	1.03732
P18859-2;P18859;A8MUH2	P18859-2;P18859;A8MUH2	ATP synthase-coupling factor 6, mitochondrial	ATP5J	3	13.388	53.4	4.2e-240	608420000	8	0.90234	0.97375	0.9561	0.943569
P56134;P56134-3;G3V325;C9JU26;F5H4H2;P56134-2;C9JJT5;P56134-4	P56134;P56134-3;G3V325;C9JU26;F5H4H2;P56134-2;C9JJT5;P56134-4	ATP synthase subunit f, mitochondrial	ATP5J2;PTCD1	8	10.918	42.6	3.07e-33	828470000	4	0.95033	0.89961	0.94114	0.930096
O75964;E9PN17	O75964;E9PN17	ATP synthase subunit g, mitochondrial	ATP5L	2	11.428	58.3	5.16e-28	764460000	6	0.92072	1.0374	0.96147	0.972008
P48047;H7C068;H7C0C1;H7C086	P48047	ATP synthase subunit O, mitochondrial	ATP5O	4	23.277	55.4	4.38e-150	5099300000	11	0.90988	0.90144	0.91936	0.910197
Q15904;A6NLC6;A6QRJ1;F2Z3L8	Q15904;A6NLC6;A6QRJ1;F2Z3L8	V-type proton ATPase subunit S1	ATP6AP1	4	52.025	9.4	3.46e-07	13970000	2	1.3043	1.4676	1.2178	1.32593
O75787;B7Z9I3;B7Z413;B7Z1I9;H7C3E1;H0Y750	O75787;B7Z9I3;B7Z413;B7Z1I9;H7C3E1;H0Y750	Renin receptor	ATP6AP2	6	39.008	5.7	5.25e-05	2891500	1	NaN	1.6597	1.2403	1.43476
F5H569;Q93050;Q93050-1;Q93050-3;B7Z2A9;B7Z641;K7EPG4;K7EM24;K7ELZ6;K7EN36;K7EQW2	F5H569;Q93050;Q93050-1;Q93050-3;B7Z2A9;B7Z641	V-type proton ATPase 116 kDa subunit a isoform 1	ATP6V0A1	11	96.313	12.3	7.38e-14	99038000	6	0.95855	1.0485	0.90155	0.967663
P27449;H3BNI4	P27449;H3BNI4	V-type proton ATPase 16 kDa proteolipid subunit	ATP6V0C	2	15.736	45.8	2.58e-06	3290400	2	NaN	1.3886	0.78731	1.04559
F5GYQ1;P61421;R4GN72;J3QL14;Q8N8Y2	F5GYQ1;P61421;R4GN72;J3QL14	V-type proton ATPase subunit d 1	ATP6V0D1	5	44.659	18.4	5.85e-31	21219000	4	1.7762	1.1418	1.0728	1.29579
P38606;B7Z1R5;C9JVW8;C9JA17;F8WDJ3	P38606;B7Z1R5	V-type proton ATPase catalytic subunit A	ATP6V1A	5	68.303	50.4	0	2541800000	18	1.0928	1.096	1.0988	1.09586
P21281;H0YC04;C9JNS9;C9J5E3;E5RGH6;H0YAT8;H0YC45	P21281;H0YC04	V-type proton ATPase subunit B, brain isoform	ATP6V1B2	7	56.5	54.4	2.43e-122	1573700000	15	1.0681	1.0559	1.0947	1.07278
P21283;E7EV59	P21283;E7EV59	V-type proton ATPase subunit C 1	ATP6V1C1	2	43.941	9.9	3.8e-62	41885000	2	1.0937	1.3106	1.2535	1.21571
Q9Y5K8;G3V2S6;H0YJH8;G3V559;G3V2V6;H0YJS0;H0YJ55	Q9Y5K8;G3V2S6;H0YJH8;G3V559;G3V2V6;H0YJS0	V-type proton ATPase subunit D	ATP6V1D	7	28.262	27.5	1.8e-91	190830000	4	1.2521	1.174	1.1771	1.20053
P36543;P36543-2;C9J8H1;P36543-3;Q96A05	P36543;P36543-2;C9J8H1;P36543-3	V-type proton ATPase subunit E 1	ATP6V1E1	5	26.145	25.2	1.93e-50	222930000	5	1.2681	1.2883	1.2426	1.2662
Q16864-2;Q16864	Q16864-2;Q16864	V-type proton ATPase subunit F	ATP6V1F	2	16.401	38.1	9.76e-47	60626000	3	1.1174	1.44	1.1528	1.22869
O75348;O95670;F2Z307;O95670-2	O75348	V-type proton ATPase subunit G 1	ATP6V1G1	4	13.757	44.9	4.05e-35	432110000	4	1.4912	1.3709	1.3513	1.40313
Q9UI12;Q9UI12-2;G3V126;E5RHH0;E5RG49;E5RJG1;E5RK31	Q9UI12;Q9UI12-2;G3V126	V-type proton ATPase subunit H	ATP6V1H	7	55.882	14.1	2.83e-68	236070000	4	1.2222	1.1299	1.1056	1.15149
O43861;O43861-2;K7EPH4;K7ERE0;B4DJ94;Q7Z6L4	O43861;O43861-2;K7EPH4;K7ERE0;B4DJ94;Q7Z6L4	Probable phospholipid-transporting ATPase IIB	ATP9B	6	129.3	4.1	2.3e-05	18878000	2	0.73911	0.91744	1.0513	0.893315
I3L448;Q5TC12;Q5TC12-3;H0YD21;A8MRA7;I3L1W9;H0YEW4;H0YCA6	I3L448;Q5TC12;Q5TC12-3;H0YD21;A8MRA7;I3L1W9;H0YEW4	ATP synthase mitochondrial F1 complex assembly factor 1	ATPAF1	8	38.861	14.8	2.98e-07	33777000	3	0.88325	1.1228	1.6205	1.17133
P46100;P46100-4;P46100-3;P46100-5;P46100-2;P46100-6	P46100;P46100-4;P46100-3;P46100-5;P46100-2;P46100-6	Transcriptional regulator ATRX	ATRX	6	282.58	7.5	1.37e-118	107170000	7	0.90568	1.0575	0.94611	0.967681
Q9UBB4;Q9UBB4-2;B1AHE4;H0Y7N2;B1AHE3	Q9UBB4;Q9UBB4-2	Ataxin-10	ATXN10	5	53.488	41.7	8.46e-67	348250000	11	1.0574	1.0742	1.0767	1.0694
Q99700;Q99700-4;Q99700-2;H0YH87;F8VQP2;F8WB06;Q24JQ7;F8VRK6;F8W0B5;F8VVY6	Q99700;Q99700-4;Q99700-2;H0YH87;F8VQP2;F8WB06;Q24JQ7;F8VRK6	Ataxin-2	ATXN2	10	140.28	12.2	0	595670000	7	1.0033	1.0178	1.0758	1.03183
Q8WWM7-3;Q8WWM7;Q8WWM7-2;Q8WWM7-9;Q8WWM7-4;Q8WWM7-5;Q8WWM7-8;Q8WWM7-6;Q8WWM7-7;H3BSK9;H3BUE3;H3BSQ5	Q8WWM7-3;Q8WWM7;Q8WWM7-2;Q8WWM7-9;Q8WWM7-4;Q8WWM7-5;Q8WWM7-8;Q8WWM7-6;Q8WWM7-7	Ataxin-2-like protein	ATXN2L	12	115.58	30.9	1.41e-148	2528200000	18	0.83631	0.90295	0.9054	0.880962
F5H211;P54252;P54252-2;C9JQV6;P54252-4;G3V3R7;P54252-3;G3V4U9;G3V328;G3V3T6;G3V2G1;E9PJN5;G3V526;S4R399;P54252-5;G3V2G2	F5H211;P54252;P54252-2;C9JQV6;P54252-4;G3V3R7;P54252-3;G3V4U9;G3V328;G3V3T6;G3V2G1;E9PJN5;G3V526;S4R399;P54252-5;G3V2G2	Ataxin-3	ATXN3	16	42.457	5.4	2.81e-08	16389000	1	1.5049	2.0259	NaN	1.74607
Q9Y679;Q9Y679-2;Q9Y679-3	Q9Y679;Q9Y679-2;Q9Y679-3	Ancient ubiquitous protein 1	AUP1	3	53.028	8.6	5.63e-15	70729000	2	0.86665	0.92098	0.9272	0.904529
O14965;A3KFJ0;Q5QPD4;A3KFJ1;Q5QPD2	O14965;A3KFJ0;Q5QPD4;A3KFJ1;Q5QPD2	Aurora kinase A	AURKA	5	45.809	5	4.64e-06	27657000	1	1.4134	1.3009	NaN	1.35598
J9JID1;Q96GD4;Q96GD4-2;Q96GD4-4;J3QLN8;J3KTD6;J3KT86;J3QR41;Q96GD4-3;J3KRF8;J3KRJ2	J9JID1;Q96GD4;Q96GD4-2;Q96GD4-4;J3QLN8;J3KTD6;J3KT86;J3QR41	Aurora kinase B	AURKB	11	39.466	18.6	1.7e-22	222320000	5	1.0791	1.055	1.0679	1.06729
Q9NQS1	Q9NQS1	Cell death regulator Aven	AVEN	1	38.506	9.7	2.31e-82	30456000	1	0.83701	0.87074	0.68406	0.792935
Q9UPN4;Q9UPN4-2;I3L2J8;Q9UPN4-3	Q9UPN4;Q9UPN4-2;I3L2J8;Q9UPN4-3	5-azacytidine-induced protein 1	AZI1	4	122.15	3.3	1.15e-08	3461300	2	1.1638	0.93141	0.96742	1.01596
F5H6I0;P61769	F5H6I0;P61769	Beta-2-microglobulin;Beta-2-microglobulin form pI 5.3	B2M	2	13.972	41.8	1.21e-11	101830000	3	0.87673	0.99135	1.1013	0.985522
J3KQS6;Q9NWV8;M0QX07;M0R0I0;Q9NWV8-3;M0R2I2;M0R193;M0R2K3;M0R2A4;M0R3F4;M0QY17;M0QXG9;Q9NWV8-2;M0R3H9	J3KQS6;Q9NWV8;M0QX07;M0R0I0;Q9NWV8-3;M0R2I2;M0R193;M0R2K3;M0R2A4;M0R3F4;M0QY17	BRISC and BRCA1-A complex member 1	BABAM1	14	36.426	31	0	878200000	5	0.79462	0.84257	0.81461	0.817031
Q92934;F5H1R6;F5H3B1	Q92934;F5H1R6;F5H3B1	Bcl2 antagonist of cell death	BAD	3	18.392	20.8	1.88e-14	16083000	2	1.1581	1.0324	1.0497	1.07866
J3QTA2;Q99933;Q99933-2;Q99933-3;Q99933-4;C9JYK5	J3QTA2;Q99933;Q99933-2;Q99933-3;Q99933-4;C9JYK5	BAG family molecular chaperone regulator 1	BAG1	6	38.76	11.9	6.4e-10	9528800	2	0.69819	0.83259	0.8503	0.790665
O95816;B4DXE2;A2A296	O95816;B4DXE2	BAG family molecular chaperone regulator 2	BAG2	3	23.772	63.5	2.29e-108	1317700000	9	1.0095	0.97692	0.97015	0.985375
O95817;C9JFK9	O95817	BAG family molecular chaperone regulator 3	BAG3	2	61.594	63.3	5.31e-197	1455000000	15	1.0258	1.0566	0.983	1.02135
Q9UL15;G3V274	Q9UL15;G3V274	BAG family molecular chaperone regulator 5	BAG5	2	51.199	4	2.94e-05	119460000	2	1.1165	1.0169	1.1689	1.09893
P46379-3;P46379;B0UX83;P46379-2;P46379-5;P46379-4;F6S6P2;F6U341;F6X9W3;F6VEM6;F6WML8;F6RG75;F6XTU0;F6U1F2;F6UR09;F6TC96;H0Y710	P46379-3;P46379;B0UX83;P46379-2;P46379-5;P46379-4;F6S6P2	Large proline-rich protein BAG6	BAG6;BAT3	17	122.34	22.5	6.93e-47	611550000	13	1.0761	1.0067	0.96489	1.01487
I3L4C2;Q9UQB8;Q9UQB8-2;Q9UQB8-6;Q9UQB8-4;Q9UQB8-5;Q9UQB8-3;F8W878;B4DWA1;I3L2M4;I3L0Y9;I3L1C8;I3L327;I3L125;I3L526;I3L4A3	I3L4C2;Q9UQB8;Q9UQB8-2;Q9UQB8-6;Q9UQB8-4;Q9UQB8-5;Q9UQB8-3;F8W878;B4DWA1;I3L2M4;I3L0Y9	Brain-specific angiogenesis inhibitor 1-associated protein 2	BAIAP2	16	61.381	12.7	1.45e-53	49428000	3	0.93901	0.94174	0.87949	0.919625
Q9UHR4	Q9UHR4	Brain-specific angiogenesis inhibitor 1-associated protein 2-like protein 1	BAIAP2L1	1	56.882	11.5	2.49e-07	10555000	3	1.0798	1.0379	0.93447	1.01552
Q16611;C0H5Y7	Q16611;C0H5Y7	Bcl-2 homologous antagonist/killer	BAK1	2	23.408	32.7	7.69e-08	65483000	2	1.1137	1.1268	0.87466	1.03154
O75531	O75531	Barrier-to-autointegration factor	BANF1	1	10.058	56.2	6.33e-117	4257400000	5	0.96506	0.99681	0.99384	0.985132
Q92560;F8W6N3;F8WEY5	Q92560;F8W6N3;F8WEY5	Ubiquitin carboxyl-terminal hydrolase BAP1	BAP1	3	80.361	6.4	2.31e-36	41966000	2	0.87502	0.78986	0.93449	0.864399
Q8IXM2-3;Q8IXM2;H0YIS7;F8W038;F8W1H0	Q8IXM2-3;Q8IXM2;H0YIS7;F8W038;F8W1H0	Chromatin complexes subunit BAP18	BAP18;C17orf49	5	19.961	71.4	1.76e-47	717480000	9	0.76751	0.65753	0.79479	0.737481
P80723;P80723-2	P80723;P80723-2	Brain acid soluble protein 1	BASP1	2	22.693	63.4	0	16921000000	7	0.93125	0.94683	0.92325	0.933725
Q07812;Q07812-7;Q07812-2;Q07812-8;Q07812-5;Q07812-4;H0YA56;Q07812-6	Q07812;Q07812-7;Q07812-2;Q07812-8;Q07812-5	Apoptosis regulator BAX	BAX	8	21.184	47.4	6.15e-19	267760000	6	0.9488	0.88575	0.87778	0.90356
Q9NRL2;Q9NRL2-2	Q9NRL2;Q9NRL2-2	Bromodomain adjacent to zinc finger domain protein 1A	BAZ1A	2	178.7	7.1	1.12e-32	139660000	6	1.0856	1.0227	0.97285	1.02602
Q9UIG0;Q9UIG0-2	Q9UIG0;Q9UIG0-2	Tyrosine-protein kinase BAZ1B	BAZ1B	2	170.9	24.9	0	1712700000	24	0.92286	0.98472	0.91532	0.94046
P51572-2;P51572;C9J0M4;C9JQ75;C9JSP1;C9JMD7;C9JM14	P51572-2;P51572;C9J0M4;C9JQ75;C9JSP1	B-cell receptor-associated protein 31	BCAP31	7	34.752	20.4	1.18e-269	1705800000	5	1.1008	1.1312	1.1653	1.13213
O75934	O75934	Pre-mRNA-splicing factor SPF27	BCAS2	1	26.131	64.9	1.75e-129	427970000	9	1.026	1.0469	1.081	1.05106
Q9H6U6-8;Q9H6U6-3;Q9H6U6;Q9H6U6-7;Q9H6U6-2;K7ESE9;Q9H6U6-6	Q9H6U6-8;Q9H6U6-3;Q9H6U6;Q9H6U6-7;Q9H6U6-2;K7ESE9;Q9H6U6-6	Breast carcinoma-amplified sequence 3	BCAS3	7	103.66	11.5	3.15e-45	58635000	5	0.8479	0.84495	0.99001	0.891809
P54687;P54687-5;P54687-4;P54687-3;P54687-2;F5H2F2	P54687;P54687-5;P54687-4;P54687-3	Branched-chain-amino-acid aminotransferase, cytosolic	BCAT1	6	42.966	35	4.17e-82	327150000	7	1.0082	1.1005	1.0553	1.05399
M0QXF9;M0QZ10;O15382;B3KSI3;M0QZP4;O15382-2	M0QXF9;M0QZ10;O15382;B3KSI3;M0QZP4;O15382-2	Branched-chain-amino-acid aminotransferase, mitochondrial;Branched-chain-amino-acid aminotransferase	BCAT2	6	49.967	7.2	2.49e-11	16190000	2	NaN	0.88722	0.81421	0.849931
Q9P287-2;Q9P287;Q9P287-3;Q9P287-4;B4E318	Q9P287-2;Q9P287;Q9P287-3;Q9P287-4;B4E318	BRCA2 and CDKN1A-interacting protein	BCCIP	5	36.214	21.7	1.28e-108	516590000	6	1.0165	1.0965	1.0331	1.04814
F5H5P2;P12694;B4DP47;F5GXU9;H0YH31	F5H5P2;P12694;B4DP47;F5GXU9	2-oxoisovalerate dehydrogenase subunit alpha, mitochondrial	BCKDHA	5	54.202	26.9	2.35e-24	442530000	6	0.94507	1.136	0.99104	1.02089
P21953	P21953	2-oxoisovalerate dehydrogenase subunit beta, mitochondrial	BCKDHB	1	43.122	13.8	1.42e-08	3204500	2	0.99117	0.92253	NaN	0.956234
O95999	O95999	B-cell lymphoma/leukemia 10	BCL10	1	26.251	16.3	2.15e-07	46328000	2	0.84421	0.86932	0.88102	0.864713
Q9BXK5;B7Z238;Q9BXK5-4;Q9BXK5-2	Q9BXK5;B7Z238;Q9BXK5-4	Bcl-2-like protein 13	BCL2L13	4	52.723	18.8	2.93e-11	23932000	3	0.92711	1.0447	0.89053	0.951898
Q86UU0;Q86UU0-2;Q86UU0-4;Q86UU0-3	Q86UU0;Q86UU0-2;Q86UU0-4;Q86UU0-3	B-cell CLL/lymphoma 9-like protein	BCL9L	4	157.13	2.7	1.28e-06	33935000	3	1.0351	1.2044	1.119	1.11736
Q9NYF8;Q9NYF8-2;E9PKI6;E9PQN2;E9PK09;Q9NYF8-4;E9PJA7;H0YF14;H0YF00;B0AZU3	Q9NYF8;Q9NYF8-2;E9PKI6;E9PQN2;E9PK09;Q9NYF8-4	Bcl-2-associated transcription factor 1	BCLAF1	10	106.12	31.4	0	3137900000	24	1.0566	1.025	1.03	1.03711
P11274;P11274-2;B7Z683;A9UF05;H0Y554;I3L1U8	P11274;P11274-2	Breakpoint cluster region protein	BCR	6	142.82	4.5	2.31e-23	46175000	2	0.61972	NaN	0.61043	0.615057
Q9Y276;H7C492;H7BZF6	Q9Y276;H7C492;H7BZF6	Mitochondrial chaperone BCS1	BCS1L	3	47.534	9.1	8.22e-38	18503000	2	0.92234	0.93625	0.95087	0.936414
Q9BUT1;Q9BUT1-2;Q9BUT1-3;D6RIR6;D6R9U8;D6RFG2;D6RBF6	Q9BUT1;Q9BUT1-2;Q9BUT1-3;D6RIR6;D6R9U8;D6RFG2;D6RBF6	3-hydroxybutyrate dehydrogenase type 2	BDH2	7	26.724	14.7	1.22e-15	12200000	2	1.0014	1.1755	0.80695	0.983012
A6H8Y1;A6H8Y1-6;A6H8Y1-7;A6H8Y1-2;A6H8Y1-3;A6H8Y1-4	A6H8Y1;A6H8Y1-6;A6H8Y1-7;A6H8Y1-2;A6H8Y1-3;A6H8Y1-4	Transcription factor TFIIIB component B homolog	BDP1	6	293.88	1.1	0.00026312	20253000	1	0.77933	0.74134	0.77076	0.763635
Q96G01;Q96G01-3;Q96G01-4;A8MVZ6;F8W056;Q96G01-2;F8VZX7	Q96G01;Q96G01-3;Q96G01-4;A8MVZ6;F8W056;Q96G01-2;F8VZX7	Protein bicaudal D homolog 1	BICD1	7	110.75	3.7	4.63e-11	12668000	2	0.75119	0.97748	0.71944	0.808383
Q8TD16-2;Q8TD16	Q8TD16-2;Q8TD16	Protein bicaudal D homolog 2	BICD2	2	96.805	10.2	1.78e-23	28667000	4	0.90787	0.91275	0.82817	0.88206
P55957-2;P55957;P55957-4;P55957-3	P55957-2;P55957	BH3-interacting domain death agonist;BH3-interacting domain death agonist p15;BH3-interacting domain death agonist p13;BH3-interacting domain death agonist p11	BID	4	26.836	29	2.22e-98	386330000	5	1.0014	1.0385	0.99483	1.0114
Q9NR09	Q9NR09	Baculoviral IAP repeat-containing protein 6	BIRC6	1	530.25	2.2	2.84e-20	48843000	5	0.91613	0.95758	1.0849	0.98365
P54132;H0YNU5;H0YLV8	P54132;H0YNU5	Bloom syndrome protein	BLM	3	159	11.4	7.73e-24	143550000	7	1.0082	1.0178	0.99722	1.0077
Q13867;K7ES02;E7EMN3;K7ESE8;K7ENH5;J3KS79	Q13867;K7ES02;E7EMN3;K7ESE8	Bleomycin hydrolase	BLMH	6	52.562	45.1	1.14e-106	2268700000	14	1.0379	0.99798	1.0381	1.02448
P78537;F8VP73;P78537-2;F8W036	P78537;F8VP73;P78537-2;F8W036	Biogenesis of lysosome-related organelles complex 1 subunit 1	BLOC1S1	4	17.262	19	6.41e-18	2760400	1	1.1118	NaN	1.0444	1.07757
Q6QNY1;J3QRU7;Q6QNY1-2	Q6QNY1;J3QRU7;Q6QNY1-2	Biogenesis of lysosome-related organelles complex 1 subunit 2	BLOC1S2	3	15.961	57	1.08e-29	141940000	3	1.0333	1.0586	1.0156	1.03568
Q6QNY0;K7EN58	Q6QNY0	Biogenesis of lysosome-related organelles complex 1 subunit 3	BLOC1S3	2	21.255	28.7	4.99e-40	64042000	3	1.0123	0.96041	0.9793	0.983771
P53004;C9J1E1	P53004	Biliverdin reductase A	BLVRA	2	33.428	41.9	1.36e-183	2291300000	11	1.018	0.99572	1.0246	1.0127
P30043;M0R192;M0QZL1	P30043;M0R192	Flavin reductase (NADPH)	BLVRB	3	22.119	47.1	1.67e-106	6776800000	5	1.1817	1.1834	1.1026	1.15528
Q9NSY1;Q9NSY1-3;Q9NSY1-2;K4DI97	Q9NSY1;Q9NSY1-3;Q9NSY1-2;K4DI97	BMP-2-inducible protein kinase	BMP2K	4	129.17	4.8	1.61e-08	6371200	2	0.795	1.2018	1.0627	1.00509
Q14692	Q14692	Ribosome biogenesis protein BMS1 homolog	BMS1	1	145.81	17.2	6.83e-97	346420000	12	1.0491	0.95665	1.0855	1.02896
Q12981-1;Q12981-3;Q12981;Q12981-2	Q12981-1;Q12981-3;Q12981;Q12981-2	Vesicle transport protein SEC20	BNIP1	4	31.113	15.9	1.11e-08	23658000	2	1.0311	1.2118	0.99609	1.07566
Q96IK1;H7C5I4	Q96IK1;H7C5I4	Biorientation of chromosomes in cell division protein 1	BOD1	2	19.196	21.6	2.47e-08	28700000	2	0.75443	0.73965	0.83205	0.77434
Q8NFC6;H0Y9Y2;Q96IK1-2	Q8NFC6	Biorientation of chromosomes in cell division protein 1-like 1	BOD1L1	3	330.46	5.7	1.21e-43	207790000	7	0.93943	1.0549	0.86164	0.948711
Q9H3K6;H3BVE0;H3BTW0;H3BV85;Q9H3K6-2	Q9H3K6;H3BVE0;H3BTW0;H3BV85;Q9H3K6-2	BolA-like protein 2	BOLA2;BOLA2B	5	10.116	72.1	9.39e-140	4681600000	6	1.0306	1.0108	0.9958	1.0123
Q14137;Q96Q25;E9PIF8;E9PRN9	Q14137;Q96Q25	Ribosome biogenesis protein BOP1	BOP1;KM-PA-2	4	83.629	40.5	2.16e-190	628400000	17	0.89065	0.83886	0.94923	0.891776
Q86WA6;Q86WA6-2;B4DML3;Q49AI2	Q86WA6;Q86WA6-2;B4DML3;Q49AI2	Valacyclovir hydrolase	BPHL	4	32.542	11.3	2.93e-41	56480000	2	0.95627	0.89815	0.89063	0.914553
O95861;B4DUS9;O95861-2;A6NF51;B4DPS5;F8VZG4;F8VVW8;F8VRY7	O95861;B4DUS9;O95861-2;A6NF51;B4DPS5	3(2),5-bisphosphate nucleotidase 1	BPNT1	8	33.392	52.9	2.36e-86	862820000	13	1.018	0.97838	1.0576	1.01748
Q12830;Q12830-2;Q12830-4;F5GXF5;E7ETD6;J3QQK4	Q12830;Q12830-2;Q12830-4;F5GXF5;E7ETD6	Nucleosome-remodeling factor subunit BPTF	BPTF	6	338.26	8.5	6e-143	191010000	11	0.93143	0.97968	0.88924	0.93272
P15056;H7C5K3	P15056;H7C5K3	Serine/threonine-protein kinase B-raf	BRAF	2	84.436	4.4	0.00015448	26587000	2	0.52652	1.9509	NaN	1.0135
Q6PJG6;Q6PJG6-3;F8WDN5	Q6PJG6	BRCA1-associated ATM activator 1	BRAT1	3	88.118	8.3	5.79e-17	19473000	4	1.5353	0.71724	1.2419	1.10998
O95696-2;O95696;B4E3L9;J3KNX6;F5H6M9;J3KQ61	O95696-2;O95696;B4E3L9	Bromodomain-containing protein 1	BRD1	6	133.24	4.5	2.61e-11	39448000	5	0.98511	0.90253	0.68836	0.849025
H0Y6K2;P25440;Q658Y7;P25440-2;U3KQA6;E9PIQ3;H0Y799;U3KPW0;E9PKQ9;H0YDJ7	H0Y6K2;P25440;Q658Y7;P25440-2;U3KQA6	Bromodomain-containing protein 2	BRD2;DKFZp313H139	10	88.288	29.1	8.64e-115	1346300000	15	1.0496	0.97803	1.0243	1.01688
Q15059;Q15059-2;A9J571	Q15059;Q15059-2	Bromodomain-containing protein 3	BRD3	3	79.541	21.6	8.72e-41	347020000	8	0.89281	0.86516	0.95638	0.903987
O60885;O60885-3;O60885-2;M0QZD9	O60885;O60885-3;O60885-2;M0QZD9	Bromodomain-containing protein 4	BRD4	4	152.22	3.7	4.61e-11	49554000	2	0.72374	1.5144	0.82064	0.965292
Q9NXR7-1;Q9NXR7;Q9NXR7-3;Q9NXR7-4;F8W733;C9J2G0	Q9NXR7-1;Q9NXR7;Q9NXR7-3;Q9NXR7-4;F8W733;C9J2G0	BRCA1-A complex subunit BRE	BRE	6	46.974	5.8	1.04e-05	46476000	2	1.0323	1.2571	0.94875	1.07179
Q8WY22	Q8WY22	BRI3-binding protein	BRI3BP	1	27.835	9.2	1.39e-05	98224000	1	1.028	1.0824	1.0726	1.06073
Q9BX63;Q9BX63-2;J3QSE8;J3QQP5	Q9BX63;Q9BX63-2;J3QSE8;J3QQP5	Fanconi anemia group J protein	BRIP1	4	140.88	4.3	0.00051956	1977700	2	NaN	1.1532	1.374	1.25877
Q8TDN6	Q8TDN6	Ribosome biogenesis protein BRX1 homolog	BRIX1	1	41.401	54.4	1.54e-127	4593800000	13	0.89829	0.88316	0.86472	0.88195
Q8WUW1-2;F5H577;Q8WUW1	Q8WUW1-2;F5H577;Q8WUW1	Protein BRICK1	BRK1	3	12.046	23.6	2.05e-06	27554000	2	1.3128	1.1215	1.1234	1.18262
Q5VW32;B7Z9G5;F5GXQ0;Q5VW33	Q5VW32;B7Z9G5;F5GXQ0;Q5VW33	BRO1 domain-containing protein BROX	BROX;C1orf58	4	46.476	23.4	1.44e-121	446910000	6	0.91988	0.92111	0.93249	0.924476
P55201-2;P55201;P55201-3;P55201-4	P55201-2;P55201;P55201-3;P55201-4	Peregrin	BRPF1	4	138.18	4.9	4.88e-11	26807000	2	0.91817	1.0656	1.2832	1.07879
Q8TDC3-2;Q8TDC3;J3KNK0;Q8TDC3-3;K7EM68	Q8TDC3-2;Q8TDC3;J3KNK0;Q8TDC3-3;K7EM68	Serine/threonine-protein kinase BRSK1	BRSK1	5	86.752	2.9	0.00021199	45928000	1	1.0424	1.0344	0.98495	1.02026
Q9NW68-3;Q9NW68-7;Q9NW68;Q9NW68-2;C9JB13;B4DM89;Q9NW68-5;Q9NW68-8;E9PS77;E9PNA9;F8W6C6	Q9NW68-3;Q9NW68-7;Q9NW68;Q9NW68-2;C9JB13;B4DM89;Q9NW68-5;Q9NW68-8;E9PS77;E9PNA9;F8W6C6	BSD domain-containing protein 1	BSDC1	11	51.166	14.6	8.19e-07	4238900	2	0.99548	1.0663	1.0893	1.04959
P35613;P35613-2;P35613-4;P35613-3;I3L192;R4GMX5;R4GN83	P35613;P35613-2;P35613-4;P35613-3;I3L192;R4GMX5;R4GN83	Basigin	BSG	7	42.2	16.1	2.55e-169	4424500000	4	1.0472	0.98791	1.0493	1.02774
O14981;B4E0W6	O14981	TATA-binding protein-associated factor 172	BTAF1	2	206.89	5.8	5.63e-46	117490000	5	0.80167	0.80026	0.86629	0.822173
P20290;P20290-2;D6RDG3;H0Y9Y1	P20290;P20290-2	Transcription factor BTF3	BTF3	4	22.168	59.2	0	5711700000	8	1.0063	1.0191	1.0031	1.00948
Q96K17;E9PL10;Q96K17-2	Q96K17;E9PL10;Q96K17-2	Transcription factor BTF3 homolog 4	BTF3L4	3	17.27	63.9	3.79e-162	1854400000	5	0.90497	0.88696	0.87929	0.890342
Q7KYR7;Q7KYR7-5;Q7KYR7-3	Q7KYR7;Q7KYR7-5;Q7KYR7-3	Butyrophilin subfamily 2 member A1	BTN2A1	3	59.632	5.9	1.66e-23	8012300	1	0.90038	NaN	0.98002	0.939356
O43683;F5GXI5;E9PC26	O43683;F5GXI5;E9PC26	Mitotic checkpoint serine/threonine-protein kinase BUB1	BUB1	3	122.37	4	4.01e-07	245270000	3	0.82924	NaN	1.0103	0.915304
O60566-3;O60566;O60566-2;H0YN44	O60566-3;O60566;O60566-2	Mitotic checkpoint serine/threonine-protein kinase BUB1 beta	BUB1B	4	121.38	9.2	1.95e-163	190210000	4	1.1404	1.0183	0.90316	1.01601
O43684;O43684-2;J3QT28;B4DDM6;J3QSX4	O43684;O43684-2;J3QT28;B4DDM6;J3QSX4	Mitotic checkpoint protein BUB3	BUB3	5	37.154	62.5	4.18e-241	6177400000	16	0.97101	0.95606	0.95796	0.961654
P41223;C9JNV2;C9JCD9;F8WCN7	P41223;C9JNV2;C9JCD9	Protein BUD31 homolog	BUD31	4	17	37.5	5.45e-27	312540000	6	0.88769	0.89512	0.91274	0.898455
Q13895;F8WBL2;H7BY94	Q13895;F8WBL2	Bystin	BYSL	3	49.601	30.4	4.29e-159	1350200000	8	0.95957	0.9605	0.98855	0.969447
Q7L1Q6-3;Q7L1Q6-4;Q7L1Q6;Q7L1Q6-2;C9IZ80;C9JFN4;C9JWF5;C9J188;C9JV57	Q7L1Q6-3;Q7L1Q6-4;Q7L1Q6;Q7L1Q6-2;C9IZ80;C9JFN4;C9JWF5;C9J188;C9JV57	Basic leucine zipper and W2 domain-containing protein 1	BZW1	9	51.281	15.7	2.1e-154	431240000	6	1.0746	1.0449	1.0611	1.06013
Q9Y6E2;E7ETZ4;Q75MG1;E7EMS9;F8WDX8;C9JF98;E9PFD4;B5MCH7;B5MCE7	Q9Y6E2;E7ETZ4;Q75MG1;E7EMS9;F8WDX8;C9JF98;E9PFD4	Basic leucine zipper and W2 domain-containing protein 2	BZW2	9	48.162	19.6	6.9e-290	84584000	6	0.98982	1.0338	0.99035	1.00445
Q8N655	Q8N655	Uncharacterized protein C10orf12	C10orf12	1	137.22	6.4	6.41e-09	74322000	3	0.85355	0.96015	NaN	0.905282
Q86Y37;Q86Y37-2	Q86Y37;Q86Y37-2	Uncharacterized protein C10orf46	C10orf46	2	41.063	5.1	2.68e-06	42521000	1	1.1105	0.99297	0.94588	1.01414
Q86WR7;Q86WR7-2;D3DRR9	Q86WR7;Q86WR7-2;D3DRR9	Uncharacterized protein C10orf47	C10orf47	3	45.801	15.2	5.33e-15	30273000	2	0.90589	0.53671	0.46362	0.608591
B7ZKU0;B7ZKU2;Q17RM7;Q7Z589;E9PMC9;Q7Z589-2;B7ZKT8;H0YCS3;E9PPE6;Q7Z589-3	B7ZKU0;B7ZKU2;Q17RM7;Q7Z589;E9PMC9;Q7Z589-2;B7ZKT8	Protein EMSY	C11orf30;EMSY	10	143.19	5.8	2.05e-11	97282000	4	0.44506	1.3418	0.55428	0.691744
E9PRG8;E9PLD3	E9PRG8;E9PLD3		C11orf48	2	13.798	12.3	5.28e-05	69458000	2	1.3141	1.128	2.9143	1.62864
Q9H0W9;Q9H0W9-2;Q9H0W9-3;E9PQS1;E9PPB5;Q9H0W9-4;E9PJU8;E9PIP1;E9PLB3;E9PLC5;E9PSC3;E9PR95	Q9H0W9;Q9H0W9-2;Q9H0W9-3;E9PQS1;E9PPB5;Q9H0W9-4;E9PJU8;E9PIP1;E9PLB3;E9PLC5;E9PSC3;E9PR95	Ester hydrolase C11orf54	C11orf54	12	35.117	27.3	1.3e-69	88867000	4	1.0218	0.90093	0.89236	0.936553
E9PR47;E9PNP3;Q9H7C9;K4DI89;E9PLK9;Q9H7C9-2;E9PJP1;E9PIQ4;Q9H7C9-3	E9PR47;E9PNP3;Q9H7C9;K4DI89;E9PLK9;Q9H7C9-2;E9PJP1;E9PIQ4;Q9H7C9-3	UPF0366 protein C11orf67	C11orf67	9	17.937	19.6	1.06e-05	52268000	2	1.3327	2.2904	1.0879	1.49192
Q9BUA3	Q9BUA3	Uncharacterized protein C11orf84	C11orf84	1	41.036	11	2.03e-05	66106000	2	0.27338	0.60543	0.7421	0.497085
Q9HB07;F8VQQ3;F8VR84;H3BPH3	Q9HB07;F8VQQ3;F8VR84	UPF0160 protein MYG1, mitochondrial	C12orf10	4	42.449	33.5	1.21e-30	701420000	9	0.96185	0.9627	0.91079	0.944798
Q8WUH6	Q8WUH6	UPF0444 transmembrane protein C12orf23	C12orf23	1	11.748	75.9	8.08e-25	781230000	4	1.1184	1.0851	1.0991	1.10078
Q99622;U3KQ07;F5GXW5;U3KQ85	Q99622;U3KQ07;F5GXW5;U3KQ85	Protein C10	C12orf57	4	13.178	63.5	5.14e-56	427120000	5	1.1169	1.0172	1.0951	1.07554
G3V4K3;Q9H9C1;Q9H9C1-2	G3V4K3;Q9H9C1;Q9H9C1-2	Spermatogenesis-defective protein 39 homolog	C14orf133;SPE39	3	59.718	10.2	5.68e-27	48572000	3	0.97743	0.85012	0.88705	0.903312
Q9BXV9;H0YJA8	Q9BXV9	Uncharacterized protein C14orf142	C14orf142	2	10.859	83	2.84e-89	644120000	4	0.95445	0.97053	0.94108	0.955278
Q9Y224;G3V4C6;H0YJB9;G3V4E7	Q9Y224;G3V4C6	UPF0568 protein C14orf166	C14orf166	4	28.068	65.6	0	2647900000	12	0.95224	0.91633	0.94271	0.93697
Q86U38;A8MY76	Q86U38;A8MY76	Pumilio domain-containing protein C14orf21	C14orf21	2	69.437	8.5	9.39e-29	6199900	2	1.0439	1.0903	1.0699	1.06786
Q9NPA0;H0YDT8;H0YDX2	Q9NPA0;H0YDT8;H0YDX2	UPF0480 protein C15orf24	C15orf24	3	26.47	26.9	4.22e-12	83007000	3	1.0628	1.1311	1.1479	1.11332
Q7Z6K5;Q7Z6K5-2;H0YMP5;H0YL85;H0YL03	Q7Z6K5;Q7Z6K5-2;H0YMP5	UPF0552 protein C15orf38	C15orf38	5	24.943	54.9	1.56e-33	303900000	6	1.0604	1.0066	1.0097	1.02527
Q8WUR7;Q8WUR7-3;Q8WUR7-2;H3BMR1;H0Y996;H3BQZ5	Q8WUR7;Q8WUR7-3;Q8WUR7-2;H3BMR1;H0Y996	UPF0235 protein C15orf40	C15orf40	6	16.353	31.4	3.66e-08	59191000	3	0.99527	1.072	0.91715	0.992793
B4DJL6;Q96SY0;B4DVT3;Q96SY0-3;Q96SY0-4;H3BRY6	B4DJL6;Q96SY0;B4DVT3;Q96SY0-3;Q96SY0-4;H3BRY6	UPF0464 protein C15orf44	C15orf44	6	61.345	9	6.92e-07	14280000	2	0.97324	0.81324	0.92766	0.902144
Q9Y6A4;H3BPA3	Q9Y6A4	UPF0468 protein C16orf80	C16orf80	2	22.774	19.7	1.45e-06	8750800	3	1.0525	0.98715	1.0752	1.0376
Q1ED39;H3BPL4	Q1ED39;H3BPL4	Protein C16orf88	C16orf88	2	51.588	8.3	4.3e-06	22577000	2	0.91637	0.71524	1.2869	0.944835
Q96N21;Q96N21-2;I3L4S7	Q96N21;Q96N21-2	AP-4 complex accessory subunit tepsin	C17orf56	3	55.136	22.3	4.32e-101	170940000	5	0.82755	0.94202	1.0239	0.927621
Q96GS4	Q96GS4	Uncharacterized protein C17orf59	C17orf59	1	37.226	30.5	1.54e-119	266070000	5	1.0579	0.91066	1.1426	1.03252
J9JIC5;Q9HAS0;J3KRR1;K7EII1	J9JIC5;Q9HAS0;J3KRR1	Protein Njmu-R1	C17orf75	4	44.609	23	1.38e-42	13809000	3	1.0384	0.90352	0.98594	0.974356
Q53F19;Q53F19-2	Q53F19	Uncharacterized protein C17orf85	C17orf85	2	70.592	19	1.15e-10	39864000	5	1.0063	1.083	0.82624	0.965652
A1L188	A1L188	Uncharacterized protein C17orf89	C17orf89	1	7.7558	17.6	0.00041128	1808400	1	1.106	1.1534	0.97064	1.07382
M0QYN0;Q969H8;M0QXF7	M0QYN0;Q969H8;M0QXF7	UPF0556 protein C19orf10	C19orf10	3	20.387	21.7	7.25e-103	2630000000	4	1.0517	1.0464	0.96935	1.02178
Q9UFG5-2;K7EK56;E7EP72;Q9UFG5;K7ER12;K7ELZ1;K7EQW1;K7ENK8	Q9UFG5-2;K7EK56;E7EP72;Q9UFG5;K7ER12;K7ELZ1;K7EQW1;K7ENK8	UPF0449 protein C19orf25	C19orf25	8	17.215	23	9.42e-08	20089000	2	1.2533	NaN	0.87039	1.04444
Q5BKX5;Q5BKX5-3;Q6ZWG5;Q5BKX5-2	Q5BKX5;Q5BKX5-3;Q6ZWG5	UPF0692 protein C19orf54	C19orf54;FLJ41131	4	37.778	29.9	8.42e-47	36581000	4	0.58335	0.83113	0.76665	0.719005
Q4ZIN3;Q4ZIN3-2	Q4ZIN3;Q4ZIN3-2	Membralin	C19orf6	2	67.888	4.4	7.57e-17	287650000	2	0.96818	1.05	0.93395	0.982855
M0R2A0;Q5UCC4;Q5UCC4-2	M0R2A0;Q5UCC4;Q5UCC4-2	UPF0510 protein INM02	C19orf63	3	38.975	11.3	1.83e-08	10176000	2	1.0448	1.4935	1.2719	1.2567
Q9NWV4;B1ARP7	Q9NWV4;B1ARP7	UPF0587 protein C1orf123	C1orf123	2	18.048	25	3.98e-09	259480000	2	1.11	1.1206	0.93243	1.05066
F8WEE8;Q7Z422;C9K0U0;Q7Z422-3;Q7Z422-4;Q7Z422-2	F8WEE8;Q7Z422;C9K0U0;Q7Z422-3;Q7Z422-4;Q7Z422-2	UPF0485 protein C1orf144	C1orf144	6	17.659	43	1.31e-09	208740000	3	1.0108	0.8716	0.84064	0.904755
Q5JTJ3-2;Q5JTJ3;Q5JTJ3-3	Q5JTJ3-2;Q5JTJ3;Q5JTJ3-3	Uncharacterized protein C1orf31	C1orf31	3	18.094	27.6	6.44e-153	1771100000	5	1.0005	1.0028	0.95946	0.987384
Q9BV19	Q9BV19	Uncharacterized protein C1orf50	C1orf50	1	21.876	11.1	0.00012434	8807100	1	1.0822	NaN	1.5816	1.30828
Q8N6N3;Q8N6N3-2;Q8N6N3-3	Q8N6N3;Q8N6N3-2;Q8N6N3-3	UPF0690 protein C1orf52	C1orf52	3	20.599	38.5	9.93e-09	217230000	3	1.3995	1.3922	1.2016	1.32784
Q6IQ49;Q6IQ49-2;Q6IQ49-3	Q6IQ49;Q6IQ49-2;Q6IQ49-3	UPF0667 protein C1orf55	C1orf55	3	49.741	25.7	4e-12	99870000	5	1.0246	0.95776	1.4315	1.11996
Q07021;I3L3B0;I3L3Q7	Q07021;I3L3B0;I3L3Q7	Complement component 1 Q subcomponent-binding protein, mitochondrial	C1QBP	3	31.362	63.1	0	14733000000	11	0.88474	0.88203	0.88656	0.884441
Q9NWU2	Q9NWU2	Protein C20orf11	C20orf11	1	26.748	18	3.65e-33	80918000	2	1.0197	1.13	1.0919	1.07955
Q9GZN8-2;Q9GZN8	Q9GZN8-2;Q9GZN8	UPF0687 protein C20orf27	C20orf27	2	21.645	7	0.00076321	76432000	1	0.94119	0.91316	0.88733	0.913629
A2A2Q9;Q9Y312	A2A2Q9;Q9Y312	Uncharacterized protein C20orf4	C20orf4	2	45.034	17.3	2.41e-48	111940000	5	0.9509	0.94075	1.0014	0.963989
A8MSH5;Q9BY42;A2A2L5;A2A2L6	A8MSH5;Q9BY42;A2A2L5	UPF0549 protein C20orf43	C20orf43	4	37.531	10.7	5.74e-12	4877900000	3	0.99722	0.94931	1.0475	0.997205
Q9BQP7;Q5QPE8;Q5QPE7	Q9BQP7;Q5QPE8;Q5QPE7	Uncharacterized protein C20orf72	C20orf72	3	39.42	18.6	1.17e-36	135730000	3	0.93659	0.90565	0.85101	0.897046
P30042;H7C1F6;P30042-2;H7C2G3;H7BYH1;F2Z2Q0	P30042;H7C1F6;P30042-2;H7C2G3	ES1 protein homolog, mitochondrial	C21orf33	6	28.17	60.4	0	3498900000	11	0.84134	0.89472	0.89445	0.876472
P57076;C9J818;F8VZ95;D3DSE6;F5GXV2;C9JX57;H7BZW1;Q9NX33	P57076;C9J818;F8VZ95;D3DSE6;F5GXV2;C9JX57	Uncharacterized protein C21orf59	C21orf59	8	33.224	24.5	2.51e-65	114180000	3	1.3085	1.1339	1.1148	1.18263
Q9Y3I0;E7EQS9	Q9Y3I0	tRNA-splicing ligase RtcB homolog	C22orf28	2	55.21	64.6	0	5308900000	23	0.96276	0.95513	0.97204	0.963285
Q7L3V2	Q7L3V2	Uncharacterized protein C22orf29	C22orf29	1	39.299	11.3	0.00031074	16016000	1	0.80289	1.0373	0.77843	0.865486
Q9H6R7;Q9H6R7-2;C9JYC1;Q9H6R7-3	Q9H6R7;Q9H6R7-2;C9JYC1	WD repeat-containing protein C2orf44	C2orf44	4	79.135	13	2.78e-12	23409000	4	1.1842	0.77674	1.1201	1.00999
Q9BVC5;B4E2G9;C9J4K0	Q9BVC5;B4E2G9;C9J4K0	Ashwin	C2orf49	3	25.858	41.4	8.96e-16	164920000	5	1.0563	1.0398	1.1114	1.06873
Q6NW34;Q6NW34-2;A8MVI8;E9PFF8;F8WBQ8;F8WC60;F2Z3E4	Q6NW34;Q6NW34-2;A8MVI8;E9PFF8;F8WBQ8;F8WC60;F2Z3E4	Uncharacterized protein C3orf17	C3orf17	7	64.551	6.3	1.13e-05	5995700	2	1.0433	0.79093	0.99418	0.936133
Q5JPI3;Q5JPI3-2;E9PFZ1	Q5JPI3;Q5JPI3-2;E9PFZ1	Uncharacterized protein C3orf38	C3orf38	3	37.54	12.2	2.06e-06	832010	2	2.4637	1.0138	NaN	1.58041
Q86YA3;Q86YA3-4;G3XAL8;Q86YA3-5;Q86YA3-3;D6REN9;Q86YA3-6;I3L0G6;D6RB47;D6REQ7	Q86YA3;Q86YA3-4;G3XAL8;Q86YA3-5;Q86YA3-3;D6REN9	Uncharacterized protein C4orf21	C4orf21	10	236.6	2.9	4.37e-07	72152000	4	1.2449	1.0821	NaN	1.16065
Q8TDB4	Q8TDB4	Uncharacterized protein C4orf49	C4orf49	1	25.389	13.3	9.79e-24	728930000	1	0.9772	0.95367	0.91826	0.9494
Q8N5G0;Q8N5G0-2	Q8N5G0;Q8N5G0-2	Uncharacterized protein C4orf52	C4orf52	2	18.402	8.3	0.00011238	11853000	1	1.2008	3.4719	1.0087	1.61411
Q49AR2;Q49AR2-2;Q49AR2-3	Q49AR2;Q49AR2-2	UPF0489 protein C5orf22	C5orf22	3	49.967	28.1	3.84e-59	377740000	5	1.2341	1.159	1.1615	1.18436
Q7Z6I8;Q7Z6I8-2	Q7Z6I8	UPF0461 protein C5orf24	C5orf24	2	20.132	34.6	1.69e-18	160880000	3	0.80474	0.86961	0.89291	0.854927
F5GXC3;A5PLN9-5;A5PLN9;A5PLN9-4;A5PLN9-2	F5GXC3;A5PLN9-5;A5PLN9;A5PLN9-4;A5PLN9-2	UPF0533 protein C5orf44	C5orf44	5	46.776	5	0.0001281	15862000	1	1.1177	0.80412	0.80514	0.897785
A6NDU8	A6NDU8	UPF0600 protein C5orf51	C5orf51	1	33.62	24.5	5.36e-56	100070000	4	1.0925	1.0962	0.86989	1.01374
J3KQ97;Q7Z4R8	J3KQ97;Q7Z4R8	UPF0669 protein C6orf120	C6orf120	2	22.565	22.9	7.9e-08	36731000	2	1.0771	1.021	1.1686	1.08722
Q9H993	Q9H993	UPF0364 protein C6orf211	C6orf211	1	51.172	10.7	1.48e-16	38590000	3	1.0207	1.1582	1.0059	1.05945
P0DJ93	P0DJ93	UPF0766 protein C6orf228	C6orf228	1	10.351	33	0.0063953	3740200	1	NaN	0.74837	0.7147	0.731341
O95873	O95873	Uncharacterized protein C6orf47	C6orf47	1	31.71	16.3	5.88e-06	41447000	2	1.3483	1.1152	1.2348	1.22908
Q9BRJ6;C9JQV0;H7C2R9;H7C0T1	Q9BRJ6;C9JQV0;H7C2R9;H7C0T1	Uncharacterized protein C7orf50	C7orf50	4	22.083	35.6	2.93e-14	457730000	3	0.75381	0.78481	0.81927	0.785509
Q9H7E9-2;Q9H7E9	Q9H7E9-2;Q9H7E9	UPF0488 protein C8orf33	C8orf33	2	26.448	17.8	3.62e-78	85489000	2	1.0235	0.91681	1.041	0.992215
Q5T280	Q5T280	Uncharacterized protein C9orf114	C9orf114	1	42.008	6.4	1.45e-13	21996000	1	0.92401	0.91209	0.89563	0.910502
Q9BUH6	Q9BUH6	Uncharacterized protein C9orf142	C9orf142	1	21.639	25	1.3e-19	82352000	3	0.86198	0.75018	0.9074	0.837183
Q8IXQ3	Q8IXQ3	Uncharacterized protein C9orf40	C9orf40	1	21.063	36.1	5.19e-13	20202000	3	0.6922	0.91633	0.76943	0.787319
Q5T6V5;Q5T6V7	Q5T6V5	UPF0553 protein C9orf64	C9orf64	2	39.028	19.6	1.29e-41	281300000	5	0.93669	1.0591	1.023	1.00493
Q9NZ63	Q9NZ63	Uncharacterized protein C9orf78	C9orf78	1	33.688	30.1	5.78e-16	153350000	5	0.99345	1.0667	1.004	1.02088
P00918;E5RK37;E5RID5	P00918	Carbonic anhydrase 2	CA2	3	29.246	74.2	0	38288000000	20	0.88235	0.87666	0.88271	0.880569
P35219	P35219	Carbonic anhydrase-related protein	CA8	1	32.973	19.7	1.65e-14	128110000	3	0.93133	0.86477	0.86062	0.88499
Q9H8G2;Q9H8G2-2	Q9H8G2;Q9H8G2-2	Caspase activity and apoptosis inhibitor 1	CAAP1	2	38.367	11.9	8.35e-16	22389000	2	NaN	0.61831	0.54074	0.578226
Q9HB71;Q9HB71-3;Q9HB71-2;B2ZWH1	Q9HB71;Q9HB71-3	Calcyclin-binding protein	CACYBP	4	26.21	73.7	0	10565000000	17	1.0102	1.0174	1.0236	1.01705
P27708;F8VPD4;H7BZB3;H7C2E4;H7C3Z5	P27708;F8VPD4	CAD protein;Glutamine-dependent carbamoyl-phosphate synthase;Aspartate carbamoyltransferase;Dihydroorotase	CAD	5	242.98	38.2	0	7394900000	48	0.88946	0.91467	0.90843	0.904123
Q9BY67-3;Q9BY67-4;Q9BY67;Q9BY67-5;Q9BY67-2;F5H8J9	Q9BY67-3;Q9BY67-4;Q9BY67;Q9BY67-5;Q9BY67-2	Cell adhesion molecule 1	CADM1	6	51.533	17.2	3.37e-176	102330000	4	1.2843	1.3193	1.1333	1.24294
Q05682;Q05682-2;Q05682-6;Q05682-3;E7EX44;F5H1Z9;Q05682-4;E9PGZ1;Q05682-5;C9J813;C9JEK3	Q05682;Q05682-2;Q05682-6;Q05682-3;E7EX44;F5H1Z9;Q05682-4;E9PGZ1;Q05682-5;C9J813	Caldesmon	CALD1	11	93.23	10.5	7.8e-55	973710000	5	1.1762	0.98242	0.94808	1.03088
H0Y7A7;E7ETZ0;P62158;E7EMB3;Q96HY3;G3V361;M0QZ52;G3V479;F8WBR5;G3V226	H0Y7A7;E7ETZ0;P62158;E7EMB3;Q96HY3;G3V361;M0QZ52	Calmodulin	CALM2;CALM1	10	20.762	64.2	0	38238000000	10	1.0588	1.0568	1.0422	1.05257
Q9NZT1	Q9NZT1	Calmodulin-like protein 5	CALML5	1	15.892	25.3	5.98e-165	55339000	2	0.24941	0.037765	0.17105	0.117231
P27797;K7EJB9;K7EL50	P27797;K7EJB9	Calreticulin	CALR	3	48.141	77	0	10445000000	21	0.99107	0.96911	0.96353	0.974498
O43852-3;O43852;O43852-6;O43852-5;O43852-10;O43852-11;O43852-14;O43852-13	O43852-3;O43852;O43852-6;O43852-5;O43852-10;O43852-11;O43852-14;O43852-13	Calumenin	CALU	8	38.05	27.6	2.04e-37	1703100000	5	0.9273	0.99403	0.96229	0.96082
Q14012;C9JES6	Q14012	Calcium/calmodulin-dependent protein kinase type 1	CAMK1	2	41.337	17	2.13e-09	33618000	3	0.70853	1.7172	1.1433	1.1163
E9PF82;Q13557-11;Q13557-4;Q13557-6;E9PBG7;Q13557-3;Q13557;D6R938;Q13557-5;Q13557-10;Q13557-9;Q13557-12;Q13557-8;H0Y9C2;H0Y9J2	E9PF82;Q13557-11;Q13557-4;Q13557-6;E9PBG7;Q13557-3;Q13557;D6R938;Q13557-5;Q13557-10;Q13557-9;Q13557-12;Q13557-8;H0Y9C2;H0Y9J2	Calcium/calmodulin-dependent protein kinase type II subunit delta	CAMK2D	15	60.004	28	2.12e-193	405510000	8	0.88825	0.91129	0.92407	0.907749
Q96RR4;Q96RR4-7;Q96RR4-4;Q96RR4-3;Q96RR4-2;Q96RR4-5;Q96RR4-6;F5GZ00	Q96RR4;Q96RR4-7;Q96RR4-4;Q96RR4-3;Q96RR4-2;Q96RR4-5;Q96RR4-6;F5GZ00	Calcium/calmodulin-dependent protein kinase kinase 2	CAMKK2	8	64.745	3.7	0.00087701	683560	1	NaN	0.67776	0.65949	0.668563
Q5T5Y3-3;Q5T5Y3;Q5T5Y3-2	Q5T5Y3-3;Q5T5Y3;Q5T5Y3-2	Calmodulin-regulated spectrin-associated protein 1	CAMSAP1	3	179.34	7.9	1.38e-15	20919000	5	0.9193	1.1214	1.0348	1.02178
Q9P1Y5;Q9P1Y5-2	Q9P1Y5;Q9P1Y5-2	Calmodulin-regulated spectrin-associated protein 3	CAMSAP3	2	134.75	12.2	1.52e-38	292170000	7	0.74612	0.87184	0.96664	0.856716
Q86VP6;Q86VP6-2;H0YH27;Q86VP6-3;F5H6I6	Q86VP6;Q86VP6-2	Cullin-associated NEDD8-dissociated protein 1	CAND1	5	136.37	45.4	0	8376200000	42	0.98928	0.97586	0.98871	0.984597
B4DGP8;P27824;B4E2T8;H0Y9Q7;D6RGY2;D6RDP7;D6RB85;D6RAU8;D6RFL1;H0Y9H1;D6RAQ8;D6RD16;D6RHJ3	B4DGP8;P27824;B4E2T8;H0Y9Q7	Calnexin	CANX	13	71.502	37.5	5.68e-202	6335700000	22	1.0332	1.0245	1.0311	1.02959
Q01518;Q01518-2;Q5T0R1;Q5T0R2;Q5T0R3;Q5T0R4;Q5T0R5;Q5T0R6;Q5T0R7;Q5T0R9;Q5T0S3;Q5T0R8	Q01518;Q01518-2;Q5T0R1;Q5T0R2;Q5T0R3;Q5T0R4;Q5T0R5;Q5T0R6;Q5T0R7	Adenylyl cyclase-associated protein 1;Adenylyl cyclase-associated protein	CAP1	12	51.901	56	0	6972700000	25	1.0072	1.0222	0.99334	1.00751
P40123;E9PDI2;B7Z1C4;B7Z385	P40123;E9PDI2;B7Z1C4;B7Z385	Adenylyl cyclase-associated protein 2;Adenylyl cyclase-associated protein	CAP2	4	52.823	13.4	9.67e-06	16826000	2	1.2993	0.70601	0.55513	0.798555
P07384;E9PRM1;E9PQB3;E9PSA6;E9PJA6;E9PMC6;E9PLC9;E9PJJ3;E9PLX0;E9PIA9	P07384	Calpain-1 catalytic subunit	CAPN1	10	81.889	16.8	3.67e-33	128470000	7	1.0556	0.99067	0.93672	0.993145
P17655;P17655-2	P17655;P17655-2	Calpain-2 catalytic subunit	CAPN2	2	79.994	45.6	0	1219400000	19	1.0483	1.1069	0.9971	1.04981
P04632;K7ELJ7;K7EM73;K7EKD8;K7EIV0;U3KQE2;K7EMQ1;K7ES78	P04632;K7ELJ7;K7EM73;K7EKD8;K7EIV0;U3KQE2	Calpain small subunit 1	CAPNS1	8	28.315	67.9	0	1279800000	13	1.0736	1.0882	1.1111	1.09086
Q14444;Q14444-2;G3V153;E9PLA9;E9PP31	Q14444;Q14444-2;G3V153;E9PLA9	Caprin-1	CAPRIN1	5	78.365	25	3.43e-218	3649400000	10	1.0081	1.0951	1.0564	1.0526
P52907	P52907	F-actin-capping protein subunit alpha-1	CAPZA1	1	32.922	76.6	0	8972300000	14	1.0312	1.0255	1.0142	1.02361
P47755;F8W9N7;B4DG50;C9JUG7	P47755;F8W9N7	F-actin-capping protein subunit alpha-2	CAPZA2	4	32.949	73.4	4.07e-259	943830000	9	1.0474	1.0536	1.1137	1.07115
B1AK88;P47756-2;P47756;B1AK87;B1AK85;F6USW4;F6Q0E3	B1AK88;P47756-2;P47756;B1AK87;B1AK85;F6USW4	F-actin-capping protein subunit beta	CAPZB	7	33.781	50.8	5.79e-150	4280900000	14	1.0499	0.99228	1.0793	1.03986
Q9Y2V2;H3BNU9;H3BPY5;H3BUY4;H3BSW7;I3L3X8;H3BTK3	Q9Y2V2;H3BNU9;H3BPY5;H3BUY4;H3BSW7	Calcium-regulated heat stable protein 1	CARHSP1	7	15.892	74.1	2.36e-77	719850000	7	0.97466	1.0181	0.99222	0.994834
Q86X55;Q86X55-1;Q86X55-2;K7EQA8;K7EPK1;K7EK20;K7EIQ8	Q86X55;Q86X55-1;Q86X55-2;K7EQA8;K7EPK1	Histone-arginine methyltransferase CARM1	CARM1	7	65.853	22.7	1.06e-33	439730000	6	0.9066	0.88933	0.89676	0.897536
P49589-3;P49589;B4DKY1;A8MVQ3;P49589-2	P49589-3;P49589;B4DKY1;A8MVQ3;P49589-2	Cysteine--tRNA ligase, cytoplasmic	CARS	5	94.637	15.3	6.27e-74	125380000	7	0.83394	0.87086	0.9134	0.87213
Q9HA77;H0YFF0	Q9HA77;H0YFF0	Probable cysteine--tRNA ligase, mitochondrial	CARS2	2	62.223	6.9	5.06e-08	139200000	3	0.86161	0.89922	0.8393	0.866359
O15234;J3KSY7	O15234;J3KSY7	Protein CASC3	CASC3	2	76.277	5	2.29e-29	102300000	2	1.1171	0.8886	0.93977	0.977102
O14936;H9KV37;O14936-2;F8W998;O14936-6;O14936-4;O14936-3;Q5JS74;O14936-5;Q5JS72;Q5JS79	O14936;H9KV37;O14936-2;F8W998;O14936-6;O14936-4;O14936-3;Q5JS74;O14936-5;Q5JS72	Peripheral plasma membrane protein CASK	CASK	11	105.12	9.1	1.05e-67	100090000	5	1.165	1.0576	1.3203	1.17609
P42575;P42575-2	P42575;P42575-2	Caspase-2;Caspase-2 subunit p18;Caspase-2 subunit p13;Caspase-2 subunit p12	CASP2	2	50.685	10.6	6.12e-25	8874300	2	0.94284	0.92811	0.76844	0.876091
P42574;A8MVM1;C9JXR7;P0CB46	P42574;A8MVM1	Caspase-3;Caspase-3 subunit p17;Caspase-3 subunit p12	CASP3	4	31.608	42.2	2.34e-258	211920000	6	1.0107	0.98708	1.0225	1.00665
P55212;P55212-2	P55212;P55212-2	Caspase-6;Caspase-6 subunit p18;Caspase-6 subunit p11	CASP6	2	33.31	8.9	5.56e-07	1236000	1	0.73671	NaN	1.0707	0.888142
P55210-3;P55210;Q5SVL2;P55210-4;Q5SVL1	P55210-3;P55210;Q5SVL2;P55210-4;Q5SVL1	Caspase-7;Caspase-7 subunit p20;Caspase-7 subunit p11	CASP7	5	37.814	19	0	496510000	3	0.9968	1.0823	1.0157	1.03096
Q14790-9;Q14790-4;Q14790;Q14790-2;Q14790-3;Q14790-7;Q14790-8;H7C0E2;Q14790-5;Q14790-6;E7EQ06;E7ETB7;E7EVN1;E7EQ01	Q14790-9;Q14790-4;Q14790;Q14790-2;Q14790-3;Q14790-7;Q14790-8;H7C0E2;Q14790-5;Q14790-6;E7EQ06;E7ETB7;E7EVN1;E7EQ01	Caspase-8;Caspase-8 subunit p18;Caspase-8 subunit p10	CASP8	14	61.835	7.4	2.48e-44	10473000	2	1.0403	1.0926	0.99773	1.04282
P20810-6;P20810-7;E7ESM9;B7Z468;P20810-9;P20810;B7Z574;E7EVY3;P20810-8;P20810-4;P20810-5;P20810-2;E9PCH5;E7ES10;E9PDE4;P20810-3;H0Y9H6;H0Y7F0;H0YD33;E7EQA0;E7EQ12;F8W7E0;H0YA91;E9PSG1;H0Y944;E7EQK6;D6RC54	P20810-6;P20810-7;E7ESM9;B7Z468;P20810-9;P20810;B7Z574;E7EVY3;P20810-8;P20810-4;P20810-5;P20810-2;E9PCH5;E7ES10;E9PDE4;P20810-3;H0Y9H6;H0Y7F0;H0YD33;E7EQA0;E7EQ12	Calpastatin	CAST	27	84.942	33.1	6.55e-205	2853000000	19	0.95922	0.9084	0.96109	0.942583
P04040	P04040	Catalase	CAT	1	59.755	19.2	2.71e-24	505410000	7	1.0553	0.95487	0.95746	0.988129
Q9H7T0	Q9H7T0	Cation channel sperm-associated protein subunit beta	CATSPERB	1	126.92	4.7	0.0055954	1802400	2	0.96214	1.3522	NaN	1.14062
Q03135-2;C9JKI3	Q03135-2;C9JKI3	Caveolin	CAV1	2	17.023	10.2	7.18e-05	25290000	1	1.526	1.4492	1.5819	1.51805
Q13951-2;Q13951;J3KS23;J3KRT0;H3BSC0	Q13951-2;Q13951;J3KS23;J3KRT0	Core-binding factor subunit beta	CBFB	5	21.991	22.5	1.57e-09	11867000	3	NaN	2.8857	1.8137	2.28775
P22681	P22681	E3 ubiquitin-protein ligase CBL	CBL	1	99.632	7.2	3.66e-32	48670000	4	1.0452	1.0173	0.93206	0.997005
Q75N03;B7ZM03;C9J2P9;C9K074;F8WEM5	Q75N03;B7ZM03;C9J2P9;C9K074;F8WEM5	E3 ubiquitin-protein ligase Hakai	CBLL1	5	54.519	8.8	1.32e-05	43459000	2	1.0726	1.0954	0.85925	1.00318
P16152;A8MTM1;E9PQ63;B4DFK7	P16152	Carbonyl reductase [NADPH] 1	CBR1	4	30.375	76.2	0	11123000000	20	1.0555	1.0568	1.0568	1.05637
O75828	O75828	Carbonyl reductase [NADPH] 3	CBR3	1	30.85	53.8	1.04e-177	233770000	7	0.95019	1.0699	0.76202	0.918417
P35520-2;P35520;F5H2U1;C9JMA6;H7C2H4	P35520-2;P35520;F5H2U1	Cystathionine beta-synthase	CBS	5	61.862	32.6	3.73e-78	462370000	8	0.75471	0.81496	0.83139	0.799663
P83916;J3KS05;B5MD17;K7ELA4;C9JWS9	P83916;J3KS05;B5MD17;K7ELA4	Chromobox protein homolog 1	CBX1	5	21.418	54.6	0	1612800000	8	0.94203	0.86277	0.95783	0.919919
Q14781	Q14781	Chromobox protein homolog 2	CBX2	1	56.08	6.4	4.32e-09	79525000	1	1.1078	0.99317	0.98943	1.0287
Q13185;S4R2Y4;B8ZZ43;C9JMM0	Q13185;S4R2Y4	Chromobox protein homolog 3	CBX3	4	20.811	65	0	2719500000	10	1.0148	1.0074	1.0048	1.00899
P45973;F8VNY3	P45973;F8VNY3	Chromobox protein homolog 5	CBX5	2	22.225	56.5	1.07e-65	512580000	8	1.0335	1.0615	1.0665	1.05373
Q9HC52	Q9HC52	Chromobox protein homolog 8	CBX8	1	43.395	17.5	1.31e-13	172440000	4	1.0075	1.1216	2.7093	1.45204
Q6P1N0;Q6P1N0-2;K7EMP1;K7EJY5	Q6P1N0;Q6P1N0-2	Coiled-coil and C2 domain-containing protein 1A	CC2D1A	4	104.06	21.7	1.47e-70	671450000	10	0.86537	0.8092	1.0132	0.891903
H7C1U3;Q5T0F9-2;Q5T0F9;H0Y517;Q5T0F9-3	H7C1U3;Q5T0F9-2		CC2D1B	5	74.494	9.5	9.49e-23	108000000	3	0.81812	0.97922	0.94866	0.912576
Q8IX12;Q8IX12-2;F5H2E6;F5H1H2;F5H3E1;H0YFJ7	Q8IX12;Q8IX12-2;F5H2E6;F5H1H2	Cell division cycle and apoptosis regulator protein 1	CCAR1	6	132.82	23.7	6.05e-274	2197600000	18	0.96347	1.0298	1.0346	1.00876
Q6YP21;Q6YP21-3;Q6YP21-2	Q6YP21;Q6YP21-3	Kynurenine--oxoglutarate transaminase 3	CCBL2	3	51.4	27.1	8.99e-42	257060000	8	0.91924	0.85582	1.0528	0.939116
Q68D86;Q68D86-2;C9JV39	Q68D86;Q68D86-2;C9JV39	Coiled-coil domain-containing protein 102B	CCDC102B	3	60.447	4.9	7.88e-06	78639000	2	0.9432	0.90392	0.97195	0.939275
Q96G28-2;Q96G28	Q96G28-2;Q96G28	Coiled-coil domain-containing protein 104	CCDC104	2	41.928	34.3	4.13e-40	148080000	7	0.99361	1.2141	1.3285	1.17025
J3KR35;Q8WUD4;C9JUN5;S4R331	J3KR35;Q8WUD4	Coiled-coil domain-containing protein 12	CCDC12	4	20.501	36.9	4.44e-31	98913000	3	1.18	1.0442	1.2518	1.1554
Q96CT7;M0R2F5	Q96CT7	Coiled-coil domain-containing protein 124	CCDC124	2	25.835	32.7	2.13e-32	531860000	7	0.93807	0.9334	0.99599	0.955402
Q96JG6;Q96JG6-3;Q5JPD9;H0Y7Q2;Q75N11;B4DS55	Q96JG6;Q96JG6-3;Q5JPD9;H0Y7Q2;Q75N11;B4DS55	Coiled-coil domain-containing protein 132	CCDC132;DKFZp313I2429;FLJ20097	6	111.17	7.2	2.94e-14	29147000	3	1.2973	1.6686	1.5636	1.50143
I3L0U5;Q6PK04	I3L0U5;Q6PK04	Coiled-coil domain-containing protein 137	CCDC137	2	33.524	9.6	7.19e-08	74571000	2	5.9966	1.2903	1.071	2.02362
O60826	O60826	Coiled-coil domain-containing protein 22	CCDC22	1	70.755	20.3	4.24e-36	147370000	8	1.0172	0.90092	1.3109	1.06305
Q96MW1;Q86WV7;Q96MW1-2	Q96MW1;Q86WV7;Q96MW1-2	Coiled-coil domain-containing protein 43	CCDC43	3	25.248	43.8	6e-179	627710000	6	1.2009	1.2626	1.1136	1.19079
Q96A33;Q96A33-2	Q96A33;Q96A33-2	Coiled-coil domain-containing protein 47	CCDC47	2	55.873	29.8	6.71e-103	875280000	11	1.0774	0.98631	0.95257	1.00407
Q8IVM0;Q8IVM0-2	Q8IVM0;Q8IVM0-2	Coiled-coil domain-containing protein 50	CCDC50	2	35.822	15.7	1.06e-11	118530000	3	1.0862	1.0115	1.0434	1.04659
Q96ER9;Q96ER9-2	Q96ER9;Q96ER9-2	Coiled-coil domain-containing protein 51	CCDC51	2	45.811	4.6	3.67e-05	25534000	1	0.96199	1.31	1.0455	1.09628
Q4VC31;H7C525;C9JQ41	Q4VC31;H7C525;C9JQ41	Coiled-coil domain-containing protein 58	CCDC58	3	16.62	25.7	2.42e-35	238910000	2	0.97081	1.0022	0.99997	0.990889
Q16204	Q16204	Coiled-coil domain-containing protein 6	CCDC6	1	53.29	39.2	0	344200000	9	1.0281	0.99222	1.0704	1.02975
Q9NUP7	Q9NUP7	tRNA guanosine-2-O-methyltransferase TRM13 homolog	CCDC76	1	54.246	7.5	5.55e-05	4091400	1	0.49743	NaN	0.80677	0.633492
Q9H0W5	Q9H0W5	Coiled-coil domain-containing protein 8	CCDC8	1	59.374	12.1	5.08e-06	16103000	2	0.99823	0.93805	NaN	0.967672
A6NKD9	A6NKD9	Coiled-coil domain-containing protein 85C	CCDC85C	1	45.209	14.6	4.99e-15	25285000	2	1.0342	1.0608	1.1139	1.06912
Q9H6F5;H0YG79	Q9H6F5	Coiled-coil domain-containing protein 86	CCDC86	2	40.235	41.7	7.46e-196	1052100000	11	0.92739	0.96328	0.94184	0.944055
Q9Y3X0	Q9Y3X0	Coiled-coil domain-containing protein 9	CCDC9	1	59.702	4	3.14e-80	30171000	1	0.87144	1.0168	0.85737	0.91246
Q9BW85;M0R2S3	Q9BW85	Coiled-coil domain-containing protein 94	CCDC94	2	37.085	32.2	2.29e-25	82620000	5	0.95013	0.82803	0.8555	0.876361
Q96F63	Q96F63	Coiled-coil domain-containing protein 97	CCDC97	1	38.946	41.4	1.76e-39	205170000	5	0.95318	0.93654	0.87477	0.92087
P20248	P20248	Cyclin-A2	CCNA2	1	48.55	10.9	8.63e-07	10120000	2	0.75439	1.0517	1.0262	0.93377
P14635;E9PC90;Q5TZP9;D6RHI0;H0YA62	P14635;E9PC90;Q5TZP9	G2/mitotic-specific cyclin-B1	CCNB1	5	48.337	20.1	9.43e-41	220650000	5	1.1631	1.1688	1.063	1.13057
O75909-4;O75909;G3V5E1;O75909-1;O75909-2;G3V2Q3;G3V235	O75909-4;O75909;G3V5E1;O75909-1;O75909-2;G3V2Q3;G3V235	Cyclin-K	CCNK	7	66.136	8.7	2.09e-12	50501000	2	0.91547	0.84183	1.0013	0.917229
Q9UK58;C9JPL0;Q9UK58-4;Q9UK58-5	Q9UK58;C9JPL0;Q9UK58-4;Q9UK58-5	Cyclin-L1	CCNL1	4	59.633	20	1.04e-11	23415000	4	0.81296	1.0231	0.96139	0.928173
O60563	O60563	Cyclin-T1	CCNT1	1	80.684	14.5	2.29e-43	75440000	4	1.0003	1.0122	1.1483	1.05152
Q8ND76;Q8ND76-2;Q8ND76-3	Q8ND76;Q8ND76-2;Q8ND76-3	Cyclin-Y	CCNY	3	39.336	5	1.49e-05	13838000	1	1.1873	1.2007	0.96458	1.11202
O14618;J3KNF4;E9PK03	O14618;J3KNF4;E9PK03	Copper chaperone for superoxide dismutase	CCS	3	29.04	10.2	5.08e-21	4640300	1	NaN	0.92238	1.0851	1.00044
Q4G0I0	Q4G0I0	Protein CCSMST1	CCSMST1	1	15.004	17.4	2.51e-05	74470000	1	1.1273	1.1006	1.3984	1.20162
P78371;P78371-2;F5GWF6;F8VQ14	P78371;P78371-2;F5GWF6;F8VQ14	T-complex protein 1 subunit beta	CCT2	4	57.488	77.2	0	41002000000	42	1.0229	1.0262	1.0207	1.02326
P49368;P49368-2;B4DUR8;E9PRC8;Q5SZX6;E9PQ35;E9PM09;Q5SZW8;Q5SZX9;Q16878	P49368;P49368-2;B4DUR8	T-complex protein 1 subunit gamma	CCT3	10	60.533	66.6	0	41169000000	36	0.98605	0.98464	0.98466	0.985116
P50991;B7Z9L0;P50991-2;B7Z2F4	P50991;B7Z9L0;P50991-2;B7Z2F4	T-complex protein 1 subunit delta	CCT4	4	57.924	65.5	0	23282000000	28	1.0223	1.0183	1.0284	1.02299
P48643;E9PCA1;B7ZAR1;E7ENZ3;B4DYD8;D6RIZ7;H0Y914	P48643;E9PCA1;B7ZAR1;E7ENZ3;B4DYD8	T-complex protein 1 subunit epsilon	CCT5	7	59.67	77.6	0	24201000000	33	0.97242	0.96795	0.97774	0.972695
P40227;B4DPJ8;P40227-2	P40227;B4DPJ8;P40227-2	T-complex protein 1 subunit zeta	CCT6A	3	58.024	63.8	0	20122000000	32	0.98553	0.99215	0.99294	0.990201
Q99832;Q99832-3;F5GZK5;B7Z1C9;Q99832-2;F8WAM2;F8WBP8	Q99832;Q99832-3;F5GZK5;B7Z1C9;Q99832-2	T-complex protein 1 subunit eta	CCT7	7	59.366	78.6	0	16108000000	36	1.0028	1.0038	1.0085	1.00503
P50990;B4DEM7;B4DQH4;H7C4C8;H7C2U0	P50990;B4DEM7;B4DQH4	T-complex protein 1 subunit theta	CCT8	5	59.62	75	0	34878000000	38	1.0011	1.0068	1.0056	1.0045
P86790;P86791;F5H553;F8WD66	P86790;P86791;F5H553;F8WD66	Vacuolar fusion protein CCZ1 homolog B;Vacuolar fusion protein CCZ1 homolog	CCZ1B;CCZ1	4	55.866	7.9	9.87e-07	31665000	2	0.95379	0.97575	1.0551	0.993943
Q9NR16-2;Q9NR16-4;Q9NR16;Q9NR16-3;H0YFR4	Q9NR16-2;Q9NR16-4;Q9NR16;Q9NR16-3;H0YFR4	Scavenger receptor cysteine-rich type 1 protein M160	CD163L1	5	155.48	3.1	0.0013688	1221500	2	1.0313	NaN	0.74082	0.874075
Q5ZPR3;Q5ZPR3-4;Q5ZPR3-3;Q5ZPR3-2;H0YL10;H0YN29	Q5ZPR3;Q5ZPR3-4;Q5ZPR3-3	CD276 antigen	CD276	6	57.235	12	9.44e-47	41038000	3	1.1562	1.1528	1.5032	1.26067
Q9Y5K6	Q9Y5K6	CD2-associated protein	CD2AP	1	71.45	43.2	1.35e-132	458300000	16	0.96998	0.9113	0.96014	0.946788
O95400	O95400	CD2 antigen cytoplasmic tail-binding protein 2	CD2BP2	1	37.646	43.4	1.85e-54	375870000	7	0.9664	0.9889	1.0216	0.992042
O15446-2;O15446	O15446-2;O15446	DNA-directed RNA polymerase I subunit RPA34	CD3EAP	2	55.171	25.8	1.05e-46	120010000	7	0.70647	0.85244	0.78065	0.777567
P06127;F5GYK3	P06127;F5GYK3	T-cell surface glycoprotein CD5	CD5	2	54.577	8.7	0.00027277	8122300	3	1.4391	0.80682	NaN	1.07754
A6NMH8;E9PIF1;P60033;H0YDJ9;H0YDL9;E9PRJ8;E9PJK1	A6NMH8;E9PIF1;P60033;H0YDJ9;H0YDL9;E9PRJ8;E9PJK1	CD81 antigen	CD81	7	29.806	8.4	9.7e-50	1686600000	1	1.2986	14.178	8.7598	5.44329
G8JLH6;P21926;A6NNI4	G8JLH6;P21926;A6NNI4	CD9 antigen	CD9	3	25.407	15.4	2.63e-42	319230000	2	1.2399	1.1687	1.1747	1.194
P48960;P48960-3;P48960-2;K7EPP8;K7EPE8;K7EKV5;K7ELE5	P48960;P48960-3;P48960-2;K7EPP8;K7EPE8;K7EKV5;K7ELE5	CD97 antigen;CD97 antigen subunit alpha;CD97 antigen subunit beta	CD97	7	91.868	8.4	7.16e-06	19999000	2	1.3532	NaN	27.577	6.10878
P14209;P14209-3	P14209;P14209-3	CD99 antigen	CD99	2	18.848	9.7	0.0013378	110780000	1	NaN	1.2278	1.401	1.31154
Q8IWY9;Q8IWY9-1;H3BM60	Q8IWY9;Q8IWY9-1;H3BM60	Codanin-1	CDAN1	3	134.12	2.1	1.84e-16	1039500	1	1.1052	NaN	0.86032	0.975103
O75794;H7BZW7	O75794	Cell division cycle protein 123 homolog	CDC123	2	39.134	19.6	7.21e-32	161030000	5	1.215	1.2189	1.1716	1.20164
Q13042;Q13042-2;Q13042-3;Q7Z651;Q5T8C6	Q13042;Q13042-2;Q13042-3;Q7Z651;Q5T8C6	Cell division cycle protein 16 homolog	CDC16	5	71.655	7.4	1.65e-05	15489000	2	0.9224	1.0112	1.0348	0.988259
Q12834	Q12834	Cell division cycle protein 20 homolog	CDC20	1	54.722	8.6	3.53e-06	10203000	2	1.5523	NaN	0.51518	0.894267
Q9UJX2;Q9UJX2-3;Q9UJX2-2;D6RCF8;D6RBY8	Q9UJX2;Q9UJX2-3;Q9UJX2-2;D6RCF8;D6RBY8	Cell division cycle protein 23 homolog	CDC23	5	68.833	13.2	5.02e-58	66784000	6	0.83451	1.0129	0.90253	0.913734
P30307;P30307-3;P30307-2;P30307-4;H0Y999;D6RJC2	P30307;P30307-3;P30307-2;P30307-4;H0Y999;D6RJC2	M-phase inducer phosphatase 3	CDC25C	6	53.364	10.8	9.02e-08	31204000	2	1.2974	1.3017	1.1051	1.2312
P30260-2;P30260;G5EA36;B4DL80;F6QPS0;I3L3H6;I3L328;I3L2Z8	P30260-2;P30260;G5EA36;B4DL80	Cell division cycle protein 27 homolog	CDC27	8	92.611	14.2	1.99e-23	127020000	5	0.91081	0.83219	0.84061	0.860495
Q16543;K7EQA9;K7EKQ2;K7EL68;K7EIU0;K7EJ06	Q16543;K7EQA9;K7EKQ2	Hsp90 co-chaperone Cdc37	CDC37	6	44.468	43.9	7.11e-250	3524400000	15	1.0139	0.98924	1.0109	1.00462
Q5SRN1;O60508;Q5SRM9	Q5SRN1;O60508	Pre-mRNA-processing factor 17	CDC40	3	60.83	17.4	1.08e-12	99121000	5	1.1281	1.0712	0.87875	1.02022
E7ETU3;P60953;P60953-1;Q5JYX0	E7ETU3;P60953;P60953-1;Q5JYX0	Cell division control protein 42 homolog	CDC42	4	26.591	23.6	8.94e-63	833580000	5	1.0081	0.97955	0.99381	0.993752
H0YLY0	H0YLY0		CDC42BPB	1	74.515	7	4.65e-15	45686000	2	0.98272	0.77723	0.86021	0.86935
Q00587;Q00587-2	Q00587;Q00587-2	Cdc42 effector protein 1	CDC42EP1	2	40.294	10	8.37e-09	9116600	2	0.6232	0.61762	0.66615	0.635292
Q9UKI2;C9JEZ4	Q9UKI2;C9JEZ4	Cdc42 effector protein 3	CDC42EP3	2	27.678	10.6	0.00024392	1066800	1	1.1378	NaN	0.77068	0.936419
Q9H3Q1;B3KUS7	Q9H3Q1;B3KUS7	Cdc42 effector protein 4	CDC42EP4	2	37.979	16	1.13e-27	70582000	2	1.0564	1.0172	1.2435	1.10144
Q99459	Q99459	Cell division cycle 5-like protein	CDC5L	1	92.25	35	6.84e-122	450090000	16	0.94264	1.0519	1.0446	1.01179
Q6P1J9	Q6P1J9	Parafibromin	CDC73	1	60.576	10.9	8.7e-30	61893000	4	0.9174	0.9494	1.0718	0.977329
Q69YH5;E9PEI0	Q69YH5;E9PEI0	Cell division cycle-associated protein 2	CDCA2	2	112.68	7.9	3.48e-50	31412000	3	0.97891	1.224	0.98129	1.05546
B5MBX0;Q96FF9	B5MBX0;Q96FF9	Sororin	CDCA5	2	33.734	17.6	4.93e-11	105880000	2	0.97115	0.98991	0.88449	0.947382
Q53HL2	Q53HL2	Borealin	CDCA8	1	31.323	10.7	5.24e-05	10923000	1	1.1899	0.90029	1.1526	1.07281
P19022;A8MWK3	P19022;A8MWK3	Cadherin-2	CDH2	2	99.808	6.7	1.78e-26	154850000	3	0.97482	1.0843	1.0135	1.02321
P06493;P06493-2;E5RIU6;K7ELV5;Q14004;P11362-21;J3KNT4;P11362;P11362-19;P11362-2;P11362-7;P11362-20;P22455;P22455-2;J3KPQ0;E7EU09;P11362-3;P11362-14;P11362-4;P11362-5;P11362-6;Q9UPZ9;P22455-3;Q8IXN4;Q96Q40;Q96Q40-5;Q96Q40-3;Q96Q40-4;Q96Q40-2;Q8IZL9;Q8IZL9-4;Q00534;Q8IZL9-5;Q9UPZ9-2;B3KUS6;H0Y9P2;Q8IZL9-3;Q8IZL9-2;H0YE20;G3V317	P06493;P06493-2;E5RIU6	Cyclin-dependent kinase 1	CDK1	40	34.095	53.2	9.59e-181	7741900000	16	1.1193	1.0967	1.125	1.1136
P21127;J3QR44;J3QKR5;P21127-2;P21127-3;J3QR29;P21127-8;P21127-9;J3KTL7;P21127-6;J3QL65;P21127-10;P21127-5;P21127-4;P21127-12	P21127;J3QR44;J3QKR5;P21127-2;P21127-3;J3QR29;P21127-8;P21127-9;J3KTL7;P21127-6;J3QL65;P21127-10;P21127-5;P21127-4;P21127-12	Cyclin-dependent kinase 11B	CDK11B	15	92.706	16.1	3.31e-20	51386000	6	1.3087	1.2441	1.0496	1.19556
Q9NYV4;Q9NYV4-2;Q9NYV4-3;J3QSD7	Q9NYV4;Q9NYV4-2;Q9NYV4-3;J3QSD7	Cyclin-dependent kinase 12	CDK12	4	164.15	12.6	1.32e-37	153750000	8	1.028	1.1468	1.0751	1.08221
Q00536-2;Q00536-3;Q00536;E5RGN0;E5RJM2;E5RIU4;E5RIY8;E7EUK8;H0YAZ9;H0YBX5;E5RGV7;E5RJQ8	Q00536-2;Q00536-3;Q00536;E5RGN0;E5RJM2;E5RIU4;E5RIY8	Cyclin-dependent kinase 16	CDK16	12	63.457	17.5	1.62e-34	185110000	5	0.93706	0.88043	0.95274	0.922881
G3V5T9;P24941;P24941-2;E7ESI2;Q00526;K7EJ83	G3V5T9;P24941;P24941-2;E7ESI2;Q00526	Cyclin-dependent kinase 2;Cyclin-dependent kinase 3	CDK2;CDK3	6	39.178	20.8	4.71e-39	57128000	3	0.92305	1.0994	1.0574	1.02378
O14519;O14519-2;F5GZF0	O14519;O14519-2;F5GZF0	Cyclin-dependent kinase 2-associated protein 1	CDK2AP1	3	12.365	41.7	1.67e-19	48196000	2	0.86425	1.0383	0.9823	0.958816
P11802;F8VWX7;F8VTV8;F8VYH9;F8W1L8;F8VZ51;F8VZZ0;F8VXD2;Q96BE9;F8VYY1;B4DNF9	P11802;F8VWX7;F8VTV8;F8VYH9;F8W1L8;F8VZ51;F8VZZ0;F8VXD2;Q96BE9;F8VYY1	Cyclin-dependent kinase 4	CDK4	11	33.729	41.3	9.89e-30	414210000	9	1.2138	1.2836	1.2789	1.25836
Q00535;Q00535-2	Q00535;Q00535-2	Cyclin-dependent kinase 5	CDK5	2	33.304	18.2	1.1e-11	16954000	3	0.55017	0.73678	0.58895	0.620351
Q96SN8;Q96SN8-2;Q96SN8-3;Q96SN8-4;B1AMJ5;Q5JTU8;F8WCI3;F8WF55;F8WBJ0	Q96SN8;Q96SN8-2;Q96SN8-3;Q96SN8-4;B1AMJ5;Q5JTU8;F8WCI3;F8WF55;F8WBJ0	CDK5 regulatory subunit-associated protein 2	CDK5RAP2	9	215.04	2.5	9.23e-05	21985000	2	0.92821	0.99055	NaN	0.958874
Q96JB5;F5H3I5;Q96JB5-2;Q96JB5-3;J3QRM1;J3QQY1;J3KS63;J3KRK4;J3KRI2	Q96JB5;F5H3I5;Q96JB5-2;Q96JB5-3;J3QRM1	CDK5 regulatory subunit-associated protein 3	CDK5RAP3	9	56.92	12.6	5.32e-16	180280000	5	1.2432	0.98801	1.2281	1.14686
P49336;P49336-2	P49336;P49336-2	Cyclin-dependent kinase 8	CDK8	2	53.283	6.9	5.17e-05	1915600	1	0.70359	0.62705	NaN	0.664218
P50750-2;P50750	P50750-2;P50750	Cyclin-dependent kinase 9	CDK9	2	53.365	16	1.15e-15	4624600	3	NaN	1.0323	1.1259	1.07808
Q5VV42;Q5VV42-2;Q5VV42-3	Q5VV42;Q5VV42-2;Q5VV42-3	Threonylcarbamoyladenosine tRNA methylthiotransferase	CDKAL1	3	65.111	8.3	5.86e-97	16997000	2	0.92434	1.0003	0.89694	0.939525
P42771;P42771-4;J3QRG6;P42771-2;K7ENC6;K7ES20;P42772;G3XAG3;P42771-3	P42771;P42771-4;J3QRG6;P42771-2	Cyclin-dependent kinase inhibitor 2A, isoforms 1/2/3	CDKN2A	9	16.532	77.6	8.99e-40	1331500000	7	0.92797	0.93781	0.95106	0.938899
Q9NXV6;D6RGD2;J3KNE1	Q9NXV6	CDKN2A-interacting protein	CDKN2AIP	3	61.124	31.2	1.19e-142	401170000	7	1.2424	1.0346	1.0678	1.11133
Q96HQ2;Q96HQ2-2	Q96HQ2;Q96HQ2-2	CDKN2AIP N-terminal-like protein	CDKN2AIPNL	2	13.196	15.5	1.58e-05	663340	1	0.57224	0.72375	0.62459	0.637168
O95674;E7EQ83;F6VWC5	O95674	Phosphatidate cytidylyltransferase 2	CDS2	3	51.417	14.8	2.93e-36	1398200000	3	0.80669	0.81047	0.90918	0.84081
Q9H211;H3BSY1	Q9H211	DNA replication factor Cdt1	CDT1	2	60.39	16.8	5.13e-79	205440000	3	0.63678	0.6356	0.732	0.666645
Q9UKY7;Q9UKY7-2;D6R9V8;H0Y8K3;Q9UKY7-3;D6RFH2;D6RAV0;D6RDN0	Q9UKY7;Q9UKY7-2;D6R9V8	Protein CDV3 homolog	CDV3	8	27.335	57.4	4.07e-212	2585300000	8	0.87239	0.83961	0.84149	0.851032
P53567;K7ELC9	P53567	CCAAT/enhancer-binding protein gamma	CEBPG	2	16.408	52	6.35e-24	28527000	3	0.70821	0.78351	0.78296	0.757383
Q03701;C9J9W7	Q03701	CCAAT/enhancer-binding protein zeta	CEBPZ	2	120.97	30.1	3.35e-95	644040000	18	0.91958	0.95566	0.95409	0.942962
Q9BXW7;Q9BXW7-2;A8MYZ9	Q9BXW7;Q9BXW7-2	Cat eye syndrome critical region protein 5	CECR5	3	46.321	29.8	1.48e-56	277280000	6	0.82464	0.89721	0.97052	0.895477
G5EA30;Q92879-4;Q92879;Q92879-3;Q92879-2;Q92879-6;Q92879-5;E9PKU1;F5H0D8;E9PSH0;E9PQK4;F5H4Y5;E9PKA1;F5H3J7	G5EA30;Q92879-4;Q92879;Q92879-3;Q92879-2;Q92879-6;Q92879-5;E9PKU1;F5H0D8	CUGBP Elav-like family member 1	CELF1	14	55.142	21	4.4e-31	298200000	5	0.98487	0.83572	0.83401	0.882139
E9PC62;O95319-3;O95319-4;O95319;Q5VZZ6;O95319-2;O95319-5;B4DIB6	E9PC62;O95319-3;O95319-4;O95319;Q5VZZ6;O95319-2;O95319-5	CUGBP Elav-like family member 2	CELF2;CUGBP2	8	55.731	20.5	1.57e-23	370620000	7	1.1223	1.1385	1.2184	1.15898
P07199	P07199	Major centromere autoantigen B	CENPB	1	65.171	6	4.97e-42	57194000	2	0.72979	0.8098	0.84413	0.793101
P49454;B2RTY4-5;H3BMM1;REV__Q9H4Z3	P49454	Centromere protein F	CENPF	4	367.76	5.3	3.56e-46	106270000	8	1.0297	0.86176	0.96328	0.949037
Q96BT3;H3BTR4;Q96BT3-2;H3BUW2;I3L4F8;H3BQJ0	Q96BT3;H3BTR4;Q96BT3-2;H3BUW2;I3L4F8;H3BQJ0	Centromere protein T	CENPT	6	60.422	2.9	0.00014657	3857100	1	1.2464	0.95708	1.1216	1.10191
Q7Z7K6	Q7Z7K6	Centromere protein V	CENPV	1	29.946	41.8	6.03e-88	160100000	1	0.97454	1.0361	1.0528	1.02058
Q66GS9	Q66GS9	Centrosomal protein of 135 kDa	CEP135	1	133.49	2.7	1.46e-06	30879000	3	NaN	0.97918	1.735	1.30341
Q5SW79;H0Y2V6;Q5SW79-3;Q5SW79-2;E7EMW0;Q96L14;H0YB92;H0YB66	Q5SW79;H0Y2V6;Q5SW79-3;Q5SW79-2	Centrosomal protein of 170 kDa	CEP170	8	175.29	16.5	2.51e-45	269830000	11	1.1646	1.2207	0.93934	1.10121
Q9BV73;Q9BV73-2;H7C0P0	Q9BV73;Q9BV73-2;H7C0P0	Centrosome-associated protein CEP250	CEP250	3	281.13	1.6	8.19e-07	885420	2	0.90402	1.2099	2.2177	1.34362
Q5VT06;H0Y6Q4	Q5VT06	Centrosome-associated protein 350	CEP350	2	350.93	2.9	1.82e-10	47106000	4	0.86675	0.86748	0.97628	0.902075
Q9BYV8;Q9BYV8-2;Q9BYV8-5;C9JXA0;C9JCX6;C9J9X8;C9J6R3	Q9BYV8;Q9BYV8-2;Q9BYV8-5;C9JXA0;C9JCX6;C9J9X8;C9J6R3	Centrosomal protein of 41 kDa	CEP41	7	41.368	7.5	2.78e-10	20826000	1	0.74942	0.94123	0.86765	0.849028
Q53EZ4;Q53EZ4-2;H0Y432	Q53EZ4;Q53EZ4-2	Centrosomal protein of 55 kDa	CEP55	3	54.178	13.1	1.16e-12	63147000	3	1.2822	1.0112	1.8004	1.32654
Q96G23;Q5SZE6;H0YLQ6	Q96G23;Q5SZE6;H0YLQ6	Ceramide synthase 2	CERS2;LASS2	3	44.876	7.1	0.0071138	9525200	1	1.4803	1.0673	NaN	1.25695
P41208;Q12798	P41208	Centrin-2	CETN2	2	19.738	45.9	9.04e-74	193890000	5	0.9533	1.01	0.96442	0.975601
E9PK25;P23528;E9PP50;G3V1A4;E9PQB7;E9PS23;E9PLJ3	E9PK25;P23528;E9PP50;G3V1A4;E9PQB7	Cofilin-1	CFL1	7	22.728	65.7	0	41510000000	18	1.0864	1.0727	1.0587	1.07254
Q9Y281;Q9Y281-3;F8WDN3;G3V2U0	Q9Y281;Q9Y281-3	Cofilin-2	CFL2	4	18.736	79.5	0	1484900000	8	1.1398	1.1267	1.0838	1.11651
Q9UFW8	Q9UFW8	CGG triplet repeat-binding protein 1	CGGBP1	1	18.82	12	5.17e-10	1571900	2	1.0785	1.1641	1.1234	1.12145
Q9P2M7;Q9P2M7-2;A6PVU7;H0Y4A8	Q9P2M7;Q9P2M7-2	Cingulin	CGN	4	136.38	7	9.2e-10	91138000	4	1.1887	1.2283	1.2166	1.21109
Q99674-5;Q99674-4;Q99674;Q99674-2;F8WE80	Q99674-5;Q99674-4;Q99674;Q99674-2;F8WE80	Cell growth regulator with EF hand domain protein 1	CGREF1	5	47.064	11.1	7.78e-07	9132700	2	5.8784	1.0368	9.5803	3.87952
Q13111;Q13111-3;Q13111-2;K7EPA1	Q13111;Q13111-3;Q13111-2	Chromatin assembly factor 1 subunit A	CHAF1A	4	106.92	14.7	1.97e-30	180570000	6	0.86876	0.95636	0.98778	0.936254
Q13112	Q13112	Chromatin assembly factor 1 subunit B	CHAF1B	1	61.492	27.7	2.39e-175	340760000	10	1.0454	0.90413	1.0344	0.992508
Q96JM3;S4R3K0	Q96JM3	Chromosome alignment-maintaining phosphoprotein 1	CHAMP1	2	89.098	16.7	2.89e-60	196940000	9	0.92404	0.91009	0.92571	0.91992
Q96BP2;A6NJX6	Q96BP2;A6NJX6	Coiled-coil-helix-coiled-coil-helix domain-containing protein 1	CHCHD1	2	13.475	25.4	1.48e-07	113380000	2	1.04	0.96383	1.622	1.17588
Q9Y6H1;Q5T1J5	Q9Y6H1;Q5T1J5	Coiled-coil-helix-coiled-coil-helix domain-containing protein 2, mitochondrial;Putative coiled-coil-helix-coiled-coil-helix domain-containing protein CHCHD2P9, mitochondrial	CHCHD2;CHCHD2P9	2	15.512	33.8	1.41e-50	4741700000	3	0.90213	0.90192	0.89368	0.899235
F8WAR4;C9JRZ6;Q9NX63;G3V1K1	F8WAR4;C9JRZ6;Q9NX63;G3V1K1	Coiled-coil-helix-coiled-coil-helix domain-containing protein 3, mitochondrial	CHCHD3	4	27.735	14.1	5.26e-171	1718000000	3	1.0569	1.0807	1.0183	1.05165
Q8N4Q1-2;Q8N4Q1	Q8N4Q1-2;Q8N4Q1	Mitochondrial intermembrane space import and assembly protein 40	CHCHD4	2	17.385	30.3	9.95e-24	75487000	2	0.96534	0.87146	1.0619	0.963098
O14646;O14646-2;H0Y8V4	O14646;O14646-2	Chromodomain-helicase-DNA-binding protein 1	CHD1	3	196.69	7.8	2.6e-36	432330000	8	0.88587	0.85544	0.97576	0.904276
O14647;O14647-2	O14647;O14647-2	Chromodomain-helicase-DNA-binding protein 2	CHD2	2	211.34	2.7	5.98e-20	46213000	2	1.0551	1.2357	1.0633	1.11503
Q12873-3;Q12873;Q12873-2	Q12873-3;Q12873;Q12873-2	Chromodomain-helicase-DNA-binding protein 3	CHD3	3	233.03	5.1	1.54e-34	18125000	2	0.59192	0.71942	0.57082	0.624091
Q14839-2;Q14839;F5GWX5;F5H6N4;H7C0J3;H7C3H7;I3L229	Q14839-2;Q14839;F5GWX5	Chromodomain-helicase-DNA-binding protein 4	CHD4	7	220.85	27.1	6.92e-293	3484100000	30	0.96624	0.97874	1.0278	0.990574
Q9HCK8;Q9HCK8-2;G3V303;H0YJG4	Q9HCK8;Q9HCK8-2	Chromodomain-helicase-DNA-binding protein 8	CHD8	4	290.52	7.9	9e-18	70529000	8	0.96801	0.90661	1.1534	1.00406
O96017-9;O96017;O96017-12;O96017-4;O96017-7;O96017-13;B7ZBF6;B7ZBF7;O96017-8;H0Y820;O96017-2;E7EPP1;O96017-5;H7C0V7	O96017-9;O96017;O96017-12;O96017-4;O96017-7;O96017-13;B7ZBF6;B7ZBF7;O96017-8;H0Y820;O96017-2;E7EPP1;O96017-5;H7C0V7	Serine/threonine-protein kinase Chk2	CHEK2	14	65.418	7.3	1.71e-32	46685000	2	1.0369	0.9911	1.1241	1.04927
J3QK89;Q8IWX8	J3QK89;Q8IWX8	Calcium homeostasis endoplasmic reticulum protein	CHERP	2	104.93	17.7	2.98e-193	300130000	10	0.88478	0.90634	0.77631	0.853861
J3KNL3;Q9BWS9-2;Q9BWS9;Q9BWS9-3;E9PPA0;E9PPH0;E9PRL3;E9PIP0;E9PI70	J3KNL3;Q9BWS9-2;Q9BWS9;Q9BWS9-3;E9PPA0;E9PPH0;E9PRL3;E9PIP0;E9PI70	Chitinase domain-containing protein 1	CHID1	9	48.215	5.7	2.95e-05	37993000	1	1.1364	1.2644	1.477	1.28509
Q9Y3E7-3;Q9Y3E7;Q9Y3E7-4;Q9Y3E7-2	Q9Y3E7-3;Q9Y3E7;Q9Y3E7-4;Q9Y3E7-2	Charged multivesicular body protein 3	CHMP3	4	28.386	21.1	1.24e-06	32724000	3	1.8905	1.3192	1.3538	1.50019
Q14D22;Q9BY43;E9PSI1;E9PQ80;E9PQI5	Q14D22;Q9BY43;E9PSI1;E9PQ80;E9PQI5	Charged multivesicular body protein 4a	CHMP4A;TM9SF1	5	29.803	24.9	1.01e-108	450370000	4	0.88651	0.88287	0.9557	0.907752
Q9H444	Q9H444	Charged multivesicular body protein 4b	CHMP4B	1	24.95	13.4	4.08e-263	706850000	2	1.1529	1.1433	1.1416	1.14592
Q9NZZ3;Q9NZZ3-2	Q9NZZ3;Q9NZZ3-2	Charged multivesicular body protein 5	CHMP5	2	24.57	45.2	3.91e-66	1313300000	7	1.0106	1.0125	1.0009	1.00799
Q8WUX9	Q8WUX9	Charged multivesicular body protein 7	CHMP7	1	50.91	11	5.28e-49	33488000	2	0.8759	0.88898	0.93594	0.899908
Q9UHD1;Q9UHD1-2;E9PPQ5;E9PSD5;E9PIZ4;E9PHZ2;E9PL00;E9PIF7	Q9UHD1;Q9UHD1-2;E9PPQ5;E9PSD5;E9PIZ4	Cysteine and histidine-rich domain-containing protein 1	CHORDC1	8	37.489	40.7	0	2019500000	11	1.0929	1.085	1.0062	1.06063
Q99653;H0YNG9;F5GX29;H0YKE7;H0YLY7	Q99653;H0YNG9;F5GX29;H0YKE7;H0YLY7	Calcium-binding protein p22	CHP	5	22.456	18.5	9.1e-11	13601000	2	0.93939	0.92273	0.82695	0.894952
Q9NRG0;E5RGS9	Q9NRG0;E5RGS9	Chromatin accessibility complex protein 1	CHRAC1	2	14.71	19.8	1.12e-16	36306000	2	0.88569	0.73564	0.89282	0.834777
Q9Y3Y2-3;Q9Y3Y2;Q9Y3Y2-4;Q5T7Y7	Q9Y3Y2-3;Q9Y3Y2;Q9Y3Y2-4	Chromatin target of PRMT1 protein	CHTOP	4	26.524	26.1	1.59e-267	712460000	5	0.98744	1.0148	1.0136	1.0052
O15111	O15111	Inhibitor of nuclear factor kappa-B kinase subunit alpha	CHUK	1	84.639	5.8	2.2e-06	2486100	3	1.2357	1.0183	0.84862	1.02212
H0YHI0;B4DL54;Q8WUH1;H0YHA3;H0YID9	H0YHI0;B4DL54;Q8WUH1;H0YHA3;H0YID9	Protein Churchill	CHURC1-FNTB;CHURC1	5	52.856	3.8	5.63e-31	35162000	1	0.96119	0.86485	1.0956	0.96932
O76071	O76071	Probable cytosolic iron-sulfur protein assembly protein CIAO1	CIAO1	1	37.84	17.7	9.03e-22	160900000	4	1.011	1.0836	1.1248	1.07209
Q6FI81;Q6FI81-3;Q6FI81-2;H3BV90;H3BT65;H3BUG4;H3BQ23;H3BTZ8	Q6FI81;Q6FI81-3;Q6FI81-2	Anamorsin	CIAPIN1	8	33.582	31.4	2.4e-26	304950000	5	1.1066	1.1364	1.096	1.11287
I3L2J0;Q96RK0;I3L1Q4;I3L135;I3L373	I3L2J0;Q96RK0	Protein capicua homolog	CIC	5	257.75	5.2	7.61e-26	30701000	5	0.83998	1.1414	1.0323	0.996562
Q14011;D6W5Y5;B4E2X2;K7EQR7;K7ER40;K7EPM4;K7EMY9;K7ELT6;K7EJV5;K7ENX8;K7ELV6;K7EQL0;K7EIF7;K7ENN6;K7EQX4	Q14011;D6W5Y5;B4E2X2;K7EQR7;K7ER40;K7EPM4;K7EMY9;K7ELT6;K7EJV5;K7ENX8;K7ELV6	Cold-inducible RNA-binding protein	CIRBP	15	18.648	50.6	5.46e-235	2143000000	8	1.0819	1.141	1.1026	1.10823
Q969X6;H3BSH7;Q969X6-2;Q969X6-3;H3BPD7;I3L4T9;J3KSI1;H3BRM8;J3KTR0;J3KSE6	Q969X6;H3BSH7;Q969X6-2;Q969X6-3;H3BPD7	Cirhin	CIRH1A	10	76.889	28.7	2.66e-221	349020000	15	0.97237	0.89299	0.9988	0.953642
Q9NZ45	Q9NZ45	CDGSH iron-sulfur domain-containing protein 1	CISD1	1	12.199	39.8	3.2e-26	239560000	3	0.87822	0.9235	0.87668	0.892539
D6RCF4;Q8N5K1	D6RCF4;Q8N5K1	CDGSH iron-sulfur domain-containing protein 2	CISD2	2	16.074	29	3.17e-66	177060000	2	0.94751	0.94902	0.9024	0.932723
O14578-4;O14578;H7BYJ3;O14578-3;O14578-2	O14578-4;O14578;H7BYJ3;O14578-3	Citron Rho-interacting kinase	CIT	5	236.6	4.8	3.86e-12	126460000	5	1.0115	0.83739	0.94767	0.929359
F5H2X7;Q9ULV3;Q5SYW2;Q9ULV3-4;Q9ULV3-5;Q9ULV3-3;Q9ULV3-2;H0Y5D5;Q96KB7;F6VD24	F5H2X7;Q9ULV3;Q5SYW2;Q9ULV3-4;Q9ULV3-5;Q9ULV3-3;Q9ULV3-2;H0Y5D5	Cip1-interacting zinc finger protein	CIZ1	10	102.96	11.7	4.16e-22	271580000	5	0.82537	0.77939	0.70549	0.768478
Q8IYA6;F5H0M5;Q8IYA6-2;F8WBE0	Q8IYA6;F5H0M5	Cytoskeleton-associated protein 2-like	CKAP2L	4	83.586	5.9	1.5e-57	18536000	3	NaN	1.2475	4.762	2.43733
Q07065	Q07065	Cytoskeleton-associated protein 4	CKAP4	1	66.022	59.1	0	7782100000	28	1.0621	1.0724	1.0876	1.07398
Q14008-3;Q14008;Q14008-2;H0YDX5;E9PQH5;H0YEK7;H0YCF6	Q14008-3;Q14008;Q14008-2	Cytoskeleton-associated protein 5	CKAP5	7	226.25	32.2	0	3350500000	45	1.0295	1.0604	1.0321	1.04057
P12277;H0YJG0;G3V4N7;G3V461;H0YJK0;G3V2I1	P12277;H0YJG0	Creatine kinase B-type	CKB	6	42.644	79.5	0	141670000000	28	0.89923	0.88637	0.90353	0.896347
P06732	P06732	Creatine kinase M-type	CKM	1	43.101	3.7	2.63e-08	589680000	1	0.94888	0.87365	0.93742	0.919378
P12532;P12532-2;F8WCN3;E9PCP8;C9JSQ1;J3KQ93;C9J8F6;C9J995;C9JT96;C9J6W7;C9JJX8;P17540	P12532;P12532-2;F8WCN3;E9PCP8	Creatine kinase U-type, mitochondrial	CKMT1A;CKMT1B	12	47.036	48.4	8.51e-242	1075100000	14	0.9422	0.92889	0.95305	0.941328
P61024;Q5T179;Q9BZU3	P61024;Q5T179;Q9BZU3	Cyclin-dependent kinases regulatory subunit 1	CKS1B	3	9.6601	32.9	2.71e-23	117770000	2	1.4398	1.4154	1.2737	1.3743
Q7Z460;H0YHV8	Q7Z460	CLIP-associating protein 1	CLASP1	2	169.45	15.5	6.37e-77	3563100	1	1.0465	0.79292	1.2774	1.0196
B7ZLX3;Q7Z460-3;F5GWS0;Q7Z460-2;F8WA11;F5H2E2;H0Y5T1;C9J151;C9JP76	B7ZLX3;Q7Z460-3;F5GWS0;Q7Z460-2;F8WA11;F5H2E2		CLASP1	9	163.06	20	5.42e-83	262500000	15	1.1428	1.1102	1.116	1.12291
E7EW49;E7ERI8;F5H604;E3W994;O75122;J3KR49;E9PBA6;F5H3X0;E7ENG2;B3KR06;O75122-2;H7C4I5;D6RBU8;H7C5M8;H7C4X8;C9J668	E7EW49;E7ERI8;F5H604;E3W994;O75122;J3KR49;E9PBA6;F5H3X0	CLIP-associating protein 2	CLASP2	16	165.7	14.4	6.16e-59	91714000	10	0.97882	0.94362	0.99229	0.971358
Q8N2M8;F5H0Q6;F8WAG9;Q8N2M8-3	Q8N2M8;F5H0Q6;F8WAG9;Q8N2M8-3	CLK4-associating serine/arginine rich protein	CLASRP	4	77.16	6.5	3.21e-08	10293000	1	1.4146	1.3772	1.7082	1.49299
Q96S66;Q96S66-2;Q96S66-3;Q96S66-4	Q96S66;Q96S66-2;Q96S66-3;Q96S66-4	Chloride channel CLIC-like protein 1	CLCC1	4	62.022	11.4	8.36e-11	98300000	3	0.96683	1.6554	0.96555	1.15614
P51798;H0Y2M6;P51798-2;H3BNG8	P51798;H0Y2M6;P51798-2;H3BNG8	H(+)/Cl(-) exchange transporter 7	CLCN7	4	88.678	7	4.33e-05	15572000	2	NaN	0.39688	0.80218	0.564242
O14967	O14967	Calmegin	CLGN	1	70.038	4.3	2.1e-08	29374000	1	0.87331	1.0399	0.94261	0.949505
O00299	O00299	Chloride intracellular channel protein 1	CLIC1	1	26.922	69.3	0	7504700000	15	1.0202	1.0007	1.0016	1.00746
Q9Y696;O15247;A6PVS0	Q9Y696	Chloride intracellular channel protein 4	CLIC4	3	28.772	81	4.59e-229	2999500000	14	1.0025	1.0181	1.0564	1.02542
Q14677-3;Q14677;Q14677-2	Q14677-3;Q14677;Q14677-2	Clathrin interactor 1	CLINT1	3	70.294	32.7	4.53e-184	1012900000	13	1.0008	1.0734	1.0602	1.04432
P30622;P30622-1;P30622-2;J3KP58;F5H0N7;F5H6A0;F6VGP8;F5H1T5;F5H6H4;F5H270;F5H367	P30622;P30622-1;P30622-2;J3KP58;F5H0N7;F5H6A0	CAP-Gly domain-containing linker protein 1	CLIP1	11	162.24	18	1.52e-109	109320000	11	1.0255	0.92658	1.0066	0.985277
P49761;P49761-1;G5E959;P49761-3	P49761;P49761-1;G5E959;P49761-3	Dual specificity protein kinase CLK3	CLK3	4	73.514	3.1	3.12e-14	9876500	1	0.95106	1.0106	1.0232	0.994449
O75503	O75503	Ceroid-lipofuscinosis neuronal protein 5	CLN5	1	41.496	12.3	1.22e-07	4985700	2	1.0526	0.91168	NaN	0.979609
P54105;J3KN38;E9PMI6;E9PJF4	P54105;J3KN38;E9PMI6;E9PJF4	Methylosome subunit pICln	CLNS1A	4	26.215	48.9	4.05e-159	2931900000	5	0.96005	0.94609	0.90086	0.935322
Q9H078;Q9H078-2;H0YGM0;Q9H078-4;Q9H078-3;B4DXW4;F5GX99;F5H7A5;H0YFF5;Q7Z777;F5H392;S4R372	Q9H078;Q9H078-2;H0YGM0;Q9H078-4;Q9H078-3;B4DXW4;F5GX99;F5H7A5	Caseinolytic peptidase B protein homolog	CLPB	12	78.728	18.8	3.86e-53	109480000	8	0.94695	1.0784	1.0143	1.01179
Q16740;M0R208;M0QYV5	Q16740;M0R208	Putative ATP-dependent Clp protease proteolytic subunit, mitochondrial	CLPP	3	30.18	23.8	1.37e-91	688800000	3	0.88871	0.93357	0.90029	0.907326
O96005;F5H8J3;B4DDS3	O96005;F5H8J3;B4DDS3	Cleft lip and palate transmembrane protein 1	CLPTM1	3	76.096	4.8	1.98e-23	49295000	1	0.91527	1.0081	0.9044	0.941466
Q96KA5;Q96KA5-2;G5E9Z2	Q96KA5;Q96KA5-2;G5E9Z2	Cleft lip and palate transmembrane protein 1-like protein	CLPTM1L	3	62.228	3	2.7e-06	8085800	1	0.94549	0.69588	NaN	0.81114
O76031;H0YM48;H0YK07	O76031	ATP-dependent Clp protease ATP-binding subunit clpX-like, mitochondrial	CLPX	3	69.223	18.3	2.31e-21	117830000	8	1.1026	1.0492	1.0029	1.05078
Q9HAW4;Q9HAW4-3;E7ESG2;Q9HAW4-2	Q9HAW4;Q9HAW4-3;E7ESG2;Q9HAW4-2	Claspin	CLSPN	4	151.09	4.4	0.0013188	24066000	2	0.97732	0.78994	0.95177	0.902376
P09496;P09496-3;P09496-4;P09496-2;C9J8P9;P09496-5;F8WF69;Q0IIM8-3;Q0IIM8-2;D6RFZ2	P09496;P09496-3;P09496-4;P09496-2;C9J8P9;P09496-5;F8WF69	Clathrin light chain A	CLTA	10	27.076	18.5	0	4280500000	5	0.99124	1.004	1.0214	1.00547
P09497;P09497-2;D6RJD1	P09497;P09497-2	Clathrin light chain B	CLTB	3	25.19	24	2.06e-18	225140000	4	0.96568	1.0279	0.85452	0.946605
Q00610;Q00610-2;J3KS13;K7EJJ5;J3KSQ2;J3QL20;J3KRF5	Q00610;Q00610-2	Clathrin heavy chain 1	CLTC	7	191.61	54	0	34640000000	74	1.0283	1.0317	1.029	1.02967
P53675;P53675-2;J3KR87;F5H5N6	P53675;P53675-2;J3KR87	Clathrin heavy chain 2	CLTCL1	4	187.03	7.8	1.62e-138	453370000	1	1.1072	1.0266	1.0057	1.0456
P10909-2;P10909-5;P10909;P10909-4;P10909-3;H0YAS8;H0YC35	P10909-2;P10909-5;P10909;P10909-4;P10909-3;H0YAS8;H0YC35	Clusterin;Clusterin beta chain;Clusterin alpha chain;Clusterin	CLU	7	57.832	8	1.21e-09	310400000	2	1.1399	1.171	1.1193	1.1432
Q8NFW8;Q8NFW8-2;F5H296;F5GYM0	Q8NFW8;Q8NFW8-2	N-acylneuraminate cytidylyltransferase	CMAS	4	48.379	30.9	1.89e-143	428430000	8	0.90947	0.93546	1.0493	0.962878
Q96DG6	Q96DG6	Carboxymethylenebutenolidase homolog	CMBL	1	28.048	36.7	1.42e-28	924520000	8	0.98821	0.97577	0.99325	0.985716
Q7Z7K0	Q7Z7K0	COX assembly mitochondrial protein homolog	CMC1	1	12.49	9.4	0.00091792	64480000	1	0.97007	NaN	0.84027	0.90284
P30085;Q5T0D2;P30085-2	P30085;Q5T0D2;P30085-2	UMP-CMP kinase	CMPK1	3	22.222	53.6	7.04e-155	1491000000	9	1.0371	1.0445	1.0456	1.04239
P62633;P62633-2;P62633-3;B4DP17;P62633-6;P62633-5	P62633;P62633-2;P62633-3;B4DP17;P62633-6;P62633-5	Cellular nucleic acid-binding protein	CNBP	6	19.463	28.8	6.02e-179	1344700000	4	1.0745	1.0741	1.0777	1.07543
Q96KP4;Q96KP4-2;J3QKT2;J3KSV5;J3QRD0;J3QKQ0;J3QLU1;J3QR27;J3QRH4;J3QL02;J3QQN6;J3KRD5;J3QRA8;J3KSS4	Q96KP4;Q96KP4-2	Cytosolic non-specific dipeptidase	CNDP2	14	52.878	53.1	7.59e-152	2619900000	17	0.96112	0.93351	0.95419	0.949534
B4DUT8;Q99439;B4DDF4;Q99439-2;H3BVI6	B4DUT8;Q99439;B4DDF4;Q99439-2;H3BVI6	Calponin-2	CNN2	5	35.943	9.7	1.33e-05	47764000	2	0.90635	NaN	1.0054	0.954591
Q15417;B4DFK6;F8WA86;E9PDU6	Q15417;B4DFK6;F8WA86;E9PDU6	Calponin-3	CNN3	4	36.413	54.4	5.52e-195	1963000000	12	1.1668	1.1197	1.1671	1.15098
Q8NE01;Q8NE01-2	Q8NE01;Q8NE01-2	Metal transporter CNNM3	CNNM3	2	76.118	3.7	1.88e-05	30313000	1	0.92575	NaN	0.93112	0.928431
A5YKK6;A5YKK6-2;B5MDN3;A5YKK6-3;A5YKK6-4;H3BNB1;H3BTH2;H3BMZ2;H3BMH0;H3BVC9;H3BR89	A5YKK6;A5YKK6-2;B5MDN3;A5YKK6-3	CCR4-NOT transcription complex subunit 1	CNOT1	11	266.94	6.1	2.97e-72	210460000	9	1.0041	0.98502	0.99936	0.996127
Q9H9A5-6;Q9H9A5;Q9H9A5-2;Q9H9A5-3;Q9H9A5-4;E9PCN5;Q9H9A5-5	Q9H9A5-6;Q9H9A5;Q9H9A5-2;Q9H9A5-3;Q9H9A5-4;E9PCN5;Q9H9A5-5	CCR4-NOT transcription complex subunit 10	CNOT10	7	89.14	5.2	1.6e-05	20539000	1	0.80392	0.97749	0.84605	0.872785
F8VQF4	F8VQF4		CNOT2	1	15.746	35.4	2.01e-09	4039600	1	0.84162	NaN	0.62131	0.723123
Q9NZN8-4;Q9NZN8;F8VV52;Q9NZN8-2;F8VP97;F8W145;F8VRS8;F8VRS2;Q9NZN8-5;H0YH84;F8VX63;F8VUB4;Q9NZN8-3;F8VVY1;H0YI11;F8VQD8	Q9NZN8-4;Q9NZN8;F8VV52;Q9NZN8-2;F8VP97;F8W145;F8VRS8;F8VRS2	CCR4-NOT transcription complex subunit 2	CNOT2	16	51.536	41.9	8.92e-38	93712000	6	0.82987	0.86149	0.84584	0.845635
O75175;O75175-2;O75175-3;H0Y5X7;H7C148	O75175;O75175-2;O75175-3;H0Y5X7	CCR4-NOT transcription complex subunit 3	CNOT3	5	81.871	9	5.05e-16	62447000	5	1.0031	0.88577	0.78288	0.88604
Q9UIV1;H0YBT3	Q9UIV1;H0YBT3	CCR4-NOT transcription complex subunit 7	CNOT7	2	32.745	10.9	1.44e-08	12097000	1	0.73053	1.1948	NaN	0.934258
Q9UFF9;B7Z8R1;B0AZS3;B7Z9U0;E5RIL2	Q9UFF9;B7Z8R1;B0AZS3;B7Z9U0;E5RIL2	CCR4-NOT transcription complex subunit 8	CNOT8	5	33.54	9.9	2.22e-07	840770	2	1.3377	0.98573	NaN	1.14831
P09543;P09543-2;B4DFN6;K7ERC4;K7ERZ0;C9K0L8;K7EN66;G3V111;H0YB04;E9PK68;E9PPC8	P09543;P09543-2	2,3-cyclic-nucleotide 3-phosphodiesterase	CNP	11	47.578	40.1	2.95e-204	795670000	13	0.96105	1.0096	0.9893	0.986449
Q9Y2B0;H0YI18	Q9Y2B0;H0YI18	Protein canopy homolog 2	CNPY2	2	20.652	47.8	1.37e-81	3959400000	8	1.0099	1.0358	0.99315	1.0128
Q9BT09	Q9BT09	Protein canopy homolog 3	CNPY3	1	30.748	21.6	3.28e-27	113160000	3	1.0768	1.0322	0.81493	0.967549
Q8N129	Q8N129	Protein canopy homolog 4	CNPY4	1	28.309	12.9	1.34e-13	68504000	1	0.92003	0.624	0.69748	0.737066
Q96F85;B8ZZB8;Q96F85-2	Q96F85;B8ZZB8;Q96F85-2	CB1 cannabinoid receptor-interacting protein 1	CNRIP1	3	18.648	28.7	1.85e-09	42049000	2	0.94638	1.0397	1.0625	1.01493
P78357	P78357	Contactin-associated protein 1	CNTNAP1	1	156.26	4.6	7.76e-07	3619600	2	0.8042	NaN	0.91275	0.856758
Q7Z7A1;Q7Z7A1-5;Q7Z7A1-2;Q5JVD1;Q8WX70;Q7Z7A1-3;Q5JVD2;Q7Z7A1-4	Q7Z7A1;Q7Z7A1-5;Q7Z7A1-2;Q5JVD1	Centriolin	CNTRL;CEP110	8	268.88	1.9	6.62e-06	118780000	3	1.0306	0.22493	0.98028	0.610233
Q13057-2;Q13057;K7EN91;K7ES73	Q13057-2;Q13057	Bifunctional coenzyme A synthase;Phosphopantetheine adenylyltransferase;Dephospho-CoA kinase	COASY	4	65.339	25.5	7.66e-57	268080000	7	0.86865	0.9561	0.97712	0.93275
G8JL86;Q53SF7;Q53SF7-2;Q53SF7-3;Q53SF7-4	G8JL86;Q53SF7;Q53SF7-2;Q53SF7-3;Q53SF7-4	Cordon-bleu protein-like 1	COBLL1	5	134.92	1.7	0.0005532	4561300	1	1.0475	0.86193	0.91125	0.937032
Q8WX92	Q8WX92	Negative elongation factor B	COBRA1	1	65.697	6.9	3.82e-09	32938000	2	0.79334	0.69114	0.71841	0.733048
Q8WTW3;E9PBL8	Q8WTW3;E9PBL8	Conserved oligomeric Golgi complex subunit 1	COG1	2	108.98	1.8	0.026102	271270000	1	1.085	1.0578	NaN	1.07131
Q96JB2;Q96JB2-2	Q96JB2;Q96JB2-2	Conserved oligomeric Golgi complex subunit 3	COG3	2	94.095	12.6	1.91e-167	39556000	4	1.0964	0.96607	0.86712	0.972043
Q9UP83-2;Q9UP83;Q9UP83-3	Q9UP83-2;Q9UP83;Q9UP83-3	Conserved oligomeric Golgi complex subunit 5	COG5	3	94.9	3.1	7.45e-09	8514200	1	0.64633	0.64482	0.71701	0.668558
Q9Y2V7;Q9Y2V7-2	Q9Y2V7;Q9Y2V7-2	Conserved oligomeric Golgi complex subunit 6	COG6	2	73.278	6.2	2.24e-14	39729000	2	NaN	1.0293	0.73861	0.871924
P38432	P38432	Coilin	COIL	1	62.608	14.9	6.37e-77	637350000	5	1.1149	1.1262	1.1071	1.11604
Q17RW2;Q17RW2-2;F8WDM8	Q17RW2;Q17RW2-2;F8WDM8	Collagen alpha-1(XXIV) chain	COL24A1	3	175.49	2.3	0.0031591	51812000	2	NaN	0.84225	1.0766	0.952243
Q9Y5P4-3;Q9Y5P4;Q9Y5P4-2;H0Y9J1	Q9Y5P4-3;Q9Y5P4;Q9Y5P4-2	Collagen type IV alpha-3-binding protein	COL4A3BP	4	83.707	6.1	3.78e-08	2512800	3	1.0372	1.065	1.1021	1.06777
P12109	P12109	Collagen alpha-1(VI) chain	COL6A1	1	108.53	5	0.00033618	4387800	2	NaN	0.42827	0.96652	0.643375
Q8N668;B4DFQ4;E9PE85;H0Y7J4;H7C377	Q8N668;B4DFQ4	COMM domain-containing protein 1	COMMD1	5	21.178	38.9	6.29e-20	8872200	4	0.98186	1.0426	1.0351	1.01949
Q86X83;F8WBW1	Q86X83;F8WBW1	COMM domain-containing protein 2	COMMD2	2	22.745	9.5	5.23e-05	5498300	1	0.98354	0.75987	0.72509	0.815282
R4GMX3;Q9UBI1;H0Y6Z9;H0Y4W0;R4GMW6;R4GN54;P35226;Q5T8Z4;Q5T8Z1;R4GN06	R4GMX3;Q9UBI1;H0Y6Z9;H0Y4W0;R4GMW6;R4GN54	COMM domain-containing protein 3	COMMD3	10	53.293	16.4	7.66e-32	1201300000	4	1.0048	1.0644	0.93022	0.99829
Q9H0A8;H3BM91;Q9H0A8-2;H3BUL2;H3BRX0;H3BTV9	Q9H0A8;H3BM91;Q9H0A8-2;H3BUL2;H3BRX0;H3BTV9	COMM domain-containing protein 4	COMMD4	6	21.764	25.6	1.46e-08	7171700	2	0.86301	0.78012	2.4182	1.1764
Q7Z4G1-2;Q7Z4G1	Q7Z4G1-2;Q7Z4G1	COMM domain-containing protein 6	COMMD6	2	10.907	24.5	4.17e-14	34294000	2	0.81674	0.91291	1.09	0.93321
Q9NX08	Q9NX08	COMM domain-containing protein 8	COMMD8	1	21.09	13.1	2.49e-05	16581000	1	0.82292	0.8913	1.0602	0.919581
Q9P000;Q9P000-2	Q9P000;Q9P000-2	COMM domain-containing protein 9	COMMD9	2	21.819	17.7	0.00045525	9078900	1	0.98039	0.86948	0.93072	0.925747
P21964;P21964-2;E7EMS6;E7EUU8;F8WBW9	P21964;P21964-2;E7EMS6	Catechol O-methyltransferase	COMT	5	30.037	55.4	7.98e-136	1346700000	9	1.0193	1.0239	1.0465	1.02983
Q86VU5;R4GNF4	Q86VU5;R4GNF4	Catechol O-methyltransferase domain-containing protein 1	COMTD1	2	28.808	15.6	2.18e-32	9187900	2	0.7847	0.93846	0.84925	0.855168
P53621-2;P53621	P53621-2;P53621	Coatomer subunit alpha;Xenin;Proxenin	COPA	2	139.32	42.4	0	4081300000	35	0.99803	0.94637	0.94808	0.963866
P53618;E9PP73;E9PKQ1;E9PP63	P53618;E9PP73	Coatomer subunit beta	COPB1	4	107.14	34	2.74e-133	1514700000	19	0.9508	0.99948	0.96126	0.97029
P35606;B4DZI8;D6R997;D6RBT6;H0Y938;D6RBG7;D6RCL6;D6RBZ7;H0YAC7	P35606;B4DZI8	Coatomer subunit beta	COPB2	9	102.49	40.5	3.73e-291	3966200000	24	1.0032	0.99575	1.018	1.00561
O14579;M0QXB4;O14579-3;O14579-2;M0R061	O14579;M0QXB4;O14579-3;O14579-2	Coatomer subunit epsilon	COPE	5	34.482	59.7	1.58e-193	2484200000	12	1.002	1.0026	1.0252	1.00988
Q9Y678;H0Y8X7;H0Y8G2	Q9Y678	Coatomer subunit gamma-1	COPG1	3	97.717	42	3.81e-224	956110000	21	0.99849	1.0039	0.99532	0.99923
Q9UBF2;H7C1T7;F6X838	Q9UBF2	Coatomer subunit gamma-2	COPG2	3	97.621	36.2	4.24e-277	556980000	16	0.88796	0.84454	0.88684	0.872877
B4DIH5;P61201-2;P61201;H0YM03;H0YKU5;H0YMC2	B4DIH5;P61201-2;P61201	COP9 signalosome complex subunit 2	COPS2	6	44.228	45.6	3.51e-109	632960000	11	1.0092	1.0703	1.0304	1.03633
Q9UNS2;Q9UNS2-2;H7C3P9;C9JLV5;J3QKR0;K7ES36;J3KTQ1;J3QS85;J3QL22	Q9UNS2;Q9UNS2-2;H7C3P9	COP9 signalosome complex subunit 3	COPS3	9	47.873	33.6	5.18e-206	886990000	7	1.0383	0.99547	1.0093	1.0142
Q9BT78;D6RFN0;D6RAX7;D6RD63;Q9BT78-2	Q9BT78;D6RFN0;D6RAX7;D6RD63;Q9BT78-2	COP9 signalosome complex subunit 4	COPS4	5	46.268	55.4	0	1196600000	15	1.0849	1.031	1.0504	1.0552
Q92905;E5RHH5;E5RHF2;E5RK55;E5RG35;E5RFS1	Q92905	COP9 signalosome complex subunit 5	COPS5	6	37.578	29.9	5.36e-23	152220000	5	0.9321	0.95393	1.0038	0.962813
Q7L5N1;E7EM64;H7C3T0	Q7L5N1;E7EM64	COP9 signalosome complex subunit 6	COPS6	3	36.163	47.7	1.86e-59	489820000	8	1.0788	1.0799	1.0773	1.07867
Q9H9Q2;J3KQ34;J3QT73;Q9H9Q2-2;J3KQ41;Q9H9Q2-3;J3QT95;J3QT43;J3QT50;J3QT69;J3QT66;J3QT67;J3KQV6	Q9H9Q2;J3KQ34;J3QT73;Q9H9Q2-2;J3KQ41;Q9H9Q2-3;J3QT95	COP9 signalosome complex subunit 7b	COPS7B	13	29.622	25	1.42e-18	160150000	4	0.94076	0.8951	0.97097	0.935087
Q99627;E9PGT6;B8ZZP3;Q99627-2;H7C3S9;F8WEF2	Q99627;E9PGT6;B8ZZP3;Q99627-2	COP9 signalosome complex subunit 8	COPS8	6	23.225	67.9	3.05e-59	839960000	8	0.90972	0.88297	0.95495	0.915401
F8VVA7;P61923;F8VWL5;F8VYZ4;F8VS17;F8W651;F8W156;F8VUC5;F8VXB1;F8VXR1	F8VVA7;P61923;F8VWL5;F8VYZ4;F8VS17;F8W651;F8W156;F8VUC5;F8VXB1	Coatomer subunit zeta-1	COPZ1	10	22.34	51.5	9.14e-54	659620000	7	1	0.98878	0.99417	0.994306
Q9NZJ6	Q9NZJ6	Hexaprenyldihydroxybenzoate methyltransferase, mitochondrial	COQ3	1	41.054	4.6	2.08e-06	5369100	1	0.81245	1.0672	0.71875	0.854162
Q5HYK3;F8VVX6;F8VVW7;F8VP53	Q5HYK3;F8VVX6;F8VVW7;F8VP53	2-methoxy-6-polyprenyl-1,4-benzoquinol methylase, mitochondrial	COQ5	4	37.14	7.6	0.00013159	8257800	1	NaN	1.3001	0.93855	1.10463
Q99807;H3BP28;Q99807-2	Q99807;H3BP28;Q99807-2	Ubiquinone biosynthesis protein COQ7 homolog	COQ7	3	24.277	20.7	2.25e-07	12762000	2	1.8108	0.57485	0.79108	0.937307
Q9BR76;E7EW44;F5H390;F5H0D2	Q9BR76	Coronin-1B	CORO1B	4	54.234	24.9	3.94e-82	1286500000	7	1.072	1.0485	1.0281	1.04938
Q9ULV4-3;Q9ULV4-2;Q9ULV4;H0YHL7;F8VVB7;F8VTT6;F8VRE9;F8VSA4;F8VUX3;F8W1H8;Q6QEF8;Q6QEF8-5;J3KSS5;J3QLV6;Q6QEF8-2;Q6QEF8-3;Q6QEF8-4	Q9ULV4-3;Q9ULV4-2;Q9ULV4;H0YHL7	Coronin-1C	CORO1C	17	58.947	37.8	0	2712500000	14	1.0003	1.0074	0.9844	0.99732
P57737;P57737-4;P57737-2;B3KSY4;I3L167;I3L426	P57737;P57737-4;P57737-2;B3KSY4	Coronin-7	CORO7	6	100.6	10.1	2.12e-30	19888000	1	0.89837	0.95114	0.98047	0.94271
Q14019;H3BT58	Q14019;H3BT58	Coactosin-like protein	COTL1	2	15.945	16.9	2.38e-07	8137500	3	1.0809	0.98438	1.5796	1.18895
Q9Y6N1;Q9Y6N1-2;B4DI26;I3L4E7	Q9Y6N1;Q9Y6N1-2;B4DI26;I3L4E7	Cytochrome c oxidase assembly protein COX11, mitochondrial	COX11	4	31.43	13.8	7.51e-06	50915000	2	0.80317	1.1741	1.6556	1.16008
Q14061;C9J8T6;H7C4E5	Q14061;C9J8T6;H7C4E5	Cytochrome c oxidase copper chaperone	COX17	3	6.9151	63.5	5.1e-20	877600000	2	1.0624	1.0488	1.2031	1.10262
Q5RI15-2;Q5RI15	Q5RI15-2;Q5RI15	Cytochrome c oxidase protein 20 homolog	COX20	2	14.669	10	8.63e-07	24213000	2	0.87254	0.82458	NaN	0.848221
P13073;H3BNV9;H3BN72;H3BPG0;Q86WV2;H3BNI5	P13073;H3BNV9;H3BN72;H3BPG0;Q86WV2	Cytochrome c oxidase subunit 4 isoform 1, mitochondrial	COX4I1	6	19.576	28.4	7.34e-22	1831700000	6	1.2374	1.1641	1.1179	1.17211
O43402;M0R1B0	O43402;M0R1B0	Neighbor of COX4	COX4NB	2	23.773	12.4	4.52e-22	18273000	1	0.93841	0.74479	0.72822	0.798417
P20674;H3BV69;H3BRM5;H3BRI0	P20674;H3BV69	Cytochrome c oxidase subunit 5A, mitochondrial	COX5A	4	16.762	47.3	1.57e-66	1163800000	5	0.91325	0.87745	0.8521	0.880577
P10606	P10606	Cytochrome c oxidase subunit 5B, mitochondrial	COX5B	1	13.696	60.5	7.43e-39	2464400000	7	0.87429	0.90321	0.86128	0.87942
P12074;Q5T8I0	P12074;Q5T8I0	Cytochrome c oxidase subunit 6A1, mitochondrial;Cytochrome c oxidase subunit 6A, mitochondrial	COX6A1;COX6A1P2	2	12.155	45	5.52e-09	414670000	2	0.76127	0.73653	0.74999	0.749195
P14854;K7EQD3	P14854	Cytochrome c oxidase subunit 6B1	COX6B1	2	10.192	75.6	4.14e-66	3385900000	4	1.022	1.0147	1.0152	1.01729
P09669	P09669	Cytochrome c oxidase subunit 6C	COX6C	1	8.7813	17.3	2.13e-50	1910400000	2	0.99596	0.99956	0.99218	0.995895
H0UI06;P14406;D6RGV5;D6RIE3;D6R9C3	H0UI06;P14406;D6RGV5;D6RIE3;D6R9C3	Cytochrome c oxidase subunit 7A2, mitochondrial	COX7A2	5	12.844	40.9	6.24e-83	495930000	4	0.83295	0.79287	0.7582	0.794087
O14548;H0YBD2;E5RJZ1	O14548;H0YBD2;E5RJZ1	Cytochrome c oxidase subunit 7A-related protein, mitochondrial	COX7A2L	3	12.615	40.4	1.21e-21	51349000	2	0.73181	0.62725	0.8297	0.724859
P15954;D6R9Z7;P10243;P10243-2;E9PQQ8	P15954;D6R9Z7	Cytochrome c oxidase subunit 7C, mitochondrial	COX7C	5	7.2454	65.1	0	2016600000	3	0.78129	0.83394	0.87187	0.828196
Q8N4T0;Q8N4T0-2;F8WAH2	Q8N4T0;Q8N4T0-2;F8WAH2	Carboxypeptidase A6	CPA6	3	51.007	7.8	0.0056744	4142100	2	0.081021	1.1827	NaN	0.309554
O75976;O75976-2;J3QQJ4	O75976;O75976-2	Carboxypeptidase D	CPD	3	152.93	13	4.45e-62	267040000	9	0.98762	1.1747	1.0883	1.08082
B0QZ18;Q99829;F2Z2V0;A6PVH9;E7ENH5;Q5JX45;Q5JX44;Q5JX60;Q5JX59;Q5JX58;Q5JX56;Q5JX52;Q5JX61;H0Y524;Q5JX55	B0QZ18;Q99829;F2Z2V0;A6PVH9;E7ENH5;Q5JX45;Q5JX44;Q5JX60;Q5JX59;Q5JX58;Q5JX56	Copine-1	CPNE1	15	59.717	10	1.93e-26	57593000	4	0.95008	0.95459	0.84185	0.913981
Q96FN4;Q719H8;H3BPR8;H3BQQ3	Q96FN4;Q719H8;H3BPR8	Copine-2	CPNE2	4	61.189	15	1.01e-47	7510300	3	1.1514	0.94309	1.1038	1.06224
O75131;E5RG68;H0YB26;E5RHZ0;E5RJ85;E5RG97;E5RFT7;Q9UBL6;F5GXN1;Q9HCH3;Q96A23-2;Q9UBL6-2;O95741;Q96A23;Q8IYJ1;Q7Z6C8;Q86VY2	O75131;E5RG68;H0YB26	Copine-3	CPNE3	17	60.13	42.8	1.46e-135	2429800000	16	1.0183	1.0146	1.0294	1.02075
P36551;D6RER6;H0YA22	P36551	Coproporphyrinogen-III oxidase, mitochondrial	CPOX	3	50.151	28	1.8e-34	680100000	8	1.0486	1.0556	1.0474	1.05053
Q10570	Q10570	Cleavage and polyadenylation specificity factor subunit 1	CPSF1	1	160.88	11.4	7.24e-254	261960000	10	0.86427	0.91359	0.86063	0.879169
Q9P2I0;H0YJF4;G3V3T7;G3V5T3	Q9P2I0	Cleavage and polyadenylation specificity factor subunit 2	CPSF2	4	88.486	37.7	3.65e-107	440380000	16	1.0209	0.97326	1.0165	1.00332
Q9UKF6;G5E9W3	Q9UKF6;G5E9W3	Cleavage and polyadenylation specificity factor subunit 3	CPSF3	2	77.485	22.1	7.6e-42	506360000	9	1.0226	0.97636	0.97788	0.99205
Q16630-2;Q16630;F8WJN3;Q16630-3;F8W084	Q16630-2;Q16630;F8WJN3;Q16630-3	Cleavage and polyadenylation specificity factor subunit 6	CPSF6	5	63.47	22.6	0	1254100000	11	1.0117	0.99316	0.99698	1.00058
Q8N684-3;Q8N684;Q8N684-2;F5H669;F5H047;F5H6M0;J3QT54;C9J323;C9J286	Q8N684-3;Q8N684;Q8N684-2;F5H669	Cleavage and polyadenylation specificity factor subunit 7	CPSF7	9	56.374	24.5	1.73e-60	398790000	8	0.93282	1.0686	0.91981	0.971487
P50416;P50416-2	P50416;P50416-2	Carnitine O-palmitoyltransferase 1, liver isoform	CPT1A	2	88.367	1.8	1.19e-12	45475000	1	1.0788	1.2056	1.1219	1.13423
P23786	P23786	Carnitine O-palmitoyltransferase 2, mitochondrial	CPT2	1	73.776	26.4	5.89e-102	148680000	12	0.88894	0.96368	0.93805	0.929702
Q9H3G5;H7C0X5;H7C218;C9JLV0;C9JI22;C9J6L4	Q9H3G5;H7C0X5;H7C218	Probable serine carboxypeptidase CPVL	CPVL	6	54.163	17	1.58e-18	197390000	6	1.0464	1.0364	1.0028	1.02836
P29373;Q5SYZ4	P29373;Q5SYZ4	Cellular retinoic acid-binding protein 2	CRABP2	2	15.693	34.8	1.29e-50	306700000	3	1.4354	1.4837	1.3642	1.42692
P16220;P16220-2;C9J896;C9JBT4;F5H0V3;P16220-3;E7EWP8;H7C3I0;B7Z7P1;H7C1R5;C9J4L5	P16220;P16220-2;C9J896;C9JBT4;F5H0V3;P16220-3;E7EWP8;H7C3I0;B7Z7P1;H7C1R5;C9J4L5	Cyclic AMP-responsive element-binding protein 1	CREB1	11	36.688	12.9	4.58e-09	72509000	2	0.78404	0.8801	0.89372	0.851185
Q92793;Q92793-2;I3L466	Q92793;Q92793-2	CREB-binding protein	CREBBP	3	265.35	1.9	1.36e-09	77377000	3	0.84819	0.91384	0.90528	0.888619
O75629	O75629	Protein CREG1	CREG1	1	24.074	9.5	1.43e-06	152830000	1	1.2364	1.4129	1.2086	1.28287
Q6UXH1-5;Q6UXH1-6;Q6UXH1;Q6UXH1-4;Q6UXH1-2;Q6UXH1-3;A6PWM2	Q6UXH1-5;Q6UXH1-6;Q6UXH1;Q6UXH1-4;Q6UXH1-2;Q6UXH1-3;A6PWM2	Cysteine-rich with EGF-like domain protein 2	CRELD2	7	43.578	8.7	2.98e-06	58257000	1	0.87238	0.81695	0.84614	0.844853
Q03060;Q03060-1;Q03060-6;J3KQC0;Q03060-15;Q03060-16;Q03060-31;Q03060-20;C9JK96;Q03060-21;Q03060-22;Q03060-12;G5E998;Q03060-26;Q03060-7;Q03060-2;Q03060-32;Q03060-17;Q03060-30;J3KR46;Q03060-13;C9K092;Q03060-14;C9IYM9;Q03060-19;Q03060-28;Q03060-29;Q03060-10;Q03060-8;Q03060-27;Q03060-24;Q03060-11;Q03060-9;Q03060-23;E9PB41;E9PAR2	Q03060;Q03060-1;Q03060-6;J3KQC0;Q03060-15;Q03060-16;Q03060-31;Q03060-20;C9JK96;Q03060-21;Q03060-22;Q03060-12;G5E998;Q03060-26;Q03060-7;Q03060-2;Q03060-32;Q03060-17;Q03060-30;J3KR46;Q03060-13;C9K092;Q03060-14;C9IYM9;Q03060-19;Q03060-28;Q03060-29;Q03060-10;Q03060-8;Q03060-27;Q03060-24;Q03060-11;Q03060-9;Q03060-23;E9PB41;E9PAR2	cAMP-responsive element modulator	CREM	36	38.939	8.6	3.97e-06	28065000	1	0.85295	0.81088	0.94634	0.868245
P46108	P46108	Adapter molecule crk	CRK	1	33.83	37.5	3.27e-99	448760000	7	1.0544	0.98321	1.0408	1.02567
P46109	P46109	Crk-like protein	CRKL	1	33.777	42.9	1.08e-51	344400000	6	0.99107	0.86597	1.1572	0.997712
Q8IUI8;Q8IUI8-2;B4DJU5	Q8IUI8;Q8IUI8-2;B4DJU5	Cytokine receptor-like factor 3	CRLF3	3	49.765	31.9	7.48e-56	106500000	7	0.91344	0.92821	0.82906	0.889141
Q14194-2;Q14194;E9PD68	Q14194-2;Q14194;E9PD68	Dihydropyrimidinase-related protein 1	CRMP1	3	74.261	10.1	2.34e-57	8640300	2	NaN	2.3991	1.7007	2.01994
Q9BZJ0;Q5JY65;Q9BZJ0-3;Q9BZJ0-2	Q9BZJ0;Q5JY65;Q9BZJ0-3;Q9BZJ0-2	Crooked neck-like protein 1	CRNKL1	4	100.45	3.5	5.66e-09	67704000	3	0.95464	1.0146	0.98693	0.985085
Q9UKG9-3;Q9UKG9;C9J3D7;Q9UKG9-2	Q9UKG9-3;Q9UKG9;C9J3D7;Q9UKG9-2	Peroxisomal carnitine O-octanoyltransferase	CROT	4	73.382	3.4	1.03e-05	10856000	1	1.1738	1.2149	1.0576	1.14679
Q6UUV9-2;Q6UUV9;Q6UUV9-3;M0QX46;M0QXN6	Q6UUV9-2;Q6UUV9;Q6UUV9-3;M0QX46;M0QXN6	CREB-regulated transcription coactivator 1	CRTC1	5	68.781	6.6	3.83e-07	15952000	2	0.73585	1.4354	1.2076	1.0845
Q53ET0;H0YDQ8;Q5T4K5;J3KNE6	Q53ET0;H0YDQ8	CREB-regulated transcription coactivator 2	CRTC2	4	73.301	19.3	2.81e-37	51213000	5	0.76567	0.8586	0.7599	0.793468
B4DLE8	B4DLE8		CRYBG3	1	150.07	5.9	2.78e-08	174970000	3	0.94181	1.1689	1.0694	1.05591
Q08257;Q08257-3;A6NP24;C9JH92;Q08257-2	Q08257;Q08257-3;A6NP24;C9JH92	Quinone oxidoreductase	CRYZ	5	35.206	32.5	1.54e-40	731990000	7	0.88821	0.95455	0.98832	0.942766
O95825;A6NHJ8;A6NND8;H7C3I5;B3KQ77;C9K0F7;A6NMA8;C9JZK8;F8WF64;C9JAL0;C9JQD0;H7C338;H7C3S0	O95825;A6NHJ8;A6NND8;H7C3I5;B3KQ77;C9K0F7;A6NMA8;C9JZK8;F8WF64;C9JAL0;C9JQD0;H7C338;H7C3S0	Quinone oxidoreductase-like protein 1	CRYZL1	13	38.696	12.6	6.06e-16	12251000	2	NaN	1.0399	0.77108	0.895459
F8VU34	F8VU34		CS	1	15.557	42.3	2.76e-16	21618000	2	0.82173	0.67738	0.94314	0.806701
O75390;B4DJV2;H0YH82;F8W4S1;F8W1S4;F8VPA1;F8VPF9;F8VX68;F8VRP1;F8VTT8;F8VRI6;F8VX07;F8VZK9;F8VWQ5;H0YIC4;F8VR34;F8W642;F8W0J2	O75390;B4DJV2;H0YH82	Citrate synthase, mitochondrial;Citrate synthase	CS	18	51.712	51.9	3.09e-169	4734000000	17	0.92431	0.93344	0.9509	0.936152
P16989;P16989-3;H0YG22	P16989;P16989-3	DNA-binding protein A	CSDA	3	40.089	64	0	5504800000	10	0.90123	0.90841	0.9154	0.908328
G5E9Q2;O75534;O75534-3;O75534-2;E9PLT0;E9PLD4;E9PKN4;E9PNG3	G5E9Q2;O75534;O75534-3;O75534-2;E9PLT0	Cold shock domain-containing protein E1	CSDE1	8	93.741	35.7	0	3085900000	21	1.0919	1.1069	1.1078	1.10218
P55060;P55060-3;P55060-4;B4DUC5;P55060-2	P55060;P55060-3;P55060-4;B4DUC5	Exportin-2	CSE1L	5	110.42	33.4	0	37271000000	27	0.97929	0.95777	0.96001	0.965642
P41240;H3BUM9;H3BU69;H3BN15	P41240	Tyrosine-protein kinase CSK	CSK	4	50.704	38.9	3.16e-40	197890000	10	1.0252	1.0217	1.1486	1.06357
Q71TU5;E7ETM0;D6REM4;P48729-2;P48729;Q8N752;U3KQK7;H0Y9X2;U3KPX3	Q71TU5;E7ETM0;D6REM4;P48729-2;P48729	Casein kinase I isoform alpha	CSNK1A1	9	37.567	12.3	5.09e-73	47952000	3	1.0863	0.95904	1.2302	1.08623
P49674;H0Y682;H0Y5S9	P49674;H0Y682;H0Y5S9	Casein kinase I isoform epsilon	CSNK1E	3	47.315	3.4	0.0012692	18172000	1	0.92674	1.0153	0.83764	0.923712
Q9Y6M4-4;Q9Y6M4-3;Q9Y6M4-5;Q9Y6M4-6;H0YBN6	Q9Y6M4-4;Q9Y6M4-3;Q9Y6M4-5;Q9Y6M4-6;H0YBN6		CSNK1G3	5	49.027	4.7	0.00026336	5149100	1	NaN	0.89921	1.5058	1.16363
P68400;E7EU96;Q8NEV1;P68400-2	P68400;E7EU96;Q8NEV1;P68400-2	Casein kinase II subunit alpha	CSNK2A1;hCG_21984	4	45.143	51.4	5.89e-204	3217200000	14	0.98208	1.0059	1.0257	1.0044
P19784;H3BSA1;H3BV19;H3BNI9	P19784;H3BSA1;H3BV19	Casein kinase II subunit alpha	CSNK2A2	4	41.213	36.6	8.66e-70	561610000	9	0.95696	0.94634	0.98687	0.963238
Q5SRQ6;P67870;Q5SRQ3	Q5SRQ6;P67870;Q5SRQ3	Casein kinase II subunit beta	CSNK2B	3	26.925	49.1	1.02e-126	1410700000	7	0.94651	0.98836	0.9534	0.962584
P21291;E9PND2;E9PP21	P21291;E9PND2;E9PP21	Cysteine and glycine-rich protein 1	CSRP1	3	20.567	59.1	4.01e-162	1683600000	8	1.2263	1.2306	1.2115	1.22277
Q16527;F8VW96;F8VQR7	Q16527;F8VW96;F8VQR7	Cysteine and glycine-rich protein 2	CSRP2	3	20.954	46.1	4.45e-97	1247300000	7	1.2678	1.1169	1.3172	1.23095
P04080	P04080	Cystatin-B	CSTB	1	11.139	70.4	6.44e-61	660670000	4	0.96878	0.98603	1.0049	0.98646
Q05048;A3KFI9	Q05048	Cleavage stimulation factor subunit 1	CSTF1	2	48.357	36	9.7e-191	596410000	9	1.0868	1.0601	1.0407	1.06237
E7EWR4;P33240;P33240-2;E9PID8	E7EWR4;P33240;P33240-2;E9PID8	Cleavage stimulation factor subunit 2	CSTF2	4	62.942	40	1.87e-242	1128000000	12	1.0437	0.96016	0.95086	0.984038
Q9H0L4	Q9H0L4	Cleavage stimulation factor subunit 2 tau variant	CSTF2T	1	64.436	34.6	1.4e-171	131160000	5	0.76036	0.70262	0.76212	0.741175
Q12996;Q12996-2;H0YE74;E9PJ06;Q12996-3;E9PLP8	Q12996	Cleavage stimulation factor subunit 3	CSTF3	6	82.921	30.8	7.49e-279	1413300000	14	0.90274	0.94993	0.91934	0.923798
G3V599;O15320-5;O15320;O15320-10;O15320-3;O15320-4;O15320-6;O15320-8;O15320-9;O15320-2;O15320-7;Q96PC5-2;Q96PC5;G3V5K6;G3V3C4;G3V4M1	G3V599;O15320-5;O15320;O15320-10;O15320-3;O15320-4;O15320-6;O15320-8;O15320-9	Cutaneous T-cell lymphoma-associated antigen 5	CTAGE5	16	151.72	6.2	4.71e-11	50309000	5	1.1047	0.85418	1.2308	1.05114
Q13363;Q13363-2;E7EPF8;D6RAX2;E7ESU7;E9PGB1;E7EUB3	Q13363;Q13363-2;E7EPF8;D6RAX2;E7ESU7;E9PGB1;E7EUB3	C-terminal-binding protein 1	CTBP1	7	47.535	14.1	4.35e-29	71982000	2	0.93031	1.0211	0.97084	0.973377
P56545-2;Q5SQP8;P56545	P56545-2;Q5SQP8;P56545	C-terminal-binding protein 2	CTBP2	3	106.19	9.1	3.29e-13	68450000	5	1.037	0.99779	0.62275	0.863728
P49711;P49711-2	P49711	Transcriptional repressor CTCF	CTCF	2	82.785	20.9	4.06e-116	108390000	7	0.98235	0.86746	0.94741	0.931146
Q9Y5B0;Q9Y5B0-4;Q9Y5B0-3;K7EJD2;Q9Y5B0-2	Q9Y5B0;Q9Y5B0-4;Q9Y5B0-3;K7EJD2;Q9Y5B0-2	RNA polymerase II subunit A C-terminal domain phosphatase	CTDP1	5	104.4	3.5	0.0006073	49757000	1	0.79924	0.77842	0.59942	0.719793
P32929;P32929-2	P32929;P32929-2	Cystathionine gamma-lyase	CTH	2	44.508	48.1	2.24e-128	401680000	11	0.99161	1.0621	1.0629	1.03832
P35221;P35221-2;G3XAM7;F8W845;P35221-3;E5RIB1;E5RG03;E5RGY6;E5RHV7;E5RIE0;E5RJL0;E5RFM3;E5RIC3;E5RJ41;E5RGY7;H0YBB8;E5RIT8;E5RJZ2	P35221;P35221-2;G3XAM7;F8W845;P35221-3	Catenin alpha-1	CTNNA1	18	100.07	36.8	0	1025200000	21	1.1306	1.129	1.1213	1.12696
P26232;P26232-5;P26232-2;P26232-3;P26232-6;P26232-4;C9IZ88;C9J144	P26232;P26232-5;P26232-2;P26232-3;P26232-6;P26232-4	Catenin alpha-2	CTNNA2	8	105.31	4.6	7.68e-193	2204200000	2	1.0425	0.99096	1.0382	1.02362
Q9UBT7;Q9UBT7-2;Q9UBT7-3;Q5JTQ6;Q5JTQ9	Q9UBT7;Q9UBT7-2;Q9UBT7-3;Q5JTQ6;Q5JTQ9	Alpha-catulin	CTNNAL1	5	81.895	5.7	2.67e-07	2121300	2	0.94952	1.1165	0.84356	0.963444
P35222;B4DGU4;E7EMJ5;P35222-2;E7EV28;E9PDF9	P35222;B4DGU4	Catenin beta-1	CTNNB1	6	85.496	20.1	4.9e-59	158520000	7	1.0595	0.97008	0.98497	1.0041
Q8WYA6;B4DE16;Q8WYA6-2;Q8WYA6-3;A2A2P1	Q8WYA6;B4DE16;Q8WYA6-2;Q8WYA6-3	Beta-catenin-like protein 1	CTNNBL1	5	65.173	16	7.96e-28	291580000	7	0.93129	1.0855	0.89433	0.96695
P17812;B4DR64;B7Z9C4	P17812;B4DR64	CTP synthase 1	CTPS	3	66.69	42.6	9.76e-232	2394300000	19	1.029	0.99899	1.0411	1.02288
Q9NRF8	Q9NRF8	CTP synthase 2	CTPS2	1	65.677	9.7	2.92e-41	28006000	2	1.305	0.94323	1.0162	1.07746
Q6PD62	Q6PD62	RNA polymerase-associated protein CTR9 homolog	CTR9	1	133.5	7.4	2.19e-38	90640000	5	1.0092	1.1748	1.5639	1.22852
P07858;E9PQM1;E9PSG5;E9PLY3;E9PHZ5;E9PNL5;E9PKQ7;R4GMQ5;E9PCB3;E9PJ67;E9PR54	P07858	Cathepsin B;Cathepsin B light chain;Cathepsin B heavy chain	CTSB	11	37.821	24.2	8.27e-66	1097500000	6	1.0499	1.0114	1.0167	1.02586
P53634;H0YCY8	P53634	Dipeptidyl peptidase 1;Dipeptidyl peptidase 1 exclusion domain chain;Dipeptidyl peptidase 1 heavy chain;Dipeptidyl peptidase 1 light chain	CTSC	2	51.853	26.8	7.53e-237	407250000	7	0.91401	0.91743	0.94237	0.924517
P07339;H7C469;C9JH19;H7C1V0;F8WD96;F8W787	P07339;H7C469;C9JH19;H7C1V0	Cathepsin D;Cathepsin D light chain;Cathepsin D heavy chain	CTSD	6	44.552	40.5	2.84e-96	1087900000	11	1.0571	1.0674	1.0695	1.06465
P07711;Q5T8F0	P07711	Cathepsin L1;Cathepsin L1 heavy chain;Cathepsin L1 light chain	CTSL1	2	37.564	11.4	2.32e-11	15905000	3	0.89112	1.0773	NaN	0.979798
Q9UBR2	Q9UBR2	Cathepsin Z	CTSZ	1	33.868	34.3	5.56e-79	1384200000	7	1.084	1.1317	1.0903	1.1018
Q14247;Q14247-3;Q14247-2;B4E358;H0YCD9;H7C314;H0YEV2;E9PP90;E9PKG3	Q14247;Q14247-3;Q14247-2	Src substrate cortactin	CTTN	9	61.585	37.3	0	3057800000	16	1.0589	1.0572	1.0633	1.0598
Q7Z7A3	Q7Z7A3	Cytoplasmic tRNA 2-thiolation protein 1	CTU1	1	36.45	6	0.00051007	14119000	1	NaN	0.72699	0.74765	0.737248
Q13616	Q13616	Cullin-1	CUL1	1	89.677	24.6	1.23e-77	268500000	10	0.94598	0.97681	0.99568	0.972607
Q13617-2;Q13617;R4GNH8;Q5T2B5;Q5T2B4;Q5T2B7	Q13617-2;Q13617;R4GNH8;Q5T2B5	Cullin-2	CUL2	6	89.491	24.1	1.09e-49	192530000	13	1.1866	1.1594	1.1464	1.16401
Q13618;Q13618-2;Q13618-3;H7C1L6	Q13618;Q13618-2;Q13618-3	Cullin-3	CUL3	4	88.929	18.9	1.25e-65	176820000	11	1.0164	0.92799	0.95486	0.965716
Q13619;Q13619-2	Q13619;Q13619-2	Cullin-4A	CUL4A	2	87.679	8.6	1.67e-13	67260000	4	1.0296	0.95303	1.0294	1.00335
Q13620;K4DI93;Q13620-1;Q13620-3;A6NE76	Q13620;K4DI93;Q13620-1;Q13620-3	Cullin-4B	CUL4B	5	103.98	19.1	3.07e-94	183660000	10	1.0188	1.0803	0.91657	1.00292
Q93034;H0YCA0	Q93034	Cullin-5	CUL5	2	90.954	7.6	1.12e-13	152140000	4	0.92302	0.89677	NaN	0.9098
O60888-2;O60888;O60888-3;C9IZG4;C9IZQ5	O60888-2;O60888;O60888-3;C9IZG4	Protein CutA	CUTA	5	20.925	36.9	9.57e-55	787800000	4	0.97846	1.0116	1.0004	0.996725
Q9NTM9	Q9NTM9	Copper homeostasis protein cutC homolog	CUTC	1	29.341	12.1	3.2e-07	7366800	2	1.0062	1.1576	1.1757	1.11049
P39880-3;P39880;P39880-2;P39880-5;P39880-4;P39880-6;Q13948;Q13948-2;Q13948-10;Q13948-9;P39880-9	P39880-3;P39880;P39880-2;P39880-5;P39880-4;P39880-6	Homeobox protein cut-like 1	CUX1	11	165.69	10.2	9.56e-16	23772000	5	0.931	0.76154	0.96458	0.881036
Q9P013;U3KQ79	Q9P013	Protein CWC15 homolog	CWC15	2	26.624	16.6	5.22e-181	179480000	3	0.89837	0.80407	0.90075	0.866532
B7WP27;Q9HCG8;B7WP74	B7WP27;Q9HCG8;B7WP74	Pre-mRNA-splicing factor CWC22 homolog	CWC22	3	105.52	1.8	0.0012448	2601100	1	1.1519	0.87367	NaN	1.00319
Q6UX04;Q6UX04-2;D6REK3	Q6UX04;Q6UX04-2;D6REK3	Peptidyl-prolyl cis-trans isomerase CWC27 homolog	CWC27	3	53.846	37.9	7.84e-63	212670000	7	0.84618	0.87183	0.80666	0.841127
Q69YN2;Q69YN2-3;Q69YN2-2	Q69YN2;Q69YN2-3	CWF19-like protein 1	CWF19L1	3	60.618	28.8	4.88e-29	122970000	9	0.9347	0.82889	0.75228	0.835314
P78310;P78310-6;P78310-2;P78310-7;P78310-5	P78310;P78310-6;P78310-2;P78310-7;P78310-5	Coxsackievirus and adenovirus receptor	CXADR	5	40.029	10.4	3.05e-08	9720100	3	1.2984	NaN	1.7082	1.48927
Q9BVG4;A6NDF3	Q9BVG4	UPF0368 protein Cxorf26	CXorf26	2	26.056	37.3	1.39e-78	214950000	6	1.2089	1.2711	1.2994	1.25923
Q6NSI4;Q6NSI4-4;Q6NSI4-2;B1AQ74;Q6NSI4-3	Q6NSI4;Q6NSI4-4	Uncharacterized protein CXorf57	CXorf57	5	97.553	7.6	1.23e-27	85275000	3	1.1376	1.1207	1.1454	1.13452
Q9P0U4-2;Q9P0U4;K7EQ21;K7EQZ1;K7EKZ6;K7EJR0	Q9P0U4-2;Q9P0U4;K7EQ21	CpG-binding protein	CXXC1	6	76.226	16.2	1.88e-12	185730000	5	0.89469	0.96872	0.83226	0.89683
P00167;P00167-2;P00167-3;J3KNC7	P00167;P00167-2;P00167-3	Cytochrome b5	CYB5A	4	15.33	49.3	4.08e-26	442710000	4	1.0158	1.009	0.91383	0.978412
J3KNF8;O43169;H3BUX2;D6RFH4;J3QR91	J3KNF8;O43169;H3BUX2;D6RFH4;J3QR91	Cytochrome b5 type B	CYB5B	5	16.694	31.3	5.89e-53	530490000	3	0.85377	1.0106	0.94905	0.935556
Q9UHQ9;H7C0R7	Q9UHQ9;H7C0R7	NADH-cytochrome b5 reductase 1	CYB5R1	2	34.094	5.9	1.34e-05	2834700	1	1.1355	1.1797	1.0847	1.13263
P00387;P00387-3;P00387-2;B1AHF3	P00387;P00387-3;P00387-2;B1AHF3	NADH-cytochrome b5 reductase 3;NADH-cytochrome b5 reductase 3 membrane-bound form;NADH-cytochrome b5 reductase 3 soluble form	CYB5R3	4	34.234	57.5	4.06e-91	1718500000	9	1.0514	1.0366	1.0708	1.05284
P08574	P08574	Cytochrome c1, heme protein, mitochondrial	CYC1	1	35.422	34.5	4.79e-81	772560000	6	1.0732	1.0047	1.0684	1.0483
P99999;C9JFR7;CON__P62894	P99999;C9JFR7	Cytochrome c	CYCS	3	11.749	41.9	2.07e-34	897120000	5	1.2296	1.2939	1.2347	1.2524
Q7L576;Q7L576-2;Q7L576-3	Q7L576	Cytoplasmic FMR1-interacting protein 1	CYFIP1	3	145.18	8.4	2.06e-48	39154000	3	1.1378	1.0851	1.0378	1.08613
E7EVF4;Q96F07-2;E7EVJ5;F5H583;E7EWA4;Q96F07;E7EW33;H7C229;H0YL50	E7EVF4;Q96F07-2;E7EVJ5;F5H583;E7EWA4;Q96F07;E7EW33;H7C229	Cytoplasmic FMR1-interacting protein 2	CYFIP2	9	145.67	11.4	4.42e-35	227010000	11	0.99053	0.98492	1.0361	1.00359
E9PJD7	E9PJD7		CYHR1	1	43.813	15.1	9.44e-07	3700400	1	NaN	0.84501	0.72382	0.782071
E9PHG5;Q6UW02;C9J8K7;F8WBE2;F2Z3K6	E9PHG5;Q6UW02;C9J8K7;F8WBE2	Cytochrome P450 20A1	CYP20A1	5	53.448	14.7	5.37e-37	9769500	3	0.93363	1.0188	0.86858	0.938335
Q8N118;Q8N118-2;Q8N118-3	Q8N118;Q8N118-2;Q8N118-3	Cytochrome P450 4X1	CYP4X1	3	58.875	2.6	0.0013667	24695000	1	0.73123	0.67913	NaN	0.704699
Q16850;Q16850-2;H7C0D0	Q16850;Q16850-2	Lanosterol 14-alpha demethylase	CYP51A1	3	56.805	21.9	6.37e-24	214530000	5	1.074	1.0997	1.1297	1.1009
Q15438;Q99418;Q15438-2;B7Z1T4;K7ENQ8;K7ERV8	Q15438;Q99418;Q15438-2;B7Z1T4;K7ENQ8;K7ERV8	Cytohesin-1;Cytohesin-2	CYTH1;CYTH2	6	46.412	7.8	1.05e-10	9236900	2	0.98572	13.416	1.2041	2.51582
Q96NX9;Q96NX9-2;Q96NX9-4;D6RFG7;Q96NX9-3;H0Y912	Q96NX9;Q96NX9-2;Q96NX9-4;D6RFG7;Q96NX9-3;H0Y912	Dachshund homolog 2	DACH2	6	65.322	7.3	0.0012801	437150000	2	0.82313	0.81884	0.82045	0.820805
Q8NCG7;E7ET49;Q8NCG7-4;Q8NCG7-2;E7EVQ4;B4DVJ1	Q8NCG7;E7ET49;Q8NCG7-4;Q8NCG7-2;E7EVQ4;B4DVJ1	Sn1-specific diacylglycerol lipase beta	DAGLB	6	73.731	5.7	4.04e-05	14266000	2	0.47996	NaN	0.90952	0.660707
Q3LXA3;H0YCY6;I3L252;E9PJG8	Q3LXA3;H0YCY6;I3L252	Bifunctional ATP-dependent dihydroxyacetone kinase/FAD-AMP lyase (cyclizing);ATP-dependent dihydroxyacetone kinase;FAD-AMP lyase (cyclizing)	DAK	4	58.946	8.9	9.43e-23	75203000	4	0.88329	0.89144	1.1862	0.977502
P51398;P51398-3;P51398-2	P51398;P51398-3;P51398-2	28S ribosomal protein S29, mitochondrial	DAP3	3	45.566	22.1	5.23e-98	389130000	5	0.96041	0.99788	1.0563	1.00409
P14868;Q68CR9;C9JLC1;C9J7S3;H7BZ35;H7C278;C9JQM9	P14868;Q68CR9	Aspartate--tRNA ligase, cytoplasmic	DARS;DKFZp781B11202	7	57.136	64.1	0	7494000000	27	0.94709	0.96985	0.95838	0.958395
Q6PI48;Q9H9M6	Q6PI48	Aspartate--tRNA ligase, mitochondrial	DARS2	2	73.562	27.8	6.59e-77	1086100000	13	0.90844	0.88843	0.9701	0.921677
Q9UER7;Q9UER7-3;Q9UER7-2;Q4VX54;Q5STR5;A2AB94	Q9UER7;Q9UER7-3;Q9UER7-2	Death domain-associated protein 6	DAXX	6	81.372	30.1	2.58e-140	358470000	10	0.83111	0.82701	0.87598	0.844412
Q96EP5;Q96EP5-2;K7EQ02	Q96EP5;Q96EP5-2;K7EQ02	DAZ-associated protein 1	DAZAP1	3	43.383	31.4	2.85e-97	2941000000	11	0.95754	0.95961	0.92563	0.947465
P07108-6;P07108;P07108-5;P07108-4;P07108-2;P07108-3	P07108-6;P07108;P07108-5;P07108-4;P07108-2;P07108-3	Acyl-CoA-binding protein	DBI	6	13.911	23.6	4.39e-20	192510000	2	0.89315	0.74633	0.81	0.814292
Q16643-2;Q16643;Q16643-3;F8W9Z3;D6R9Q9;D6R9W4;D6RFI1;D6RCR4	Q16643-2;Q16643;Q16643-3;F8W9Z3	Drebrin	DBN1	8	71.598	33.5	0	1850200000	11	0.9773	0.82015	0.85579	0.881921
Q9UJU6-3;Q9UJU6-2;Q9UJU6;B4DDD6;B4DDP6;H0Y5J4;C9J7P1;B4DEM2;F8WBG8;F8WFE1;F8WBB2;F8WC20;H7C111;F2Z3E3;F8WCK3;F8WB73;F2Z2V3	Q9UJU6-3;Q9UJU6-2;Q9UJU6;B4DDD6;B4DDP6	Drebrin-like protein	DBNL	17	49.042	38.7	0	1434600000	11	1.0434	1.0375	1.0078	1.02945
Q9UK59;Q9UK59-2;F5GWV2	Q9UK59;Q9UK59-2;F5GWV2	Lariat debranching enzyme	DBR1	3	61.554	7.4	4.08e-11	22564000	3	1.0227	1.0697	0.83759	0.971286
P11182;Q5VVL7	P11182;Q5VVL7	Lipoamide acyltransferase component of branched-chain alpha-keto acid dehydrogenase complex, mitochondrial	DBT	2	53.486	17.2	1.94e-72	86629000	6	0.97428	0.90571	0.90555	0.927958
Q8TEB1;Q8TEB1-2;H0YN92;H0YNS2;H0YM86;H0YKR8;H0YMN6;H0YL64;H0YLH4;H0YM56;H0YN21	Q8TEB1;Q8TEB1-2;H0YN92;H0YNS2;H0YM86;H0YKR8;H0YMN6;H0YL64;H0YLH4;H0YM56;H0YN21	DDB1- and CUL4-associated factor 11	DCAF11	11	61.669	2.9	0.00018696	14148000	1	1.1591	1.0567	1.7778	1.29614
Q9NV06;E7EVM5;E5RHM4;E5RJ28;Q9NV06-2	Q9NV06;E7EVM5	DDB1- and CUL4-associated factor 13	DCAF13	5	51.402	21.1	2.63e-22	103910000	7	1.164	0.96357	0.99418	1.03697
Q96JK2;G3V4J7;Q96JK2-2	Q96JK2;G3V4J7;Q96JK2-2	DDB1- and CUL4-associated factor 5	DCAF5	3	103.96	5.5	9.63e-12	22581000	2	0.79877	0.87965	0.89692	0.857357
P61962;E9PCY4	P61962;E9PCY4	DDB1- and CUL4-associated factor 7	DCAF7	2	38.926	33.6	1.59e-23	330510000	6	1.1009	1.114	1.1458	1.12008
P81605-2;P81605	P81605-2;P81605	Dermcidin;Survival-promoting peptide;DCD-1	DCD	2	12.414	9.1	0.00092777	260790	1	0.12684	0.18164	0.089263	0.127169
D6RFG8;P27707;D6RCP9	D6RFG8;P27707;D6RCP9	Deoxycytidine kinase	DCK	3	36.764	8.5	1.06e-09	11848000	3	1.0673	0.97497	1.0309	1.02368
O15075;O15075-2;Q5VZY9	O15075;O15075-2;Q5VZY9	Serine/threonine-protein kinase DCLK1	DCLK1;DCAMKL1	3	82.223	9.6	3.21e-23	45171000	5	1.1085	1.2449	1.0596	1.13502
U3KQI9;Q9NPI6;U3KQM8;U3KQU1	U3KQI9;Q9NPI6;U3KQM8;U3KQU1	mRNA-decapping enzyme 1A	DCP1A	4	63.436	10.8	1.14e-13	45770000	4	0.89881	1.2173	1.2195	1.1009
Q8IZD4;B4DRD1;F5GZK9	Q8IZD4;B4DRD1;F5GZK9	mRNA-decapping enzyme 1B	DCP1B	3	67.722	4.2	4.16e-59	110180000	1	0.93702	0.87431	0.95995	0.923041
Q96C86	Q96C86	m7GpppX diphosphatase	DCPS	1	38.608	11.9	1.41e-09	10240000	2	0.88679	0.91473	0.94743	0.915982
P40126-2;P40126	P40126-2;P40126	L-dopachrome tautomerase	DCT	2	62.928	2.7	0.0060789	24119000	1	1.38	1.262	1.1425	1.25776
P32321-2;P32321;D6RBJ9;D6RBN2;D6R9S0;D6RC36;D6RAR9;D6RAD7	P32321-2;P32321;D6RBJ9;D6RBN2;D6R9S0;D6RC36;D6RAR9	Deoxycytidylate deaminase	DCTD	8	21.014	39.2	1.2e-21	99559000	4	0.814	1.1059	1.0759	0.989397
Q14203;Q14203-6;E7EX90;Q14203-4;Q14203-3;Q14203-2;Q14203-5;Q6AWB1;E7EWF7;E9PCY0;C9JKG6;C9JJD0	Q14203;Q14203-6;E7EX90;Q14203-4;Q14203-3;Q14203-2;Q14203-5;Q6AWB1	Dynactin subunit 1	DCTN1;DKFZp686E0752	12	141.69	29.3	7.94e-228	839440000	23	1.036	1.0347	1.0185	1.0297
Q13561;F5H2S7;Q13561-2;Q13561-3;F5H223;F8W1I6;F8VW18;H0YI98;F8VRV7;F8VX93;H0YHL1;F8W0U6	Q13561;F5H2S7;Q13561-2;Q13561-3;F5H223;F8W1I6;F8VW18;H0YI98	Dynactin subunit 2	DCTN2	12	44.23	64.3	0	2045600000	19	0.97451	1.0165	0.99377	0.994779
Q9UJW0-3;Q9UJW0;Q9UJW0-2;H9KVE0;E5RGG1;E5RI97	Q9UJW0-3;Q9UJW0;Q9UJW0-2	Dynactin subunit 4	DCTN4	6	53.151	32.5	1.67e-31	144930000	8	1.0455	1.0439	0.87456	0.984595
Q9BTE1;H3BR94;Q9BTE1-2;Q9BTE1-3;H3BS05;H3BUD2	Q9BTE1;H3BR94;Q9BTE1-2;Q9BTE1-3;H3BS05;H3BUD2	Dynactin subunit 5	DCTN5	6	20.126	13.2	1.46e-15	50554000	1	2.3592	4.9083	4.1601	3.63859
Q9H773;H3BSA6;H3BPN2	Q9H773	dCTP pyrophosphatase 1	DCTPP1	3	18.681	59.4	4.4e-143	2218700000	10	0.96487	0.96101	0.97492	0.966916
Q96GG9;C9JVE2;C9J8R4;C9JUW4;C9J0B2;C9JRU6	Q96GG9;C9JVE2;C9J8R4;C9JUW4;C9J0B2;C9JRU6	DCN1-like protein 1	DCUN1D1	6	30.124	11.2	7.28e-57	108900000	2	1.0393	0.91212	0.93948	0.962115
Q7Z4W1;J3KS22;J3QS36;J3QL34;J3KRZ4;J3KSZ5;J3QS45;J3QRQ2	Q7Z4W1;J3KS22;J3QS36;J3QL34	L-xylulose reductase	DCXR	8	25.913	56.1	1.93e-152	1087400000	13	0.86373	0.84112	0.85057	0.851756
O94760;B4DYP1;O94760-2	O94760;B4DYP1;O94760-2	N(G),N(G)-dimethylarginine dimethylaminohydrolase 1	DDAH1	3	31.121	54	2.27e-62	484780000	6	1.039	1.0757	0.97302	1.02835
Q16531;F5GY55;B4DG00;F5H581;F5H4N9;F5H238;F5H6C5;F5H775;F5H0Y5;F5GZ34;F5H2L3;F8WF81;F5H7A0;F5GWI0;F5GZY8;F5H198	Q16531;F5GY55	DNA damage-binding protein 1	DDB1	16	126.97	36.6	2.98e-282	4393700000	25	1.0541	1.0394	1.0746	1.05593
Q92466;Q92466-5;Q92466-4;Q92466-2;Q92466-3	Q92466;Q92466-5;Q92466-4	DNA damage-binding protein 2	DDB2	5	47.863	13.3	8.81e-09	33188000	3	NaN	0.98148	0.98638	0.983927
P20711;P20711-3;P20711-4;H7BZF7;P20711-2;F8WER1	P20711;P20711-3;P20711-4;H7BZF7;P20711-2;F8WER1	Aromatic-L-amino-acid decarboxylase	DDC	6	53.926	9.2	8.52e-05	208980000	2	0.78954	NaN	1.1244	0.94221
Q5TDH0-3;Q5TDH0;Q5TDH0-2	Q5TDH0-3;Q5TDH0	Protein DDI1 homolog 2	DDI2	3	46.571	22.4	6.66e-26	149210000	5	0.9948	0.90659	1.0011	0.966514
P39656;E7EWT1;U3KQ84	P39656;E7EWT1	Dolichyl-diphosphooligosaccharide--protein glycosyltransferase 48 kDa subunit	DDOST	3	50.8	41.4	2.21e-93	905670000	11	1.0482	0.92978	0.97172	0.982023
Q96HY6;Q96HY6-2	Q96HY6;Q96HY6-2	DDRGK domain-containing protein 1	DDRGK1	2	35.61	36.6	2.89e-93	329460000	6	0.94545	0.98709	0.99279	0.974879
J3KQ18;P30046;B5MC82;A6NHG4;B7Z522;H7C342	J3KQ18;P30046;B5MC82;A6NHG4;B7Z522	D-dopachrome decarboxylase;D-dopachrome decarboxylase-like protein	DDT;DDTL	6	14.192	79.5	2.78e-81	5355600000	8	1.0076	1.0141	0.98189	1.0011
Q92499	Q92499	ATP-dependent RNA helicase DDX1	DDX1	1	82.431	46.4	0	8470400000	26	0.94968	0.95925	0.95711	0.955338
Q13206;E9PIF2	Q13206;E9PIF2	Probable ATP-dependent RNA helicase DDX10	DDX10	2	100.89	14.5	6.71e-107	678830000	9	0.79888	0.92044	0.81932	0.844585
H3BLZ8;Q92841;Q92841-2;Q92841-3;Q92841-1;C9JMU5;G5E9L5	H3BLZ8;Q92841;Q92841-2;Q92841-3;Q92841-1;C9JMU5	Probable ATP-dependent RNA helicase DDX17	DDX17	7	80.439	65	0	22420000000	43	1.0356	1.0347	1.0329	1.0344
Q9NVP1;H7C452	Q9NVP1	ATP-dependent RNA helicase DDX18	DDX18	2	75.406	43.7	6.68e-273	1886300000	20	0.93605	0.94431	0.94359	0.941309
Q9UMR2;Q9UMR2-2;H3BN59;H3BTX1	Q9UMR2;Q9UMR2-2;H3BN59	ATP-dependent RNA helicase DDX19B	DDX19B	4	53.926	21.1	2.37e-50	370090000	5	0.88689	0.97717	0.89205	0.917789
E9PJ60	E9PJ60		DDX20	1	49.374	16.9	1.09e-12	8438600	1	0.15402	NaN	0.2461	0.19469
Q9UHI6;B4DWV7	Q9UHI6	Probable ATP-dependent RNA helicase DDX20	DDX20	2	92.239	18.1	9.1e-72	111070000	8	0.84977	0.91298	0.87183	0.877805
Q9NR30;Q9NR30-2	Q9NR30;Q9NR30-2	Nucleolar RNA helicase 2	DDX21	2	87.343	67.7	0	16344000000	47	0.96455	0.95183	0.95346	0.956597
Q9BUQ8;F8VVA2	Q9BUQ8	Probable ATP-dependent RNA helicase DDX23	DDX23	2	95.581	24	1.34e-62	333910000	13	0.96827	0.95592	0.85615	0.925385
Q9GZR7;G3V529;F5GYL3	Q9GZR7;G3V529;F5GYL3	ATP-dependent RNA helicase DDX24	DDX24	3	96.331	30.5	2.96e-108	926300000	17	0.88235	0.95721	0.94421	0.92734
Q96GQ7	Q96GQ7	Probable ATP-dependent RNA helicase DDX27	DDX27	1	89.834	17.1	2.26e-30	154070000	10	1.0114	0.97653	1.0565	1.01428
Q9H8H2;F8WAJ0;Q9H8H2-2;Q9H8H2-4;Q9H8H2-3	Q9H8H2;F8WAJ0;Q9H8H2-2;Q9H8H2-4	Probable ATP-dependent RNA helicase DDX31	DDX31	5	94.086	6.6	8.05e-07	21637000	3	3.4627	1.173	1.0419	1.61751
O00148;O00148-2;B1Q2N1;K7EQN7;K7EPJ3;K7EN69;K7EN25;K7EIL8;K7EL56;K7ENP6;F6SXL5	O00148;O00148-2;B1Q2N1;K7EQN7	ATP-dependent RNA helicase DDX39A	DDX39A;DDX39	11	49.129	60.4	0	2497000000	11	0.95918	0.97014	0.98854	0.972545
F8VQ10;Q13838-2;Q13838;Q5STU3;F6WLT2;F6TRA5;F6UN21;F6S4E6;F6R6M7;F6QYI9;H0YCC6;H0Y400;E7EMX2;F6S2B7;F6U6E2;F6QWI5	F8VQ10;Q13838-2;Q13838;Q5STU3;F6WLT2;F6TRA5;F6UN21	Spliceosome RNA helicase DDX39B	DDX39B;BAT1	16	50.745	61.6	0	22225000000	25	0.96617	0.96476	0.96753	0.966153
O00571;O00571-2;O15523;B4DXX7;Q9NQI0;Q9NQI0-4;Q9NQI0-2;Q9NQI0-3;D6RCM4;B4DLA0;H0Y960;C9J081	O00571;O00571-2;O15523;B4DXX7	ATP-dependent RNA helicase DDX3X;ATP-dependent RNA helicase DDX3Y	DDX3X;DDX3Y	12	73.243	50.9	0	16714000000	32	1.0709	1.0674	1.0712	1.06983
J3KNN5;Q9UJV9;D6RGI7;D6RD33	J3KNN5;Q9UJV9	Probable ATP-dependent RNA helicase DDX41	DDX41	4	71.648	17.8	2.68e-45	253640000	8	1.1705	0.99703	1.028	1.06257
Q86XP3;Q86XP3-2;J3KTK9;J3QRI2;J3KRE3	Q86XP3;Q86XP3-2	ATP-dependent RNA helicase DDX42	DDX42	5	102.97	51.8	3.71e-249	2437400000	23	0.96411	0.93402	0.92937	0.942375
Q7L014;D6RJA6;H0Y9U3	Q7L014	Probable ATP-dependent RNA helicase DDX46	DDX46	3	117.36	41.9	0	3370400000	34	0.98896	0.99856	1.0162	1.00118
Q9H0S4;Q9H0S4-2;F5H1N9	Q9H0S4;Q9H0S4-2	Probable ATP-dependent RNA helicase DDX47	DDX47	3	50.646	41.5	5.13e-116	783570000	14	1.0003	0.99248	0.98199	0.991562
Q9Y6V7;M0R0K1;M0QZC0;M0R1S3	Q9Y6V7;M0R0K1;M0QZC0;M0R1S3	Probable ATP-dependent RNA helicase DDX49	DDX49	4	54.226	9.3	4.89e-10	4402400	2	1.0814	0.89674	0.92046	0.962837
P17844;J3KTA4;B4DLW8;J3QRQ7;J3KRZ1;J3QSF1;J3KRX8;J3QR02;J3QRN5;J3QR62;J3QLG9;J3QKN9;J3QS79	P17844;J3KTA4;B4DLW8	Probable ATP-dependent RNA helicase DDX5	DDX5	13	69.147	51.3	0	19175000000	29	1.11	1.1152	1.1073	1.11083
Q9BQ39	Q9BQ39	ATP-dependent RNA helicase DDX50	DDX50	1	82.564	15.9	2.75e-66	173920000	6	0.93878	0.92934	1.007	0.957758
Q8N8A6	Q8N8A6	ATP-dependent RNA helicase DDX51	DDX51	1	72.456	15.5	9.62e-42	149770000	5	0.78853	0.8223	0.79511	0.801848
Q9Y2R4;A8MTP9;F5H0R7;K7ELL1;F5H5G9;K7EMK0	Q9Y2R4;A8MTP9	Probable ATP-dependent RNA helicase DDX52	DDX52	6	67.497	23.7	1.21e-286	300820000	7	0.94283	0.96823	0.94693	0.952599
Q8TDD1-2;Q8TDD1;F8VRX4;H0YHH7;H0YHZ9	Q8TDD1-2;Q8TDD1	ATP-dependent RNA helicase DDX54	DDX54	5	98.665	18.1	2.33e-98	193970000	11	0.86237	0.91935	0.96712	0.915275
Q8NHQ9;F5H5U2;E7EX41;Q8IYH0;F5H735;F5H2I2	Q8NHQ9;F5H5U2;E7EX41	ATP-dependent RNA helicase DDX55	DDX55	6	68.546	17.7	2.5e-21	64823000	5	1.0437	1.0031	1.1707	1.07018
Q9NY93;Q9NY93-2;G3V0G3;F8WDT8;H7C3E9;F8WEI3;H7BZN7	Q9NY93;Q9NY93-2;G3V0G3;F8WDT8;H7C3E9;F8WEI3	Probable ATP-dependent RNA helicase DDX56	DDX56	7	61.589	20.7	1.89e-14	119740000	6	0.99833	1.1198	1.3506	1.14722
P26196;Q9NU02;Q5T1V6;Q5T1V6-2;B7Z5N6;K7EN59;J3QS62;J3QL95;J3KTA5;J3QQS7	P26196	Probable ATP-dependent RNA helicase DDX6	DDX6	10	54.416	52.8	5.65e-294	3315200000	16	1.0308	0.99171	1.0357	1.01921
Q16698;B7Z6B8;E5RFV2;E5RJG7;E5RJD2	Q16698;B7Z6B8;E5RFV2;E5RJG7;E5RJD2	2,4-dienoyl-CoA reductase, mitochondrial	DECR1	5	36.067	11	4.02e-05	387940000	2	1.025	0.96625	0.91047	0.966109
O15121	O15121	Sphingolipid delta(4)-desaturase DES1	DEGS1	1	37.866	5	2.73e-06	29736000	1	1.0862	0.93741	1.0314	1.01646
P35659;B4DFG0;P35659-2;D6R9L5;H0Y993;D6RDA2;H0Y8X0	P35659;B4DFG0;P35659-2;D6R9L5	Protein DEK	DEK	7	42.674	48	0	4753900000	17	1.0265	1.0572	1.0545	1.04597
Q7Z401-2;Q7Z401;H3BTW5	Q7Z401-2;Q7Z401	C-myc promoter-binding protein	DENND4A	3	213.7	5.4	6.84e-09	3192300	4	0.85922	1.0198	0.80624	0.890624
R4GN35;R4GNB2;Q5VZ89;Q5VZ89-6;Q5VZ89-5;Q5VZ89-2;B7Z660;Q5VZ89-3;Q5VZ89-4	R4GN35;R4GNB2;Q5VZ89;Q5VZ89-6;Q5VZ89-5;Q5VZ89-2;B7Z660	DENN domain-containing protein 4C	DENND4C	9	217.82	7.6	1.99e-12	49692000	5	0.80872	0.83871	0.71345	0.785099
O43583;F8VVL1	O43583;F8VVL1	Density-regulated protein	DENR	2	22.092	43.4	1.38e-52	951430000	7	1.0261	0.98943	0.98995	1.00168
Q9Y315;E9PPM8;G3V158;E9PMH9;E9PJB9;E9PJ44	Q9Y315;E9PPM8;G3V158	Putative deoxyribose-phosphate aldolase	DERA	6	35.23	11.6	8.4e-08	18569000	3	0.9749	1.7958	0.95564	1.18715
Q9GZP9;I3L1T3	Q9GZP9;I3L1T3	Derlin-2	DERL2	2	27.567	12.6	3.79e-28	54597000	1	0.94318	0.94178	0.92743	0.937436
O00273;K7ERT1	O00273	DNA fragmentation factor subunit alpha	DFFA	2	36.521	47.7	3.09e-31	278690000	9	0.97751	1.0078	1.0163	1.0004
O76075;O76075-2	O76075;O76075-2	DNA fragmentation factor subunit beta	DFFB	2	39.109	18	6.39e-13	34962000	3	0.92125	1.1709	0.696	0.908871
Q96DF8;F8WEF8	Q96DF8;F8WEF8	Protein DGCR14	DGCR14	2	52.567	13	8.25e-12	48509000	4	0.9657	0.22526	1.1535	0.630737
Q8WYQ5;Q8WYQ5-3;Q8WYQ5-2;C9JSD5	Q8WYQ5;Q8WYQ5-3;Q8WYQ5-2;C9JSD5	Microprocessor complex subunit DGCR8	DGCR8	4	86.044	10	1.44e-16	1952800	2	NaN	0.87198	1.023	0.944476
Q9UBM7;H0YE57	Q9UBM7;H0YE57	7-dehydrocholesterol reductase	DHCR7	2	54.489	2.7	0.00071851	786060	1	0.94676	1.0787	0.93409	0.984411
P00374;B4DDD2;B4DM58;Q86XF0;C9JJ68	P00374;B4DDD2	Dihydrofolate reductase	DHFR	5	21.452	38	1.92e-43	406950000	5	1.2519	1.2405	1.3122	1.26781
P49366;P49366-2;Q5J8M5;P49366-3;M0R264;B4E3M2;M0QX43;M0R253	P49366;P49366-2;Q5J8M5;P49366-3;M0R264;B4E3M2;M0QX43;M0R253	Deoxyhypusine synthase	DHPS	8	40.97	11.7	3.1e-06	3029000	2	0.86428	0.86169	0.92708	0.883841
Q6UWP2;Q6UWP2-2;K7EK68;K7END9	Q6UWP2;Q6UWP2-2;K7EK68	Dehydrogenase/reductase SDR family member 11	DHRS11	4	28.308	17.7	1.4e-07	56380000	3	0.96657	1.182	1.0881	1.07524
Q9BTZ2;Q9BTZ2-4;Q9BTZ2-8;Q9BTZ2-5;Q9BTZ2-2;Q9BTZ2-7;E2QRI3;H7BYG2;Q9BTZ2-3;F5GWZ1;J3QST2;F6TD35;H0YKN3;P0CG22	Q9BTZ2;Q9BTZ2-4;Q9BTZ2-8;Q9BTZ2-5;Q9BTZ2-2;Q9BTZ2-7;E2QRI3;H7BYG2;Q9BTZ2-3;F5GWZ1;J3QST2	Dehydrogenase/reductase SDR family member 4	DHRS4	14	29.537	28.1	2.85e-17	11707000	5	0.94738	0.90996	0.83853	0.897474
Q9Y394;Q9Y394-2;H0YJ66;H0YJE4;H0YJR8	Q9Y394;Q9Y394-2;H0YJ66	Dehydrogenase/reductase SDR family member 7	DHRS7	5	38.298	23.6	3.52e-13	91656000	5	1.0942	0.96283	1.0131	1.02196
Q6IAN0;J3KRS1	Q6IAN0;J3KRS1	Dehydrogenase/reductase SDR family member 7B	DHRS7B	2	35.119	16.9	6.74e-46	230960000	5	0.92429	1.0338	0.98803	0.981006
Q96HY7;H7C149;C9JWN1	Q96HY7	Probable 2-oxoglutarate dehydrogenase E1 component DHKTD1, mitochondrial	DHTKD1	3	103.08	12.5	1.11e-54	30818000	6	0.82923	0.79673	0.82137	0.815658
O43143	O43143	Putative pre-mRNA-splicing factor ATP-dependent RNA helicase DHX15	DHX15	1	90.932	49.7	2.03e-280	4963900000	31	0.94887	0.96581	0.97119	0.961909
O60231;Q5SQH5;A2AB15	O60231	Putative pre-mRNA-splicing factor ATP-dependent RNA helicase DHX16	DHX16	3	119.26	13.6	0	228150000	8	0.52835	0.93788	0.87223	0.756078
Q7Z478	Q7Z478	ATP-dependent RNA helicase DHX29	DHX29	1	155.23	16.3	4.63e-56	220000000	13	0.94956	0.95026	0.93327	0.944331
Q7L2E3-2;Q7L2E3;H7BXY3;Q7L2E3-3	Q7L2E3-2;Q7L2E3;H7BXY3;Q7L2E3-3	Putative ATP-dependent RNA helicase DHX30	DHX30	4	136.11	23.7	5.49e-97	471540000	17	0.98284	1.0202	0.98635	0.996322
Q9H2U1;F5GZS0;Q9H2U1-2;Q9H2U1-3;E7EWK3	Q9H2U1;F5GZS0;Q9H2U1-2;Q9H2U1-3;E7EWK3	Probable ATP-dependent RNA helicase DHX36	DHX36	5	114.76	13.8	8.68e-35	104480000	7	1.1602	1.0015	1.036	1.06377
Q92620;B4DVG8;H3BQT9;J3KRT1;H3BV01	Q92620	Pre-mRNA-splicing factor ATP-dependent RNA helicase PRP16	DHX38	5	140.5	8.2	3.2e-58	106900000	5	0.95268	0.99493	0.98429	0.977134
Q6P158;H7C109;Q6P158-2;F8WAZ3;Q6P158-3	Q6P158;H7C109;Q6P158-2;F8WAZ3;Q6P158-3	Putative ATP-dependent RNA helicase DHX57	DHX57	5	155.6	3.5	0	205890000	2	0.99215	1.0243	0.9874	1.00115
Q14562;F5H658	Q14562;F5H658	ATP-dependent RNA helicase DHX8	DHX8	2	139.31	9.5	2.61e-20	357290000	5	1.006	0.88446	0.85472	0.912781
Q08211;Q08211-2	Q08211	ATP-dependent RNA helicase A	DHX9	2	140.96	51	0	26241000000	50	0.97046	0.96676	0.97482	0.970674
H9KV28;O60610;E9PEZ3;E7ET75;O60610-3;E9PHQ0;B9ZVX0;O60610-2;E7ERW8;E7EMV0;B4E2I7;E5RJ79;H7C2W8	H9KV28;O60610;E9PEZ3;E7ET75;O60610-3;E9PHQ0;B9ZVX0;O60610-2;E7ERW8	Protein diaphanous homolog 1	DIAPH1	13	141.57	28.2	2.28e-245	355060000	25	1.0912	1.0713	1.0418	1.06791
C9JDG0;Q9NSV4;Q9NSV4-4;Q9NSV4-5;Q9NSV4-6;Q9NSV4-7;Q9NSV4-1	C9JDG0;Q9NSV4;Q9NSV4-4;Q9NSV4-5;Q9NSV4-6;Q9NSV4-7;Q9NSV4-1	Protein diaphanous homolog 3	DIAPH3	7	136.88	4.7	3.84e-10	8747100	4	1.0159	0.59813	1.0112	0.850148
Q9UPY3;Q9UPY3-2;B3KRG4;H0YJZ6	Q9UPY3;Q9UPY3-2;B3KRG4;H0YJZ6	Endoribonuclease Dicer	DICER1	4	218.68	3.9	7.65e-13	13191000	4	0.90255	1.0824	0.91167	0.962127
Q9BTC0;Q9BTC0-1;Q9BTC0-3;Q9BTC0-2	Q9BTC0;Q9BTC0-1	Death-inducer obliterator 1	DIDO1	4	243.87	21	4.25e-224	887140000	21	0.86885	0.97802	0.86223	0.901513
Q9UNQ2;D6RCL3	Q9UNQ2	Probable dimethyladenosine transferase	DIMT1	2	35.236	38.7	2.58e-20	170040000	7	0.93309	0.95806	0.87643	0.921887
Q9P265	Q9P265	Disco-interacting protein 2 homolog B	DIP2B	1	171.49	6.1	2.59e-16	67154000	5	0.97185	1.3022	0.78357	0.997206
Q9Y2L1;Q9Y2L1-2;G3V1J5;F2Z2C0	Q9Y2L1;Q9Y2L1-2;G3V1J5;F2Z2C0	Exosome complex exonuclease RRP44	DIS3	4	109	23.8	1.25e-172	717600000	13	0.95973	0.87052	0.9287	0.918899
Q8TF46;Q8TF46-4;Q8TF46-2;Q8TF46-3	Q8TF46;Q8TF46-4;Q8TF46-2;Q8TF46-3	DIS3-like exonuclease 1	DIS3L	4	120.79	3.3	1.62e-16	25279000	2	NaN	1.8613	1.1509	1.46362
O60832;O60832-2;C9IYT0;H7C0M1;H7C2Q9;H7C2Q2;H7BZF2	O60832;O60832-2;C9IYT0	H/ACA ribonucleoprotein complex subunit 4	DKC1	7	57.673	44.4	7.33e-186	2212800000	15	0.85103	0.83177	0.85867	0.847081
Q13905-3;Q68DL3;Q13905;Q13905-2;Q5JUE6;H0Y6R4;Q5JUE5;Q5JUE9	Q13905-3;Q68DL3;Q13905;Q13905-2;Q5JUE6;H0Y6R4;Q5JUE5;Q5JUE9	Rap guanine nucleotide exchange factor 1	DKFZp781P1719;RAPGEF1	8	122.73	3.5	3.86e-10	96003000	2	0.84273	1.0057	0.88818	0.909674
P10515;H0YDD4;E9PEJ4;F5H7M3	P10515;H0YDD4;E9PEJ4;F5H7M3	Dihydrolipoyllysine-residue acetyltransferase component of pyruvate dehydrogenase complex, mitochondrial	DLAT	4	68.996	31.5	0	606690000	11	0.90642	0.86752	0.97451	0.915093
P09622;E9PEX6;B4DT69;B4DHG0;F2Z2E3;F8WDM5	P09622;E9PEX6;B4DT69;B4DHG0	Dihydrolipoyl dehydrogenase, mitochondrial;Dihydrolipoyl dehydrogenase	DLD	6	54.177	47.5	0	3971800000	16	1.0253	0.99944	0.98973	1.00471
Q12959-2;Q12959-7;Q12959;Q12959-4;Q12959-6;Q12959-3;Q12959-5;E7EQD7;B4E2H8;A8MUT6;C9JCP6;C9JN61;C9JUA9	Q12959-2;Q12959-7;Q12959;Q12959-4;Q12959-6;Q12959-3;Q12959-5;E7EQD7;B4E2H8;A8MUT6;C9JCP6;C9JN61;C9JUA9	Disks large homolog 1	DLG1	13	103.32	7.6	6.74e-12	85781000	4	0.88364	0.87544	0.90992	0.889546
Q15398;Q15398-1;Q15398-3	Q15398;Q15398-1;Q15398-3	Disks large-associated protein 5	DLGAP5	3	95.114	21.6	1.15e-137	233070000	11	0.97488	1.2434	1.0601	1.08718
P36957;B7Z5W8;Q86SW4;G3V3F0;G3V5M3;H0YJF9	P36957;B7Z5W8;Q86SW4	Dihydrolipoyllysine-residue succinyltransferase component of 2-oxoglutarate dehydrogenase complex, mitochondrial	DLST	6	48.755	38.2	2.31e-126	1450500000	12	0.8921	0.91436	0.89972	0.902013
P56177;F8VXJ2;J3KP55;P56177-2	P56177;F8VXJ2;J3KP55;P56177-2	Homeobox protein DLX-1	DLX1	4	27.319	14.5	9.94e-07	32070000	2	0.60072	0.96507	0.8636	0.79405
Q9NPF5;Q5TG40	Q9NPF5	DNA methyltransferase 1-associated protein 1	DMAP1	2	52.992	15.4	2.47e-33	21344000	3	1.5005	3.2461	1.6986	2.02254
Q9NQL9	Q9NQL9	Doublesex- and mab-3-related transcription factor 3	DMRT3	1	51.198	7	0.0016158	292340000	2	0.94288	0.94819	1.011	0.966869
P31689;P31689-2;B7Z5C0;Q9H672;Q9H672-2	P31689;P31689-2;B7Z5C0	DnaJ homolog subfamily A member 1	DNAJA1	5	44.868	66.2	0	3851900000	19	1.1207	1.1227	1.1148	1.1194
O60884;H3BMW5	O60884;H3BMW5	DnaJ homolog subfamily A member 2	DNAJA2	2	45.745	26.9	2.1e-103	450810000	8	0.93763	1.1474	1.0359	1.03678
Q96EY1;Q96EY1-2;E7ES32	Q96EY1;Q96EY1-2;E7ES32	DnaJ homolog subfamily A member 3, mitochondrial	DNAJA3	3	52.488	13.5	3.31e-25	125880000	4	1.0541	1.1259	0.87878	1.01412
P25685;B4DX52;M0R080;M0QXK0;M0QYT3;M0QZD0;M0R1D6;M0R128	P25685;B4DX52;M0R080	DnaJ homolog subfamily B member 1	DNAJB1	8	38.044	37.1	6.4e-57	1574500000	11	1.1926	1.2066	1.1466	1.18165
Q9UBS4;H7C2Y5	Q9UBS4;H7C2Y5	DnaJ homolog subfamily B member 11	DNAJB11	2	40.513	24.9	2.05e-299	623220000	6	0.95524	1.0561	0.98326	0.997306
J3KPS0;Q9NXW2-2;Q9NXW2	J3KPS0;Q9NXW2-2;Q9NXW2	DnaJ homolog subfamily B member 12	DNAJB12	3	45.489	9.8	2.47e-26	16826000	2	1.0316	1.2398	1.1712	1.14419
Q96KC8	Q96KC8	DnaJ homolog subfamily C member 1	DNAJC1	1	63.882	9.6	8.75e-25	377330000	2	0.92747	0.87729	1.0646	0.953257
Q9NVH1;Q9NVH1-3;F5H1N1;Q9NVH1-2;B4DGD5;Q5TH61;B1AK20;Q9UMU8	Q9NVH1;Q9NVH1-3;F5H1N1;Q9NVH1-2;B4DGD5	DnaJ homolog subfamily C member 11	DNAJC11	8	63.277	24.3	2.3e-74	143950000	7	0.9893	0.99171	0.9236	0.967681
Q9NVM6;H0YK99;H0YLQ7;S4R343	Q9NVM6;H0YK99;H0YLQ7;S4R343	DnaJ homolog subfamily C member 17	DNAJC17	4	34.687	6.9	7.88e-13	66804000	1	0.94034	1.0362	0.89574	0.95566
Q96DA6;Q96DA6-2;F2Z3A7;G5E9V2	Q96DA6;Q96DA6-2;F2Z3A7;G5E9V2	Mitochondrial import inner membrane translocase subunit TIM14	DNAJC19	4	12.498	56.9	5.95e-138	155230000	4	1.101	0.90721	0.81029	0.93192
Q99543;Q99543-2;H7C3L7;F2Z3N9;C9IZ83;F2Z3H0	Q99543;Q99543-2;H7C3L7;F2Z3N9	DnaJ homolog subfamily C member 2	DNAJC2	6	71.996	21.4	3.74e-25	437820000	7	0.8878	0.87444	0.92209	0.894553
Q5F1R6-2;Q5F1R6-3;Q5F1R6	Q5F1R6-2;Q5F1R6-3;Q5F1R6	DnaJ homolog subfamily C member 21	DNAJC21	3	67.14	8.5	5e-10	14524000	2	0.9231	0.7318	15.359	2.18106
Q13217	Q13217	DnaJ homolog subfamily C member 3	DNAJC3	1	57.579	8.7	2.16e-07	30639000	2	1.2677	1.1327	NaN	1.1983
Q99615;Q99615-2;K7ESP1;K7EIH8;K7ELJ8;K7EPP7;K7EJ24;K7ER44;K7EJV7;K7EN19;K7EJL5;K7EK03;K7EJE9;K7EQ73;K7ENB7	Q99615;Q99615-2;K7ESP1	DnaJ homolog subfamily C member 7	DNAJC7	15	56.44	56.9	0	3943100000	25	0.99799	0.95425	0.97816	0.976636
O75937;S4R3J5	O75937	DnaJ homolog subfamily C member 8	DNAJC8	2	29.841	47.8	5.09e-200	1684400000	9	1.0245	1.0401	0.98722	1.01703
Q8WXX5	Q8WXX5	DnaJ homolog subfamily C member 9	DNAJC9	1	29.909	48.1	2.08e-109	1083700000	9	1.0981	1.0962	1.1	1.0981
O00115;B7Z4K6;K7ENE5	O00115;B7Z4K6	Deoxyribonuclease-2-alpha	DNASE2	3	39.58	10.3	5.09e-09	139440000	3	0.99113	1.1537	1.0789	1.07251
Q8WZ79;Q8WZ79-2	Q8WZ79;Q8WZ79-2	Deoxyribonuclease-2-beta	DNASE2B	2	41.712	15.8	3.66e-06	851640000	3	0.98235	0.94518	0.9552	0.960782
Q5SXM8	Q5SXM8	DNL-type zinc finger protein	DNLZ	1	19.204	22.5	0.00031038	2655500	1	0.72903	0.82045	NaN	0.77339
Q05193;Q05193-2;Q05193-4;Q05193-3;Q05193-5	Q05193;Q05193-2;Q05193-4;Q05193-3;Q05193-5	Dynamin-1	DNM1	5	97.407	16.6	8.86e-47	12511000	2	0.95192	0.8424	1.1872	0.983741
O00429-6;O00429;O00429-3;B4DGC9	O00429-6;O00429;O00429-3;B4DGC9	Dynamin-1-like protein	DNM1L	4	83.398	58.9	0	1813300000	29	0.96354	0.98259	1.0032	0.982977
G8JLD5;O00429-4	G8JLD5;O00429-4		DNM1L	2	79.621	58.1	0	207350000	1	1.0593	1.0116	0.98501	1.01818
P50570;P50570-5;P50570-2	P50570;P50570-5;P50570-2	Dynamin-2	DNM2	3	98.063	40.9	3.79e-148	971060000	21	1.0177	0.95241	0.95852	0.975772
F5H4R9;P50570-4;P50570-3;K7EMQ3;Q9UQ16-4;Q9UQ16;Q9UQ16-3;Q9UQ16-2;E5RHK8;Q6P2G1;E5RIK2;K7ENE7;K7EPK9	F5H4R9;P50570-4;P50570-3		DNM2	13	97.993	39.3	1.34e-125	5979500	1	1.4527	1.724	1.479	1.54725
P26358-2;F5GX68;P26358;P26358-3;K7ENW7;K7EJL0;K7EMU8;K7EIZ6	P26358-2;F5GX68;P26358;P26358-3	Cytosine-specific methyltransferase;DNA (cytosine-5)-methyltransferase 1	DNMT1	8	184.82	21.1	5.45e-97	373060000	19	0.96482	0.94952	0.95332	0.955865
Q9Y6K1;F8WE91;Q9Y6K1-3	Q9Y6K1;F8WE91;Q9Y6K1-3	DNA (cytosine-5)-methyltransferase 3A	DNMT3A	3	101.86	5.3	1.6e-17	940760000	3	0.99666	0.94081	0.93366	0.956634
E7ETB3;Q9ULA0;E7EMB6;C9JBE1;F8WAN0;B9ZVU2;E7EPX3;C9J1E2;C9JRG3	E7ETB3;Q9ULA0;E7EMB6	Aspartyl aminopeptidase	DNPEP	9	54.53	40	2.65e-46	229510000	9	1.0939	0.93662	1.0108	1.01174
Q5QJE6;J3KP30;E9PRB3	Q5QJE6;J3KP30	Deoxynucleotidyltransferase terminal-interacting protein 2	DNTTIP2	3	84.468	28.3	1.34e-47	1502500000	14	1.0269	0.99529	1.0268	1.01622
Q14185	Q14185	Dedicator of cytokinesis protein 1	DOCK1	1	215.34	1.2	0.015747	72753000	1	1.0026	0.99862	NaN	1.00061
Q96N67;Q96N67-6;Q96N67-2;Q96N67-5;Q96N67-3;Q96N67-4;H0Y7L2;Q96NI0	Q96N67;Q96N67-6;Q96N67-2;Q96N67-5;Q96N67-3;Q96N67-4;H0Y7L2	Dedicator of cytokinesis protein 7	DOCK7	8	242.56	6.4	4.37e-136	184510000	9	0.84486	0.71543	0.7797	0.778203
Q9BU89;K7EIV2;K7ERU8	Q9BU89;K7EIV2	Deoxyhypusine hydroxylase	DOHH	3	32.904	22.2	5.5e-18	15127000	4	1.078	1.1289	1.1864	1.13023
Q5TA12;Q5JWR5;F6U2K4	Q5TA12;Q5JWR5;F6U2K4	Protein dopey-1	DOPEY1	3	278.79	0.7	0.00083514	546770	1	NaN	1.1843	1.543	1.3518
J3KMZ8;Q92785;B4DT58;E9PN04	J3KMZ8;Q92785	Zinc finger protein ubi-d4	DPF2	4	45.78	31.1	2.43e-36	278540000	7	0.8606	0.85376	0.79289	0.835186
Q9BZG8;I3L1H5;Q9BZG8-2;Q9BZG8-3;I3L3X9;U3KQN3	Q9BZG8;I3L1H5;Q9BZG8-2;Q9BZG8-3;I3L3X9;U3KQN3	Diphthamide biosynthesis protein 1	DPH1	6	48.805	6.5	0.00019963	9472800	1	0.8234	0.98596	1.1098	0.96584
Q9BQC3;Q9BQC3-2;E9PMH7;E9PLL2;E9PJH6	Q9BQC3;Q9BQC3-2;E9PMH7;E9PLL2	Diphthamide biosynthesis protein 2	DPH2	5	52.082	13.5	3.51e-09	7271800	3	0.80928	0.80373	0.76403	0.792087
Q9H2P9-5;Q9H2P9;Q9H2P9-4;Q9H2P9-2;Q9H2P9-3;Q9H2P9-6	Q9H2P9-5;Q9H2P9;Q9H2P9-4;Q9H2P9-2;Q9H2P9-3;Q9H2P9-6	Diphthine synthase	DPH5	6	33.005	12.8	2.06e-128	84559000	2	1.0147	0.96902	0.96278	0.981897
H0Y368;Q5QPK2;O60762;E9PHH5;Q5QPJ9	H0Y368;Q5QPK2;O60762;E9PHH5;Q5QPJ9	Dolichol-phosphate mannosyltransferase	DPM1	5	33.218	27.8	2.61e-24	58738000	6	0.98198	1.0314	1.0286	1.01374
G3V180;G3V1D3;Q9NY33;Q9NY33-4;E9PQ14;Q9NY33-2;E9PPK9;E9PKK8;E9PNX5;E9PQF2	G3V180;G3V1D3;Q9NY33;Q9NY33-4;E9PQ14	Dipeptidyl peptidase 3	DPP3	10	84.375	21.9	2.45e-146	562250000	9	0.89568	0.97382	0.86748	0.911235
Q6V1X1;Q6V1X1-3;Q6V1X1-5;Q6V1X1-2;Q6V1X1-4;J3KPT0;C9JSG1;Q6V1X1-6;H0YKA2;H3BQ40;H0YMV1	Q6V1X1;Q6V1X1-3;Q6V1X1-5;Q6V1X1-2;Q6V1X1-4;J3KPT0;C9JSG1;Q6V1X1-6;H0YKA2;H3BQ40;H0YMV1	Dipeptidyl peptidase 8	DPP8	11	103.36	5	6.29e-07	412980000	2	0.89917	0.90127	1.0043	0.933656
Q86TI2-2;Q86TI2;Q86TI2-4;M0R2A8;M0R2G6;M0R3C4;M0R0I1;M0QXG6;M0R145;M0QXA6;M0R162	Q86TI2-2;Q86TI2;Q86TI2-4;M0R2A8;M0R2G6;M0R3C4;M0R0I1;M0QXG6;M0R145;M0QXA6	Dipeptidyl peptidase 9	DPP9	11	101.67	5.3	6.06e-21	162110000	3	0.93027	0.9139	1.0191	0.953326
Q9C005	Q9C005	Protein dpy-30 homolog	DPY30	1	11.25	67.7	0	597040000	4	0.88848	0.8722	0.89132	0.88396
Q16555;Q16555-2;E5RFU4;D6RF19	Q16555;Q16555-2	Dihydropyrimidinase-related protein 2	DPYSL2	4	62.293	56.8	0	2406100000	16	1.0649	1.028	1.0686	1.05367
Q14195-2;Q14195;H0YBT4;F5GWI3;H0YB87	Q14195-2;Q14195	Dihydropyrimidinase-related protein 3	DPYSL3	5	73.91	58.8	0	3128900000	23	1.0832	1.0848	1.0746	1.08086
O14531;Q5T0Q6	O14531;Q5T0Q6	Dihydropyrimidinase-related protein 4	DPYSL4	2	61.877	2.8	9.9e-05	17503000	1	0.86605	0.82981	1.2493	0.964709
Q9BPU6;E7EWB4;E7ESV0;E9PHT0	Q9BPU6	Dihydropyrimidinase-related protein 5	DPYSL5	4	61.421	60.8	1.55e-100	518730000	18	1.0256	0.9987	1.0181	1.01407
Q01658	Q01658	Protein Dr1	DR1	1	19.443	48.9	2.99e-39	180520000	5	1.0557	1.0541	1.0486	1.0528
C9JCC6;Q14919-2;Q14919;E9PNC7;E9PQX9	C9JCC6;Q14919-2;Q14919;E9PNC7	Dr1-associated corepressor	DRAP1	5	23.205	15.6	4.84e-40	131330000	3	1.0467	1.0475	1.1401	1.07722
Q9Y295;F8WEE0;H0YI06	Q9Y295	Developmentally-regulated GTP-binding protein 1	DRG1	3	40.542	39	0	1477600000	13	1.0133	1.0059	1.0415	1.02012
P55039;A8MZF9;J3QKW7;J3QRI9;J3QR71;J3QKV7;J3KRL5;J3QL90	P55039;A8MZF9;J3QKW7;J3QRI9;J3QR71	Developmentally-regulated GTP-binding protein 2	DRG2	8	40.746	17	1.91e-43	61187000	4	0.9421	1.0073	1.0036	0.983873
O14972;B7Z6B1;A8MTY9;B7Z606;A8MY26;E7EWN9	O14972;B7Z6B1;A8MTY9;B7Z606;A8MY26;E7EWN9	Down syndrome critical region protein 3	DSCR3	6	33.01	9.8	5.06e-10	22047000	2	1.0053	1.0041	0.9397	0.982548
Q14126	Q14126	Desmoglein-2	DSG2	1	122.29	23.8	1.72e-152	606840000	10	1.1805	1.2189	1.1709	1.18992
Q9H410;Q9H410-4;Q5JW58;Q9H410-2;Q5JW54;Q9H410-3;Q5JW53	Q9H410;Q9H410-4;Q5JW58;Q9H410-2;Q5JW54;Q9H410-3	Kinetochore-associated protein DSN1 homolog	DSN1;C20orf172	7	40.067	17.4	2.09e-151	6088900	4	0.87779	1.4393	1.0012	1.08149
P15924;P15924-2	P15924;P15924-2	Desmoplakin	DSP	2	331.77	15.5	8.33e-208	423970000	28	1.2075	1.1652	1.2244	1.19877
E9PEB9;E7ERU2;Q03001;F8W9J4;J3QTQ0;E9PHM6;E7ERU0;Q03001-8;F6QMI7;H0YC65;Q03001-9;E7ETB9;Q03001-13;Q5T0V7	E9PEB9;E7ERU2;Q03001;F8W9J4;J3QTQ0;E9PHM6;E7ERU0;Q03001-8	Dystonin	DST	14	880.55	1.6	3.38e-17	39650000	5	1.1857	1.0083	1.0024	1.06219
P60981;P60981-2;F6RFD5	P60981;P60981-2;F6RFD5	Destrin	DSTN	3	18.506	60.6	2.73e-40	1676200000	9	1.1307	1.1416	1.1218	1.13134
Q8TEA8	Q8TEA8	D-tyrosyl-tRNA(Tyr) deacylase 1	DTD1	1	23.423	7.7	3.43e-06	2357600	1	0.8356	0.96843	0.87444	0.891112
F8WE01;Q9Y4J8;M0QYX6;Q9Y4J8-2;Q9Y4J8-13;Q9Y4J8-11;Q9Y4J8-10;Q9Y4J8-6;M0QZ28;O60941;O60941-7;E9PEY4;Q9Y4J8-3;Q9Y4J8-4;O60941-6;Q9Y4J8-5;A8K541;Q9Y4J8-12;Q9Y4J8-8;M0R0C4;E7EVB6;O60941-4;O60941-2;O60941-5;O60941-3;M0R021;K7ERH7	F8WE01;Q9Y4J8;M0QYX6;Q9Y4J8-2;Q9Y4J8-13;Q9Y4J8-11;Q9Y4J8-10;Q9Y4J8-6;M0QZ28;O60941;O60941-7;E9PEY4;Q9Y4J8-3;Q9Y4J8-4;O60941-6;Q9Y4J8-5;A8K541;Q9Y4J8-12;Q9Y4J8-8;M0R0C4	Dystrobrevin alpha;Dystrobrevin beta	DTNA;DTNB	27	83.971	9.7	2.04e-18	56370000	4	1.05	0.95008	0.97078	0.989366
Q8NBA8;D6RBD8;D6REE2	Q8NBA8;D6RBD8;D6REE2	DTW domain-containing protein 2	DTWD2	3	33.415	11.1	0.0011945	4704400	1	1.2481	NaN	0.855	1.03302
Q8TDB6;Q8TDB6-2	Q8TDB6;Q8TDB6-2	E3 ubiquitin-protein ligase DTX3L	DTX3L	2	83.553	7	0.00014913	5232500	2	1.102	1.189	0.92033	1.06439
P23919;G5E9E9;H7C312;H7C3A4;H7BZ20	P23919;G5E9E9;H7C312	Thymidylate kinase	DTYMK	5	23.819	43.4	8.43e-24	167580000	8	0.94591	0.92815	1.0018	0.958112
Q6P1R4;H0YGW8;F5H0Q0;J3KT57	Q6P1R4;H0YGW8;F5H0Q0;J3KT57	tRNA-dihydrouridine(16/17) synthase [NAD(P)(+)]-like	DUS1L	4	53.23	3	0.00045463	3191600	1	1.0399	NaN	1.5188	1.25674
E7EUN9;Q9NX74;J3QLD5;I3L4Y9;I3L4H0;H3BM64;H3BQX4;I3L1K5;H3BTR3;H3BMK6;I3L0K0;H3BSF3;H3BRI6	E7EUN9;Q9NX74	tRNA-dihydrouridine(20) synthase [NAD(P)+]-like	DUS2L	13	51.388	10.5	6.65e-08	122330000	3	NaN	0.90131	1.1236	1.00634
Q96G46;Q96G46-2;K7EJX8;K7EPA4;Q96G46-3;K7EQU9	Q96G46;Q96G46-2;K7EJX8	tRNA-dihydrouridine(47) synthase [NAD(P)(+)]-like	DUS3L	6	72.593	26.3	1.41e-79	263560000	9	0.93887	1.038	0.95998	0.978036
P51452;Q8IYJ9;K7ES89;K7ELG5;K7EPK5	P51452;Q8IYJ9;K7ES89	Dual specificity protein phosphatase 3	DUSP3	5	20.478	62.7	2.54e-121	403960000	6	1.066	1.1343	1.1384	1.1124
P33316;H0YNW5;P33316-2;H0YKC5;H0YKI0;H0YNJ9;H0YMM5;H0YMP1	P33316;H0YNW5;P33316-2;H0YKC5;H0YKI0;H0YNJ9;H0YMM5;H0YMP1	Deoxyuridine 5-triphosphate nucleotidohydrolase, mitochondrial	DUT	8	26.563	35.7	3.25e-46	2625600000	8	1.0928	1.0745	1.0661	1.07774
O14641;I3L2W9;I3L2N2;I3L0M7;I3L0Z8	O14641;I3L2W9;I3L2N2;I3L0M7	Segment polarity protein dishevelled homolog DVL-2	DVL2	5	78.947	17.8	8.12e-29	196070000	5	1.0226	1.0133	1.0179	1.01793
Q92997;Q92997-2;C9K0P9	Q92997;Q92997-2;C9K0P9	Segment polarity protein dishevelled homolog DVL-3	DVL3	3	78.054	6.7	9.24e-05	337620000	2	0.85435	0.96249	1.0489	0.951894
Q14204;H0YJ21;Q8N2M4	Q14204	Cytoplasmic dynein 1 heavy chain 1	DYNC1H1	3	532.4	41.2	0	13694000000	129	0.96969	0.97448	0.97584	0.973333
Q13409-2;Q13409-3;Q13409-6;F8W8S0;Q13409;B7ZA04;Q13409-5;E7EQL5;E7EV09;E7EQU2;E7ETL8;E9PGG1;E7EMU4;E7ESD3;E7ET01;E7ERH4;E7ERR6;E7EUM4;E7EU01	Q13409-2;Q13409-3;Q13409-6;F8W8S0;Q13409;B7ZA04;Q13409-5;E7EQL5	Cytoplasmic dynein 1 intermediate chain 2	DYNC1I2	19	70.644	47.9	4.77e-202	2516900000	16	0.93313	0.95611	0.95803	0.949022
Q9Y6G9;E9PHI6;C9JGM7;C9JLW1	Q9Y6G9;E9PHI6	Cytoplasmic dynein 1 light intermediate chain 1	DYNC1LI1	4	56.578	39	3.68e-193	1500600000	13	0.94042	0.95031	0.94819	0.946297
O43237;B4DZP4;J3KRI4;J3KRZ2;B4E2E0;E7EPL8;H3BUM4	O43237;B4DZP4;J3KRI4	Cytoplasmic dynein 1 light intermediate chain 2	DYNC1LI2	7	54.099	16.1	3.12e-37	1122200000	5	0.94419	0.92722	0.9861	0.952184
P63167;F8VRV5;F8VXL2;F8VXI7	P63167;F8VRV5;F8VXL2	Dynein light chain 1, cytoplasmic	DYNLL1	4	10.366	52.8	1.21e-211	4616900000	7	1.0232	1.0163	1.0468	1.02868
Q96FJ2	Q96FJ2	Dynein light chain 2, cytoplasmic	DYNLL2	1	10.35	52.8	3.74e-47	229700000	3	1.1174	1.0488	1.0154	1.05969
B1AKR6;Q9NP97;B4DFR2;H3BQI1;Q8TF09;Q7Z4M1;Q9NP97-2;H3BPA0;H3BNG9	B1AKR6;Q9NP97;B4DFR2;H3BQI1;Q8TF09	Dynein light chain roadblock-type 1;Dynein light chain roadblock-type 2	DYNLRB1;DYNLRB2	9	16.253	56.8	3.76e-42	554080000	6	0.99585	1.0515	1.0088	1.01844
P63172;Q5VTU3	P63172;Q5VTU3	Dynein light chain Tctex-type 1	DYNLT1	2	12.452	35.4	2.71e-193	53431000	2	0.95228	1.0124	1.0131	0.992178
Q13627;Q13627-2;Q13627-5;F8WAP0	Q13627;Q13627-2;Q13627-5;F8WAP0	Dual specificity tyrosine-phosphorylation-regulated kinase 1A	DYRK1A	4	85.583	6	4.98e-19	16385000	2	0.77404	0.74254	0.74181	0.752648
O75461;G5E936;O75461-2	O75461;G5E936;O75461-2	Transcription factor E2F6	E2F6	3	31.844	12.5	6.05e-13	12906000	1	0.93384	0.79142	0.74964	0.821317
H7C2Q8;Q99848	H7C2Q8;Q99848	Probable rRNA-processing protein EBP2	EBNA1BP2	2	40.684	31	2.82e-31	1560700000	9	0.96953	0.9937	0.9753	0.979456
O95905-3;O95905;O95905-2;C9J316;F2Z2R1	O95905-3;O95905;O95905-2	Protein SGT1	ECD	5	76.507	21.1	5.41e-67	202580000	5	0.93864	0.8926	0.92763	0.919412
Q13011;M0R248;M0QZW4	Q13011;M0R248	Delta(3,5)-Delta(2,4)-dienoyl-CoA isomerase, mitochondrial	ECH1	3	35.816	70.7	0	2797800000	12	0.97151	0.98947	0.95161	0.97074
Q9NTX5;Q9NTX5-2;Q9NTX5-3;Q9NTX5-6;H0Y5L2;E9PJS8;F2Z2D6;H0Y525	Q9NTX5;Q9NTX5-2;Q9NTX5-3;Q9NTX5-6;H0Y5L2;E9PJS8;F2Z2D6;H0Y525	Ethylmalonyl-CoA decarboxylase	ECHDC1	8	33.698	13	7.74e-10	2970500	2	0.76282	NaN	1.0037	0.87501
P30084	P30084	Enoyl-CoA hydratase, mitochondrial	ECHS1	1	31.387	70	0	5827000000	17	0.97543	0.96635	0.96295	0.968229
P42126;Q96DC0;P42126-2;H3BS70	P42126;Q96DC0;P42126-2;H3BS70	Enoyl-CoA delta isomerase 1, mitochondrial	ECI1;DCI	4	32.816	41.1	4.5e-131	1140100000	8	0.97384	0.94328	1.0032	0.973132
O75521-2;C9J000;C9JB63;F8WAW4	O75521-2;C9J000		ECI2	4	39.609	53.5	1.3e-92	397340000	12	0.91903	0.92752	0.90978	0.918748
J3KN16;Q5VYK3;R4GMY1;F6XAQ5;Q5VYK5;R4GMY3	J3KN16;Q5VYK3	Proteasome-associated protein ECM29 homolog	ECM29	6	223.69	23.5	1.73e-190	853370000	28	0.90409	0.91007	0.89498	0.903025
Q9BQ95;K7EMM0;Q9BQ95-2;K7EPL5;Q9BQ95-3	Q9BQ95;K7EMM0;Q9BQ95-2;K7EPL5;Q9BQ95-3	Evolutionarily conserved signaling intermediate in Toll pathway, mitochondrial	ECSIT	5	49.148	10.7	1.28e-10	23047000	2	0.90895	1.0778	1.0524	1.01023
Q8WWZ3;Q8WWZ3-2	Q8WWZ3;Q8WWZ3-2	Ectodysplasin-A receptor-associated adapter protein	EDARADD	2	24.802	8.4	6.05e-41	1477100	1	0.81081	0.93477	0.87307	0.871414
Q96F86;H3BN89;H3BPW9;H3BPN4;H3BQ37;H3BSQ0;H3BU87;H3BQP5;H3BTH0;H3BMB8;H3BNJ7;H3BTF8	Q96F86;H3BN89	Enhancer of mRNA-decapping protein 3	EDC3	12	56.077	42.9	5.59e-42	392190000	10	1.08	1.0088	0.94616	1.01018
Q6P2E9;Q6P2E9-2;I3L2F4;I3L3M2;I3L0V0	Q6P2E9;Q6P2E9-2	Enhancer of mRNA-decapping protein 4	EDC4	5	151.66	37	0	1478500000	29	1.0244	0.99864	1.0395	1.02071
O60869;O60869-2	O60869;O60869-2	Endothelial differentiation-related factor 1	EDF1	2	16.368	40.5	7.82e-63	5517700000	6	1.0024	1.0053	1.0274	1.01164
Q15075	Q15075	Early endosome antigen 1	EEA1	1	162.46	20.1	2.33e-195	511170000	16	1.0087	1.0264	1.0411	1.02531
P68104;Q5VTE0;Q5JR01;A6PW80	P68104;Q5VTE0	Elongation factor 1-alpha 1;Putative elongation factor 1-alpha-like 3	EEF1A1;EEF1A1P5	4	50.14	74.2	0	219350000000	35	0.99496	0.98904	0.9946	0.992863
Q05639	Q05639	Elongation factor 1-alpha 2	EEF1A2	1	50.47	70.6	0	4246500000	10	1.0658	1.029	1.0572	1.05055
P24534;C9JZW3;F2Z2G2;F8WF65	P24534;C9JZW3	Elongation factor 1-beta	EEF1B2	4	24.763	61.3	0	27801000000	11	0.94157	0.95061	0.96774	0.953245
E9PRY8;P29692-2;P29692;E9PK01;E9PI39;E9PQ49;E9PQZ1;H0YCK7;E9PL12;E9PPR1;E9PIZ1;E9PMW7;H0YE72;H0YE58;E9PK72;E9PKK3;E9PQC9;E9PJD0;E9PNW6	E9PRY8;P29692-2;P29692;E9PK01;E9PI39;E9PQ49;E9PQZ1;H0YCK7;E9PL12;E9PPR1;E9PIZ1;E9PMW7	Elongation factor 1-delta	EEF1D	19	76.569	22.1	0	19436000000	11	1.0527	1.0689	1.061	1.06085
P29692-3;E9PL71;E9PN91	P29692-3;E9PL71;E9PN91		EEF1D	3	28.558	58.8	0	86469000	1	NaN	1.2226	1.0078	1.11002
P29692-4;E9PK06	P29692-4;E9PK06		EEF1D	2	29.07	50	0	6638900	1	1.1703	NaN	1.3997	1.27987
O43324;C9J1V9;D6RBD7;O43324-2;H0YAL7;D6RCQ0	O43324;C9J1V9;D6RBD7;O43324-2;H0YAL7	Eukaryotic translation elongation factor 1 epsilon-1	EEF1E1	6	19.81	26.4	2.35e-45	420820000	3	0.96552	0.9657	0.91931	0.949923
P26641;B4DTG2	P26641;B4DTG2	Elongation factor 1-gamma	EEF1G	2	50.118	47.6	8.45e-292	32601000000	16	0.99289	0.97331	0.99171	0.985929
P13639	P13639	Elongation factor 2	EEF2	1	95.337	84.5	0	152510000000	71	1.0976	1.1058	1.0998	1.10106
Q96C19;H0Y4Y4	Q96C19;H0Y4Y4	EF-hand domain-containing protein D2	EFHD2	2	26.697	42.9	1.97e-35	245100000	6	0.91517	0.97105	0.94123	0.942207
Q7Z2Z2;Q7Z2Z2-2;REV__Q13156	Q7Z2Z2;Q7Z2Z2-2	Elongation factor Tu GTP-binding domain-containing protein 1	EFTUD1	3	125.43	20.4	1.03e-54	65975000	11	0.93243	0.82998	0.87722	0.878882
Q15029;K7EJ81;Q15029-2;K7EP67;K7EJ74;K7EIT3;K7EIV5	Q15029;K7EJ81;Q15029-2	116 kDa U5 small nuclear ribonucleoprotein component	EFTUD2	7	109.43	73.5	0	9381400000	49	0.94937	0.94171	0.95007	0.947042
Q9GZT9;Q9GZT9-2;Q9GZT9-3;Q9H6Z9;G3V3M1	Q9GZT9;Q9GZT9-2;Q9GZT9-3	Egl nine homolog 1	EGLN1	5	46.02	26.5	2.92e-38	997330000	6	0.93734	0.89548	1.0169	0.948587
Q8NDI1;Q8NDI1-2;Q8NDI1-3;B5MC86;C9K0H9	Q8NDI1;Q8NDI1-2;Q8NDI1-3;B5MC86;C9K0H9	EH domain-binding protein 1	EHBP1	5	140.02	2.2	1.09e-07	10115000	1	NaN	0.9732	0.72601	0.840567
Q9H4M9;C9JC03;C9IZH1;C9JIJ3;C9J2Z4;C9JDQ8	Q9H4M9;C9JC03	EH domain-containing protein 1	EHD1	6	60.626	24.7	6.82e-42	149390000	6	1.0021	0.94787	0.91953	0.955891
Q9H223	Q9H223	EH domain-containing protein 4	EHD4	1	61.174	26.8	7.37e-86	306380000	11	0.96965	1.0086	1.1337	1.03501
Q9H9B1;Q9H9B1-3;Q9H9B1-2;Q9H9B1-4	Q9H9B1;Q9H9B1-3	Histone-lysine N-methyltransferase EHMT1	EHMT1	4	141.46	7.2	3.62e-15	91529000	5	0.78511	0.947	0.8577	0.86074
Q96KQ7;Q96KQ7-2;Q96KQ7-3;A2ABF9;A2ABF8	Q96KQ7;Q96KQ7-2;Q96KQ7-3	Histone-lysine N-methyltransferase EHMT2	EHMT2	5	132.37	7	4.65e-93	18680000	5	0.89476	0.5606	0.99044	0.792007
P41567	P41567	Eukaryotic translation initiation factor 1	EIF1	1	12.732	87.6	1.34e-166	2907500000	12	1.0422	1.0835	1.0226	1.04913
Q8N9N8;E9PRR8;E9PS76;E9PLI6;E9PS30;E9PQD0	Q8N9N8;E9PRR8;E9PS76;E9PLI6;E9PS30;E9PQD0	Probable RNA-binding protein EIF1AD	EIF1AD	6	19.053	10.3	0.00029909	13735000	1	0.90821	1.0967	0.88325	0.958192
P47813;O14602;A6NJH9	P47813;O14602	Eukaryotic translation initiation factor 1A, X-chromosomal;Eukaryotic translation initiation factor 1A, Y-chromosomal	EIF1AX;EIF1AY	3	16.46	70.8	0	1614700000	10	1.0655	1.0688	1.0929	1.07566
O60739	O60739	Eukaryotic translation initiation factor 1b	EIF1B	1	12.823	84.1	9.54e-191	28797000	2	0.92927	0.92051	0.9482	0.932589
Q9BY44;F8WAE5;B4DQ14;B4DF96;Q9BY44-2;C9IZE1;H7C5R5;H7C5Q3;F8WAT3;F8WF18	Q9BY44;F8WAE5;B4DQ14;B4DF96	Eukaryotic translation initiation factor 2A	EIF2A	10	64.989	41.7	5.82e-105	1564600000	13	0.92559	0.90093	0.93512	0.920433
P19525;P19525-2;C9JZT2	P19525;P19525-2	Interferon-induced, double-stranded RNA-activated protein kinase	EIF2AK2	3	62.094	33.4	1.61e-171	648260000	14	1.0526	0.99575	1.0239	1.02382
Q14232;F5H0D0;B4DGX0;H0YGG4	Q14232;F5H0D0;B4DGX0	Translation initiation factor eIF-2B subunit alpha	EIF2B1	4	33.712	27.5	3.78e-18	66908000	6	1.1174	1.2472	1.105	1.15479
P49770;G3V5E5;H0YJJ8;H0YK01	P49770	Translation initiation factor eIF-2B subunit beta	EIF2B2	4	38.989	29.1	3.02e-23	144490000	6	0.77445	0.8122	0.81337	0.7998
Q9NR50;Q9NR50-2;Q9NR50-3;H0Y580;Q5QP88	Q9NR50;Q9NR50-2;Q9NR50-3;H0Y580	Translation initiation factor eIF-2B subunit gamma	EIF2B3	5	50.24	16.4	4.75e-46	554340000	4	0.89111	0.91935	0.91996	0.91004
Q9UI10;E7ERK9;F8W8L6;H7C2L8	Q9UI10;E7ERK9;F8W8L6	Translation initiation factor eIF-2B subunit delta	EIF2B4	4	57.557	25.8	1.79e-258	336860000	7	0.86332	0.92496	0.87167	0.886235
Q13144;E9PC74;C9JRD9;H7C2X0	Q13144;E9PC74	Translation initiation factor eIF-2B subunit epsilon	EIF2B5	4	80.379	17.1	1.58e-20	99516000	6	0.89262	0.85387	0.85999	0.868662
P41214;P41214-2;Q5SY38	P41214;P41214-2;Q5SY38	Eukaryotic translation initiation factor 2D	EIF2D;LGTN	3	64.706	21.1	1.89e-40	82387000	6	0.93063	0.92222	0.91344	0.92207
P05198;G3V4T5;H0YJS4	P05198;G3V4T5;H0YJS4	Eukaryotic translation initiation factor 2 subunit 1	EIF2S1	3	36.112	74.3	0	8102100000	23	1.0295	1.0306	1.0043	1.02139
P20042	P20042	Eukaryotic translation initiation factor 2 subunit 2	EIF2S2	1	38.388	60.4	0	2813100000	21	1.0233	1.0191	0.98841	1.01015
P41091;Q2VIR3;F8W810;Q2VIR3-2;H7BZU1	P41091;Q2VIR3;F8W810;Q2VIR3-2	Eukaryotic translation initiation factor 2 subunit 3;Putative eukaryotic translation initiation factor 2 subunit 3-like protein	EIF2S3;EIF2S3L	5	51.109	60.2	0	9007100000	25	1.0196	1.0246	1.0167	1.02029
Q14152;F5H335	Q14152;F5H335	Eukaryotic translation initiation factor 3 subunit A	EIF3A	2	166.57	31	0	5514100000	32	1.0009	0.99456	1.0291	1.00808
P55884-2;P55884;C9JQN7;C9JZG1	P55884-2;P55884	Eukaryotic translation initiation factor 3 subunit B	EIF3B	4	99.028	36.4	9.36e-296	5961300000	20	0.91481	0.89357	0.9152	0.907803
Q99613;H3BRV0;B5ME19;H3BPE4;H3BPE3;H3BTY8	Q99613;H3BRV0;B5ME19	Eukaryotic translation initiation factor 3 subunit C	EIF3C;EIF3CL	6	105.34	35.4	0	4800500000	30	0.98168	0.97819	0.99571	0.985164
O15371;B4DVY1;B0QYA5;B0QYA7;B0QYA6;B0QYA8;B0QYA4;B0QYA3	O15371;B4DVY1;B0QYA5	Eukaryotic translation initiation factor 3 subunit D	EIF3D	8	63.972	45.6	0	5774400000	18	0.99293	0.98095	0.9632	0.97895
P60228;E5RGA2;E5RHS5;H0YBR5;H0YAW4;E5RIT4;E5RII3;E5RJ25;E5RIP5;H0YBP5	P60228;E5RGA2	Eukaryotic translation initiation factor 3 subunit E	EIF3E	10	52.22	36	2.35e-114	1462100000	13	1.0272	0.99964	1.0566	1.02755
B0QY89;Q9Y262;Q9Y262-2;B0QY90;C9K0Q7;C9JHP4;H7C3A0;H0Y7E6	B0QY89;Q9Y262;Q9Y262-2;B0QY90	Eukaryotic translation initiation factor 3 subunit L	EIF3EIP;EIF3L	8	70.901	41	0	1733900000	20	1.0042	1.0179	1.0359	1.01925
B3KSH1;O00303;B4DEW9;H0YDT6;E9PQV8	B3KSH1;O00303;B4DEW9	Eukaryotic translation initiation factor 3 subunit F	EIF3F	5	39.146	40.3	0	1951600000	9	0.89709	0.94952	0.93423	0.926683
O75821;K7ENA8;K7EL20;K7ER90;K7EL60;K7EP16;K7ENH0	O75821;K7ENA8;K7EL20;K7ER90	Eukaryotic translation initiation factor 3 subunit G	EIF3G	7	35.611	51.6	2.48e-213	3250100000	9	0.7841	0.77718	0.7836	0.78162
Q13347;Q5TFK1	Q13347	Eukaryotic translation initiation factor 3 subunit I	EIF3I	2	36.501	72.6	6.79e-217	7954300000	15	1.0556	1.0224	1.0446	1.04077
O75822;F5H425;B4DUI3;H0YGJ7;H0YLP3	O75822;F5H425;B4DUI3	Eukaryotic translation initiation factor 3 subunit J	EIF3J	5	29.062	48.1	1.5e-156	1657800000	9	1.0141	0.90916	0.98063	0.966961
Q9UBQ5;K7ERF1;B7ZAM9;K7EMQ9;K7ES31;K7EQM4;K7EK53;B4DQ48	Q9UBQ5;K7ERF1;B7ZAM9;K7EMQ9;K7ES31	Eukaryotic translation initiation factor 3 subunit K	EIF3K	8	25.059	45.4	7.57e-203	1749300000	9	0.9519	0.98686	1.0117	0.98318
Q7L2H7;B4E2Q4;H0YCQ8;J3KNJ2;E9PN86;E7ESM3;E9PRY0;E9PRI2	Q7L2H7;B4E2Q4;H0YCQ8;J3KNJ2	Eukaryotic translation initiation factor 3 subunit M	EIF3M	8	42.502	35	1.9e-109	198620000	8	0.99865	0.99037	0.98038	0.989772
B3KS98;O15372;E5RJT0;E5RGU4	B3KS98;O15372;E5RJT0	Eukaryotic translation initiation factor 3 subunit H	EIF3S3;EIF3H	4	41.581	42.6	0	2791700000	10	0.99733	1.0176	1.0509	1.02171
P60842;P60842-2;J3KT12;J3QS69;J3KTB5;J3QL43;J3KSZ0;J3QR64;J3KS25;J3QLN6;J3QKZ9;J3KTN0;B4E102;J3KT04;J3KS93;J3QL52;J3KSN7;J3QQP0	P60842;P60842-2;J3KT12;J3QS69;J3KTB5;J3QL43;J3KSZ0;J3QR64	Eukaryotic initiation factor 4A-I	EIF4A1	18	46.153	75.4	0	56068000000	29	1.058	1.0563	1.0552	1.0565
P38919;I3L3H2	P38919	Eukaryotic initiation factor 4A-III	EIF4A3	2	46.871	58.2	0	11813000000	21	1.0754	1.0832	1.0539	1.07076
E7EX17;P23588;B4DS13;F8VX11;F8VP89;F8VSC7;F8W0K0;F8VYE9;F8VRU1	E7EX17;P23588;B4DS13	Eukaryotic translation initiation factor 4B	EIF4B	9	69.697	14.4	1.67e-36	1935700000	6	0.99297	0.97818	1.0267	0.999078
P06730-2;P06730;D6RBW1;P06730-3;D6RFJ3	P06730-2;P06730;D6RBW1;P06730-3;D6RFJ3	Eukaryotic translation initiation factor 4E	EIF4E	5	28.777	26.6	6.14e-56	2997300000	4	0.98187	0.93511	0.95192	0.956105
Q13541	Q13541	Eukaryotic translation initiation factor 4E-binding protein 1	EIF4EBP1	1	12.58	77.1	1.75e-37	955090000	7	0.5768	0.55899	0.58458	0.573356
Q13542	Q13542	Eukaryotic translation initiation factor 4E-binding protein 2	EIF4EBP2	1	12.939	30.8	9.53e-08	33704000	2	NaN	1	2.1804	1.47662
Q9NRA8-3;Q9NRA8;B1AKL4;Q9NRA8-2;B4DR76;B0QYZ7;B1AKL5;H7C0J7	Q9NRA8-3;Q9NRA8;B1AKL4;Q9NRA8-2;B4DR76	Eukaryotic translation initiation factor 4E transporter	EIF4ENIF1	8	108.33	19.9	7.23e-26	124510000	8	0.94697	0.95832	1.0838	0.994486
Q04637-9;Q04637-8;Q04637;E7EUU4;Q04637-3;C9K073;C9JIH5	Q04637-9;Q04637-8;Q04637;E7EUU4;Q04637-3	Eukaryotic translation initiation factor 4 gamma 1	EIF4G1	7	176.23	34.6	0	11480000000	39	1.0065	1.006	0.99666	1.00304
D3DQV9;P78344;H0Y3P2;P78344-2;H0YCH5;H0YD77;H0YEC5;E9PKF8	D3DQV9;P78344;H0Y3P2;P78344-2;H0YCH5	Eukaryotic translation initiation factor 4 gamma 2	EIF4G2	8	102.33	27	7.58e-200	702900000	14	1.0521	1.0243	0.97408	1.01631
O43432-3;O43432;F5H564;Q504Z1;F5H8J4;B1AN89;O43432-2;B4DXR2;Q5SWD1;Q5SWD0	O43432-3;O43432;F5H564;Q504Z1;F5H8J4	Eukaryotic translation initiation factor 4 gamma 3	EIF4G3	10	177.28	11.8	1.65e-192	53449000	7	1.1263	0.99176	1.004	1.03896
Q15056;Q15056-2	Q15056;Q15056-2	Eukaryotic translation initiation factor 4H	EIF4H	2	27.385	52.4	3.15e-147	2968700000	10	0.98997	1.01	0.98681	0.995541
P55010;H0YN40;H0YLZ1;H0YM54;H0YMJ8;H0YK11;H0YK29	P55010;H0YN40;H0YLZ1	Eukaryotic translation initiation factor 5	EIF5	7	49.222	38.7	7.27e-60	1146000000	14	1.0909	1.1231	1.092	1.1019
P63241-2;P63241;I3L504;I3L397;Q6IS14;Q9GZV4;C9J4W5;C9J7B5;F8WCJ1	P63241-2;P63241;I3L504;I3L397;Q6IS14;Q9GZV4;C9J4W5;C9J7B5;F8WCJ1	Eukaryotic translation initiation factor 5A-1;Eukaryotic translation initiation factor 5A-1-like;Eukaryotic translation initiation factor 5A-2	EIF5A;EIF5AL1;EIF5A2	9	20.17	69.6	0	61458000000	15	0.98746	0.99732	0.99718	0.993976
O60841	O60841	Eukaryotic translation initiation factor 5B	EIF5B	1	138.83	39.6	0	6331300000	29	1.0024	0.99702	0.97595	0.991724
P56537;P56537-2;B7ZBH1;F8WDS6;F8WD20	P56537;P56537-2	Eukaryotic translation initiation factor 6	EIF6	5	26.599	62	2.56e-245	7090900000	9	1.0041	0.98923	0.99235	0.995206
Q9BQ52;G5E9D5;Q9BQ52-4;E7ES68;Q9BQ52-2;Q9BQ52-3;H7C2I4;J3QL08;J3QRS2	Q9BQ52;G5E9D5;Q9BQ52-4;E7ES68;Q9BQ52-2;Q9BQ52-3	Zinc phosphodiesterase ELAC protein 2	ELAC2	9	92.218	48.2	0	1372100000	21	1.016	1.0474	1.0355	1.03289
B4DVB8;Q15717;M0QZR9;M0R055;B1AM49;B1APY8;P26378-3;P26378;B1APY9;P26378-5;P26378-2;P26378-4	B4DVB8;Q15717;M0QZR9	ELAV-like protein 1	ELAVL1	12	38.996	55.5	0	10494000000	20	1.0356	1.0263	1.0163	1.02604
Q15723;Q15723-1;Q15723-3;Q15723-2;E9PCX3;Q15723-4;D6R9B1;Q99607;P32519;P32519-2;D6RHI1	Q15723;Q15723-1;Q15723-3;Q15723-2;E9PCX3;Q15723-4;D6R9B1	ETS-related transcription factor Elf-2	ELF2	11	63.966	14.8	3.94e-07	15778000	3	NaN	0.86101	1.0651	0.957633
P55199	P55199	RNA polymerase II elongation factor ELL	ELL	1	68.264	5	6.29e-06	15626000	3	1.2363	0.95748	1.1704	1.1148
B4DRL5;Q96JJ3;Q5JVZ5;Q7Z5G9;F5GZP8;B4DZ20;H0YCM7;Q5JVZ8	B4DRL5;Q96JJ3;Q5JVZ5;Q7Z5G9;F5GZP8;B4DZ20;H0YCM7;Q5JVZ8	Engulfment and cell motility protein 2	ELMO2	8	83.958	6.8	2.57e-06	22889000	2	NaN	0.99114	1.3658	1.16349
Q8IZ81;D6RBS5	Q8IZ81;D6RBS5	ELMO domain-containing protein 2	ELMOD2	2	34.96	10.2	8.99e-09	92481000	2	1.0683	1.136	1.2544	1.15037
K7EMV4;K7EQ44;K7EPC8;P60002;K7EN05	K7EMV4;K7EQ44;K7EPC8;P60002;K7EN05	Transcription elongation factor 1 homolog	ELOF1	5	13.273	15	2.85e-66	295190000	1	1.1254	1.0523	1.1056	1.09399
Q9BW60;Q9BW60-2	Q9BW60;Q9BW60-2	Elongation of very long chain fatty acids protein 1	ELOVL1	2	32.662	4.7	1.56e-16	5156800	1	1.1325	1.1227	1.1651	1.13996
Q9NYP7-2;Q9NYP7;E2QRH7	Q9NYP7-2;Q9NYP7;E2QRH7	Elongation of very long chain fatty acids protein 5	ELOVL5	3	38.402	13.2	2.48e-15	83504000	3	1.1438	1.1217	1.1226	1.12932
Q6IA86-6;Q6IA86;Q6IA86-5;Q6IA86-3;Q6IA86-2;Q6IA86-7;Q6IA86-4	Q6IA86-6;Q6IA86;Q6IA86-5;Q6IA86-3;Q6IA86-2;Q6IA86-7	Elongator complex protein 2	ELP2	7	99.987	10	1.33e-18	135980000	3	0.81897	0.90661	0.95922	0.893036
Q9H9T3;E5RG26	Q9H9T3;E5RG26	Elongator complex protein 3	ELP3	2	62.258	3.7	1.38e-08	2602600	2	0.79374	0.96959	0.91312	0.889061
P50402;Q5HY57;F8WEQ1	P50402;Q5HY57	Emerin	EMD	3	28.994	53.1	2.77e-288	2830000000	8	1.0402	1.0385	1.074	1.05077
Q92979	Q92979	Ribosomal RNA small subunit methyltransferase NEP1	EMG1	1	26.72	32.4	1.65e-13	120060000	5	0.86931	0.95679	1.057	0.957978
Q9Y6C2;H0Y7A0	Q9Y6C2;H0Y7A0	EMILIN-1	EMILIN1	2	106.67	1.4	0.0011001	83508000	1	1.0009	1.0859	1.1461	1.07597
O95834-3;O95834-2;K7EIK7;O95834;C9JRL6;K7EKU5;K7EII6;K7EKG3;K7ERY9;K7EQR0;K7ELI8;K7EIM1;K7ERR2;K7ERR9;K7ELB2	O95834-3;O95834-2;K7EIK7;O95834;C9JRL6;K7EKU5;K7EII6	Echinoderm microtubule-associated protein-like 2	EML2	15	92.069	9.5	8.78e-16	62092000	4	1.0284	1.049	1.0438	1.04036
Q9HC35;B5MBZ0;Q9HC35-2;F2Z2B5	Q9HC35;B5MBZ0;Q9HC35-2	Echinoderm microtubule-associated protein-like 4	EML4	4	108.91	24.7	8.88e-124	1272400000	15	1.0587	1.0416	0.99563	1.03163
Q8N8S7;Q8N8S7-2	Q8N8S7;Q8N8S7-2	Protein enabled homolog	ENAH	2	66.509	26.9	4.59e-191	939570000	11	1.0239	0.98451	1.0059	1.00464
Q14249	Q14249	Endonuclease G, mitochondrial	ENDOG	1	32.62	10.8	4.26e-10	31077000	2	1.0581	1.2	1.0065	1.08519
P06733;P06733-2;K7EM90;E5RGZ4;K7EKN2;K7EPM1;E5RG95;E5RI09	P06733;P06733-2	Alpha-enolase	ENO1	8	47.168	79.7	0	290250000000	44	1.0305	1.0271	1.0272	1.02827
P09104;B7Z2X9;F5H0C8;F5H1C3;U3KQP4	P09104;B7Z2X9;F5H0C8	Gamma-enolase;Enolase	ENO2	5	47.268	50.2	0	1759200000	11	1.07	1.0789	1.1386	1.09542
P13929;P13929-2;P13929-3	P13929;P13929-2;P13929-3	Beta-enolase	ENO3	3	46.986	19.8	0	40794000	1	1.0481	1.0578	0.91214	1.00374
Q9UHY7;D6RA00	Q9UHY7;D6RA00	Enolase-phosphatase E1	ENOPH1	2	28.932	26.8	5.6e-65	60259000	4	1.0622	1.0768	1.1427	1.09335
Q7L5Y1-4;Q7L5Y1;J3QL81;Q7L5Y1-2;B3KSL6;J3QSB6;J3QL99;F5H1W8	Q7L5Y1-4;Q7L5Y1;J3QL81;Q7L5Y1-2;B3KSL6;J3QSB6;J3QL99;F5H1W8	Mitochondrial enolase superfamily member 1	ENOSF1	8	50.169	8.2	9.19e-10	7298300	2	1.0541	1.0251	3.1012	1.49644
P22413;E9PE72	P22413;E9PE72	Ectonucleotide pyrophosphatase/phosphodiesterase family member 1;Alkaline phosphodiesterase I;Nucleotide pyrophosphatase	ENPP1	2	104.92	5.7	2.47e-12	57361000	2	1.1278	1.1002	1.0256	1.08366
Q5T5H1;C9JUF4;A6NMQ3;O43768-4;O43768-3;O43768-9;O43768;O43768-2;O43768-7;O43768-5;O43768-6;O43768-8	Q5T5H1;C9JUF4;A6NMQ3;O43768-4;O43768-3;O43768-9;O43768;O43768-2;O43768-7;O43768-5;O43768-6	Alpha-endosulfine	ENSA	12	20.994	43.3	3.92e-62	1537200000	5	1.0802	1.0835	1.0822	1.08197
Q9NPA8;Q9NPA8-2;E5RHX8;E5RJ84;E5RHT9;E5RI00;J3KNT2	Q9NPA8;Q9NPA8-2;E5RHX8	Enhancer of yellow 2 transcription factor homolog	ENY2	7	11.528	36.6	1.97e-10	84871000	3	1.0117	1.0119	0.98608	1.00315
G3XAI5;O95936	G3XAI5;O95936	Eomesodermin homolog	EOMES	2	74.851	4.1	8.48e-14	1951600	1	0.95831	1.128	0.88811	0.986493
Q09472	Q09472	Histone acetyltransferase p300	EP300	1	264.16	5.9	7.43e-54	82123000	5	0.98314	1.1125	1.1096	1.06666
Q96L91;Q96L91-2;Q96L91-5;Q96L91-3;Q96L91-4	Q96L91;Q96L91-2;Q96L91-5;Q96L91-3;Q96L91-4	E1A-binding protein p400	EP400	5	343.48	3.6	9.88e-17	64701000	4	0.78922	0.94151	0.76277	0.827572
P11171;P11171-2;P11171-3;P11171-4;P11171-5;P11171-6;E9PEW9;P11171-7	P11171;P11171-2;P11171-3;P11171-4;P11171-5;P11171-6;E9PEW9	Protein 4.1	EPB41	8	97.016	23.7	4.46e-66	282080000	10	0.99406	0.96393	0.96563	0.974443
O43491;E9PHY5;O43491-4;E9PK52;O43491-3;E9PII3;O43491-2;Q6R5J7;H0Y5B0;E9PMV8;Q6ZSX4;E9PMG5;E9PQD2;E9PIG0;E9PRG1;E9PQN0;E9PJP4;E9PN54	O43491;E9PHY5;O43491-4;E9PK52;O43491-3;E9PII3;O43491-2	Band 4.1-like protein 2	EPB41L2	18	112.59	32.4	0	1940300000	20	0.98988	1.0117	1.0196	1.00698
Q9HCM4;Q9HCM4-3;Q9HCM4-4;Q9HCM4-2	Q9HCM4;Q9HCM4-3;Q9HCM4-4;Q9HCM4-2	Band 4.1-like protein 5	EPB41L5	4	81.855	9	1.92e-07	8280900	2	0.76091	1.0333	0.75456	0.840268
B5MCA4;P16422;C9JKY3	B5MCA4;P16422;C9JKY3	Epithelial cell adhesion molecule	EPCAM	3	37.893	13.7	4.74e-31	104230000	3	1.0344	1.0028	1.0006	1.01248
P29317	P29317	Ephrin type-A receptor 2	EPHA2	1	108.27	4	2.72e-05	88648000	2	1.1125	0.98781	0.94621	1.0131
P54760;Q96L35	P54760;Q96L35	Ephrin type-B receptor 4	EPHB4	2	108.27	3.6	1.49e-08	15590000	1	1.1738	1.1152	1.3452	1.20757
P07099;B1AQP9;B1AQP8	P07099	Epoxide hydrolase 1	EPHX1	3	52.948	26.2	1.16e-25	330320000	7	1.0185	0.94352	0.99935	0.986605
Q9Y6I3-1;Q9Y6I3;Q9Y6I3-3	Q9Y6I3-1;Q9Y6I3;Q9Y6I3-3	Epsin-1	EPN1	3	69.039	15.1	1.09e-38	55510000	5	1.0287	1.0807	1.0248	1.04443
E9PPU0	E9PPU0		EPPK1	1	264.62	20.6	3.2e-295	9040300	1	1.0332	1.3391	1.1203	1.15729
P58107	P58107	Epiplakin	EPPK1	1	555.61	38.3	0	2178400000	30	1.1869	1.1472	1.1726	1.16878
P07814;REV__Q9HBE4;REV__Q9HBE4-2	P07814	Bifunctional glutamate/proline--tRNA ligase;Glutamate--tRNA ligase;Proline--tRNA ligase	EPRS	3	170.59	55	0	13301000000	71	0.91425	0.92217	0.91788	0.918094
P42566;B1AUU8;P42566-2;H7BYP0	P42566;B1AUU8;P42566-2;H7BYP0	Epidermal growth factor receptor substrate 15	EPS15	4	98.655	9.3	5.47e-11	56556000	4	1.1961	1.2664	1.1163	1.19135
Q9UBC2-2;Q9UBC2;M0R165;Q9UBC2-3;Q9UBC2-4;M0R2S2;M0R3I1;M0R1V5;M0R330;K7EJR2	Q9UBC2-2;Q9UBC2;M0R165;Q9UBC2-3;Q9UBC2-4;M0R2S2	Epidermal growth factor receptor substrate 15-like 1	EPS15L1	10	99.605	32.5	0	329170000	13	1.0185	1.0558	0.96875	1.01372
Q12929;B4DX66	Q12929;B4DX66	Epidermal growth factor receptor kinase substrate 8	EPS8	2	91.88	11.1	9.68e-15	12720000	4	1.0351	0.79753	0.98291	0.932712
Q9C0D9;C9JAG1	Q9C0D9;C9JAG1	Ethanolaminephosphotransferase 1	EPT1	2	45.246	4.5	5.51e-31	19088000	1	0.91197	1.034	0.93694	0.959557
O75616;K7EQJ8	O75616;K7EQJ8	GTPase Era, mitochondrial	ERAL1	2	48.349	3.9	1.87e-39	40774000	1	1.0412	0.96603	1.0913	1.03155
Q96RT1-8;Q96RT1;Q96RT1-2;Q96RT1-9;Q96RT1-3;Q96RT1-5;Q96RT1-4;Q96RT1-6;Q96RT1-7	Q96RT1-8;Q96RT1;Q96RT1-2;Q96RT1-9;Q96RT1-3;Q96RT1-5;Q96RT1-4;Q96RT1-6;Q96RT1-7	Protein LAP2	ERBB2IP	9	159.02	2.7	2.2e-17	7986300	2	0.98505	1.3766	0.95573	1.09027
Q8IUD2;Q8IUD2-3;G8JLD3;Q8IUD2-2;Q8IUD2-5;K7EPP6;K7EPD6;K7EP25	Q8IUD2;Q8IUD2-3;G8JLD3;Q8IUD2-2	ELKS/Rab6-interacting/CAST family member 1	ERC1	8	128.08	8.7	2.84e-22	46743000	5	0.86788	0.96499	1.0671	0.963228
P19447;G3V1S1;H7C309	P19447;G3V1S1	TFIIH basal transcription factor complex helicase XPB subunit	ERCC3	3	89.277	9.2	2e-75	260600000	4	0.93586	0.88435	0.82846	0.881797
Q92889	Q92889	DNA repair endonuclease XPF	ERCC4	1	104.48	2.6	5.79e-15	6867900	1	0.94733	1.1615	1.1796	1.09082
Q2NKX8;B5MDQ0	Q2NKX8;B5MDQ0	DNA excision repair protein ERCC-6-like	ERCC6L	2	141.1	9.7	5.24e-19	94615000	5	1.0699	1.0209	0.97827	1.02234
P84090;G3V279	P84090	Enhancer of rudimentary homolog	ERH	2	12.259	84.6	0	19065000000	8	1.0468	1.0454	1.0663	1.05279
Q8IV48;E5RIV7	Q8IV48;E5RIV7	3-5 exoribonuclease 1	ERI1	2	40.063	7.4	2.09e-06	16427000	1	1.3924	NaN	1.3975	1.39495
O75477	O75477	Erlin-1	ERLIN1	1	38.925	12.7	9.44e-35	308470000	2	1.1324	1.1159	1.092	1.11331
O94905;E5RHW4;B0QZ43;E5RJ09	O94905;E5RHW4	Erlin-2	ERLIN2	4	37.839	24.5	3.59e-39	103110000	5	1.0256	1.0534	1.0279	1.03556
Q96HE7;G3V3E6;G3V5B3;G3V503;G3V2H0	Q96HE7;G3V3E6;G3V5B3	ERO1-like protein alpha	ERO1L	5	54.392	48.9	1.66e-274	1117900000	18	0.93981	0.87679	0.94085	0.918654
P30040;F8VY02;F8W1G0;P30040-2	P30040;F8VY02	Endoplasmic reticulum resident protein 29	ERP29	4	28.993	47.5	2.71e-160	3802800000	7	0.97152	0.97248	1.0219	0.988356
Q9BS26	Q9BS26	Endoplasmic reticulum resident protein 44	ERP44	1	46.971	41.9	2.27e-127	1057400000	11	1.069	1.1324	1.0774	1.09258
Q56NI9;E5RFE4;Q49AP4	Q56NI9;E5RFE4;Q49AP4	N-acetyltransferase ESCO2	ESCO2	3	68.306	7.5	6.35e-06	15887000	2	0.92178	NaN	0.88226	0.901804
P10768;H7BZT7;U3KQT1	P10768;H7BZT7	S-formylglutathione hydrolase	ESD	3	31.462	79.1	3.8e-260	3859300000	17	0.98728	1.0205	0.98024	0.995853
Q9H501	Q9H501	ESF1 homolog	ESF1	1	98.795	14.6	1.9e-31	90420000	5	1.0743	1.0427	1.3134	1.13735
Q14674;Q14674-2;H3BRX7	Q14674;Q14674-2	Separin	ESPL1	3	233.17	2.1	5.51e-07	18646000	3	1.1216	0.78461	NaN	0.938093
Q9H6T0;Q9H6T0-2	Q9H6T0;Q9H6T0-2	Epithelial splicing regulatory protein 2	ESRP2	2	78.4	4.5	4.98e-07	421340	1	0.93958	0.99805	NaN	0.968374
Q9BSJ8-2;Q9BSJ8;F8VZB1	Q9BSJ8-2;Q9BSJ8	Extended synaptotagmin-1	ESYT1	3	124	25.9	2.4e-82	664090000	19	1.0499	1.0388	0.95859	1.01493
A0FGR8-6;A0FGR8;A0FGR8-2;H7BXI1;A0FGR8-5;F2Z3K9	A0FGR8-6;A0FGR8;A0FGR8-2;H7BXI1;A0FGR8-5;F2Z3K9	Extended synaptotagmin-2	ESYT2	6	104.71	9.3	2.11e-78	336990000	4	0.97372	0.92379	0.88782	0.927778
P62495;B7Z7P8;Q96CG1;I3L492;D6RCB3;D6RJE8	P62495;B7Z7P8;Q96CG1	Eukaryotic peptide chain release factor subunit 1	ETF1	6	49.03	40.7	9.06e-123	2336500000	10	0.99639	1.0234	1.0132	1.01094
P13804;P13804-2;H0YLU7;H0YNX6;H0YL12;H0YK49;H0YKF0;H0YL83;H0YM12;J3KN60	P13804;P13804-2;H0YLU7;H0YNX6;H0YL12;H0YK49;H0YKF0	Electron transfer flavoprotein subunit alpha, mitochondrial	ETFA	10	35.079	70	0	6083500000	21	0.98477	0.95863	0.9728	0.972008
P38117-2;P38117;M0QY67	P38117-2;P38117	Electron transfer flavoprotein subunit beta	ETFB	3	37.434	44.2	4.27e-292	5542600000	13	0.98631	0.96249	0.98945	0.979342
Q16134;J3KND9	Q16134;J3KND9	Electron transfer flavoprotein-ubiquinone oxidoreductase, mitochondrial	ETFDH	2	68.495	11.5	4.18e-241	42581000	4	0.8406	1.0283	0.95706	0.938749
M0QXB5;O95571	M0QXB5;O95571	Protein ETHE1, mitochondrial	ETHE1	2	28.444	10.8	1.77e-06	8334400	1	NaN	1.172	1.0312	1.09935
Q01844-5;Q01844;Q01844-3;B0QYK0;Q01844-6;C9JGE3;Q01844-2;H7BY36;Q01844-4;F8WC90	Q01844-5;Q01844;Q01844-3;B0QYK0;Q01844-6;C9JGE3;Q01844-2;H7BY36	RNA-binding protein EWS	EWSR1	10	68.965	9.1	1.9e-225	2307900000	4	0.99247	1.0059	1.037	1.01162
Q9NVH0;Q9NVH0-2;C9JLF4	Q9NVH0;Q9NVH0-2	Exonuclease 3-5 domain-containing protein 2	EXD2	3	70.352	7.4	6.06e-17	14956000	3	0.98298	0.96076	1.023	0.98858
Q9NV70;Q9NV70-2	Q9NV70;Q9NV70-2	Exocyst complex component 1	EXOC1	2	101.98	13.2	2.79e-15	113440000	8	1.1963	1.0142	0.93947	1.0446
Q96KP1;G8JLK9	Q96KP1	Exocyst complex component 2	EXOC2	2	104.07	4	2.98e-09	26262000	3	0.91466	1.0586	0.69338	0.875631
Q17RC7	Q17RC7	Exocyst complex component 3-like protein 4	EXOC3L4	1	79.895	4.8	1.05e-06	27244000	4	0.76266	1.0824	0.83179	0.882221
Q96A65;B7Z321;Q96A65-2;F5GZT1	Q96A65;B7Z321;Q96A65-2	Exocyst complex component 4	EXOC4	4	110.5	8	9.04e-38	102460000	5	0.99385	0.97048	0.88966	0.950263
Q8TAG9;E7EW84;F2Z2Q3;B1AP46	Q8TAG9;E7EW84;F2Z2Q3;B1AP46	Exocyst complex component 6	EXOC6	4	93.721	3.7	1.86e-09	49875000	2	1.0762	0.99044	1.0213	1.02871
Q9UPT5;Q9UPT5-6;Q9UPT5-1;Q9UPT5-5;B4DJ07;Q9UPT5-2;Q9UPT5-4;K7ERQ5;C9JKC2;C9JME6	Q9UPT5;Q9UPT5-6;Q9UPT5-1;Q9UPT5-5;B4DJ07;Q9UPT5-2	Exocyst complex component 7	EXOC7	10	83.381	13.9	1.57e-25	149810000	7	1.0067	1.0516	0.98032	1.01245
Q8IYI6	Q8IYI6	Exocyst complex component 8	EXOC8	1	81.798	21.4	9.83e-74	147070000	7	0.99243	0.98147	1.1133	1.02738
Q9Y3B2;B1AMU7;B1AMU4;R4GMQ7;R4GNH9;B1AMU3	Q9Y3B2;B1AMU7;B1AMU4;R4GMQ7;R4GNH9	Exosome complex component CSL4	EXOSC1;RP11-452K12.9	6	21.452	29.7	0	892860000	5	0.95909	1.0201	0.98601	0.988085
Q01780;Q01780-2;B4DKG8;K7EJ37	Q01780;Q01780-2;B4DKG8	Exosome component 10	EXOSC10	4	100.83	32.4	3.22e-70	666450000	19	0.97407	0.99955	0.95282	0.975293
Q13868;A3KFL4;A3KFL2;B4DKK6;A3KFL5;A3KFL1	Q13868;A3KFL4;A3KFL2;B4DKK6;A3KFL5;A3KFL1	Exosome complex component RRP4	EXOSC2	6	32.789	32.1	4.5e-27	82708000	8	1.1356	1.1272	1.1979	1.15314
Q9NQT5;Q9NQT5-2	Q9NQT5;Q9NQT5-2	Exosome complex component RRP40	EXOSC3	2	29.572	49.1	9.2e-137	492560000	5	0.94232	0.78158	0.8739	0.863398
Q9NPD3;E9PI41;E9PPI9	Q9NPD3;E9PI41;E9PPI9	Exosome complex component RRP41	EXOSC4	3	26.383	11.8	2.07e-07	28799000	2	0.95576	0.83289	1.1687	0.976217
Q9NQT4;M0R050;M0R102	Q9NQT4;M0R050	Exosome complex component RRP46	EXOSC5	3	25.249	25.5	3.82e-41	87807000	4	0.98379	1.0929	1.2206	1.09484
Q5RKV6	Q5RKV6	Exosome complex component MTR3	EXOSC6	1	28.235	25.4	2.3e-34	745140000	4	1.0757	1.0131	0.96584	1.01722
Q15024	Q15024	Exosome complex component RRP42	EXOSC7	1	31.821	44.3	9.77e-30	218660000	7	1.0878	1.0981	1.0963	1.09406
Q96B26	Q96B26	Exosome complex component RRP43	EXOSC8	1	30.039	30.4	5.14e-27	334470000	4	0.86268	0.81247	0.84461	0.839662
Q06265-2;Q06265;D6RIY6;Q06265-4;Q06265-3;D6R905;D6RA17;H0Y9L5;D6RAP4	Q06265-2;Q06265;D6RIY6;Q06265-4;Q06265-3;D6R905	Exosome complex component RRP45	EXOSC9	9	50.803	8.1	1.88e-10	112670000	3	1.0047	1.0375	0.99193	1.0112
Q99504;Q8IVX7;B4DIR7;B4DNZ7;Q99504-2	Q99504;Q8IVX7;B4DIR7;B4DNZ7;Q99504-2	Eyes absent homolog 3	EYA3	5	62.662	4.5	4e-06	111990000	1	0.61578	0.78903	NaN	0.697043
Q15910-2;Q15910;Q15910-4;Q15910-3;Q15910-5;G3XAL2	Q15910-2;Q15910;Q15910-4;Q15910-3	Histone-lysine N-methyltransferase EZH2	EZH2	6	86.017	9.7	1.31e-08	62602000	3	0.91843	1.005	0.94	0.953777
P15311;E7EQR4;E9PNP4	P15311;E7EQR4	Ezrin	EZR	3	69.412	37.4	1.02e-196	2184100000	14	1.1207	1.0728	1.0973	1.09676
Q9Y624;B7Z941	Q9Y624	Junctional adhesion molecule A	F11R	2	32.583	20.4	6.88e-16	72395000	3	0.90954	1.2619	1.3714	1.16324
Q01469;I6L8B7;A8MUU1	Q01469;I6L8B7	Fatty acid-binding protein, epidermal	FABP5	3	15.164	89.6	0	8054800000	16	1.0954	1.0988	1.1075	1.10055
Q13158	Q13158	Protein FADD	FADD	1	23.279	38.5	1.15e-49	49840000	3	1.051	1.1183	1.1368	1.10141
O60427;H7C2V0	O60427;H7C2V0	Fatty acid desaturase 1	FADS1	2	51.964	13.5	1.42e-27	55828000	3	1.0421	1.1835	0.98427	1.06675
O95864;O95864-3;O95864-2;B7Z634	O95864;O95864-3;O95864-2;B7Z634	Fatty acid desaturase 2	FADS2	4	52.259	11.3	6.54e-07	97947000	3	0.86909	0.9925	0.75393	0.866381
Q9UNN5;Q9UNN5-2;B1ANM7;B3KT28;B4DEJ6	Q9UNN5;Q9UNN5-2;B1ANM7;B3KT28;B4DEJ6	FAS-associated factor 1	FAF1	5	73.953	14.5	5.2e-16	16242000	5	0.87202	0.74789	0.92559	0.845138
Q96CS3	Q96CS3	FAS-associated factor 2	FAF2	1	52.623	29	1.29e-216	429720000	9	1.0019	0.98841	1.0168	1.0023
P16930;Q53XA7;H0YLC7	P16930;Q53XA7;H0YLC7	Fumarylacetoacetase	FAH;DKFZp686F13224	3	46.374	28.4	1.07e-40	236910000	6	0.92419	0.92167	0.89121	0.912233
Q6P587-3;Q6P587-2;Q6P587	Q6P587-3;Q6P587-2;Q6P587	Acylpyruvase FAHD1, mitochondrial	FAHD1	3	27.128	30.6	3.68e-145	333690000	5	0.99921	0.88014	0.88679	0.92047
Q6P2I3;Q96GK7;C9JGM0;C9J5B6	Q6P2I3;Q96GK7	Fumarylacetoacetate hydrolase domain-containing protein 2B;Fumarylacetoacetate hydrolase domain-containing protein 2A	FAHD2B;FAHD2A	4	34.613	30.6	7.22e-42	201730000	6	0.86711	0.87855	0.90394	0.883067
Q9NVQ4-2;Q9NVQ4-3;Q9NVQ4;C9JDZ2	Q9NVQ4-2;Q9NVQ4-3;Q9NVQ4;C9JDZ2	Fas apoptotic inhibitory molecule 1	FAIM	4	24.04	33.3	4.99e-17	78625000	6	1.289	1.3392	1.375	1.33393
Q9BTL3	Q9BTL3	RNMT-activating mini protein	FAM103A1	1	14.381	14.4	2.12e-05	6560800	1	1.6602	1.6147	NaN	1.63729
Q9H098;C9JW51;C9JQ40;C9J6N5;C9J3Q3;C9JP05;C9J6Y8;C9JYP1;F8WCJ2	Q9H098;C9JW51;C9JQ40;C9J6N5;C9J3Q3;C9JP05;C9J6Y8;C9JYP1;F8WCJ2	Protein FAM107B	FAM107B	9	15.558	13.7	1.63e-15	69190000	1	0.78258	0.84185	0.92676	0.848354
Q6SJ93;Q6SJ93-2;E9PS27	Q6SJ93;Q6SJ93-2	Protein FAM111B	FAM111B	3	84.673	6.3	6.4e-07	26050000	3	NaN	1.0687	1.1017	1.08507
Q8IWE2	Q8IWE2	Protein NOXP20	FAM114A1	1	60.741	8	2.21e-07	20659000	1	0.547	0.69418	0.47884	0.566522
Q9NRY5;E7ESJ7;E5RGF9;E5RFK2;E5RHI8	Q9NRY5;E7ESJ7;E5RGF9	Protein FAM114A2	FAM114A2	5	55.468	22.2	1.1e-26	25234000	5	0.95262	0.94649	1.0078	0.968583
Q8IWF6	Q8IWF6	Protein FAM116A	FAM116A	1	69.574	3.3	2.63e-05	371030	1	1.5374	1.0294	NaN	1.25801
Q6P1L5;Q6P1L5-2	Q6P1L5;Q6P1L5-2	Protein FAM117B	FAM117B	2	61.967	13.8	4.08e-07	7597400	3	1.0169	0.57808	1.1556	0.879072
Q9BPY3;J3KP39;E9PMJ2;G3V179;E9PIM5;E9PMW3	Q9BPY3;J3KP39;E9PMJ2;G3V179;E9PIM5;E9PMW3	Protein FAM118B	FAM118B	6	39.499	8	2.69e-06	2262000	1	1.437	NaN	0.84705	1.10327
Q9NZB2;Q9NZB2-6;Q9NZB2-4;Q9NZB2-5;Q9NZB2-2	Q9NZB2;Q9NZB2-6;Q9NZB2-4	Constitutive coactivator of PPAR-gamma-like protein 1	FAM120A	5	121.89	26.2	8.32e-67	375340000	15	0.97908	0.92313	0.9952	0.965303
Q96E09	Q96E09	Protein FAM122A	FAM122A	1	30.529	12.5	1.55e-34	44852000	2	1.2761	1.1384	1.1186	1.17567
Q7Z309-3;Q7Z309-2;Q7Z309;Q7Z309-4;Q7Z309-5	Q7Z309-3;Q7Z309-2;Q7Z309;Q7Z309-4	Protein FAM122B	FAM122B	5	29.099	16.2	5.27e-23	149340000	3	1.1911	1.149	1.2356	1.19138
Q9BZQ8	Q9BZQ8	Protein Niban	FAM129A	1	103.13	18.3	8.72e-27	125090000	8	0.94526	1.0626	0.95874	0.987508
Q96TA1;Q96TA1-2	Q96TA1;Q96TA1-2	Niban-like protein 1	FAM129B	2	84.137	27.9	2.06e-71	237630000	10	0.94363	0.98531	0.91718	0.948294
Q86VR2;K7ENF4;K7EJ34;K7ELM8;K7EMF4;K7ENZ6	Q86VR2	Protein FAM134C	FAM134C	6	51.396	22.7	5.16e-13	57739000	4	1.0541	1.0433	1.0161	1.03771
E7EQY1;Q96C01;C9JF51;C9J2Y4	E7EQY1;Q96C01	Protein FAM136A	FAM136A	4	26.776	32.7	3.22e-17	220850000	6	0.84518	1.0009	1.0638	0.965458
Q96A26;F8W7Q4;E9PH05	Q96A26;F8W7Q4;E9PH05	Protein FAM162A	FAM162A	3	17.342	13	0.0007523	12711000	1	2.5043	2.7227	NaN	2.61122
Q9Y6X4;D6RB01;D6R953;D6RC41;Q9Y6X4-2;D6RFI5	Q9Y6X4;D6RB01	Protein FAM169A	FAM169A	6	74.954	24.8	2.5e-61	206840000	7	0.97218	0.83215	0.96295	0.920133
Q15018	Q15018	BRISC complex subunit Abro1	FAM175B	1	46.9	23.6	6.13e-23	102460000	4	0.87128	0.90179	0.9424	0.904689
Q9H8M7;Q9H8M7-2	Q9H8M7	Protein FAM188A	FAM188A	2	49.724	16.2	9.55e-35	114510000	4	1.1146	0.95285	0.95289	1.00399
Q9GZU8;H3BMX9;H3BUL4;H3BP64;H3BSY6;H3BTP8;H3BTI2;H3BQQ6;H3BU93;H3BSF0;Q6P4H7;H3BN22;H3BPF9;H3BPH9	Q9GZU8;H3BMX9;H3BUL4;H3BP64;H3BSY6;H3BTP8;H3BTI2;H3BQQ6;H3BU93;H3BSF0;Q6P4H7;H3BN22	Protein FAM192A	FAM192A;NIP30	14	28.912	19.7	4.86e-80	125480000	4	0.93993	0.92042	0.88542	0.914977
I3L4Q0;I3L317;C9JLW8;I3L2L5;I3L3A7	I3L4Q0;I3L317;C9JLW8;I3L2L5;I3L3A7	Protein FAM195B	FAM195B	5	12.95	33.1	7.02e-11	230250000	3	1.0787	0.98323	0.89616	0.983212
P0CB43;Q9BTY7	P0CB43;Q9BTY7	Protein FAM203B;Protein FAM203A	FAM203B;FAM203A	2	42.128	6.2	6.54e-09	1703600	1	0.84383	0.82962	0.7075	0.791201
Q9NSI2;Q9NSI2-2	Q9NSI2;Q9NSI2-2	Protein FAM207A	FAM207A	2	25.456	21.3	1.78e-21	35886000	3	0.7561	0.70417	0.75582	0.738287
Q9UK61;Q9UK61-4;Q9UK61-3;Q9UK61-2	Q9UK61;Q9UK61-4;Q9UK61-3;Q9UK61-2	Protein FAM208A	FAM208A	4	189.03	3.8	1.48e-10	4205000	3	0.79912	1.1016	1.0183	0.964208
Q9BRX8;Q9BRX8-2	Q9BRX8;Q9BRX8-2	Redox-regulatory protein FAM213A	FAM213A	2	25.764	7.9	0.00036512	4313300	1	1.0111	NaN	0.97685	0.993827
Q641Q2;Q641Q2-2;E7ESD2;F8W7U3;F5GY39;B1AP61	Q641Q2;Q641Q2-2;E7ESD2;F8W7U3	WASH complex subunit FAM21A	FAM21A	6	147.18	22	1.83e-185	169620000	13	1.0059	1.0274	1.0353	1.02279
Q92520;C9JMN4;C9JP35	Q92520;C9JMN4;C9JP35	Protein FAM3C	FAM3C	3	24.68	16.7	2.12e-07	34172000	2	1.442	1.4684	1.3382	1.41507
Q5VSL9;Q5VSL9-4	Q5VSL9	Protein FAM40A	FAM40A	2	95.575	7.5	3.58e-15	24427000	3	0.86498	0.91469	0.83157	0.869747
B4DMU4;Q6NSW5;Q8TCE6;Q8TCE6-2	B4DMU4;Q6NSW5;Q8TCE6;Q8TCE6-2	Protein FAM45B;Protein FAM45A	FAM45A;FAM45B	4	23.307	23.8	4.93e-06	34854000	2	0.96358	1.2081	1.3194	1.15378
Q9NUQ9;Q9NW21;Q9H0Q0	Q9NUQ9;Q9NW21	Protein FAM49B	FAM49B	3	36.748	26.2	2.04e-57	220880000	7	0.96717	0.94351	0.91818	0.942741
Q14320;B0S8I6;Q9Y247	Q14320;B0S8I6	Protein FAM50A	FAM50A	3	40.241	15.3	2.47e-17	901310000	5	1.2317	1.1392	1.2254	1.19801
Q9H019;Q9H019-3;E9PLD2;E9PPF9	Q9H019;Q9H019-3;E9PLD2;E9PPF9	Protein FAM54B	FAM54B	4	31.957	9.6	4.25e-22	4755700	2	1.2295	1.1154	1.0786	1.13939
Q8N5J2	Q8N5J2	Protein FAM63A	FAM63A	1	51.777	2.8	0.00078709	702310	1	0.98729	0.82844	NaN	0.904384
Q96TC7;H0YLG5;Q96TC7-2;H0YMB1;H0YNE5	Q96TC7;H0YLG5;Q96TC7-2;H0YMB1	Regulator of microtubule dynamics protein 3	FAM82A2	5	52.118	26	1.11e-66	168530000	7	1.0962	1.1277	1.0403	1.08746
Q96KN1	Q96KN1	Protein FAM84B	FAM84B	1	34.474	13.9	6.86e-17	102910000	2	1.0808	0.89353	0.9284	0.964265
Q9UBU6	Q9UBU6	Protein FAM8A1	FAM8A1	1	44.123	14	1.29e-64	156160000	3	0.91437	1.0276	1.1598	1.02907
Q658Y4;E7ER68;G3V120	Q658Y4;E7ER68	Protein FAM91A1	FAM91A1	3	93.908	15	1.6e-71	36175000	6	1.0996	1.136	0.80694	1.00265
Q9Y3D0;H3BNV7;J3KS95	Q9Y3D0;H3BNV7	Mitotic spindle-associated MMXD complex subunit MIP18	FAM96B	3	17.663	39.9	2.73e-46	674460000	4	0.96044	0.95567	0.89564	0.936779
Q8NCA5;Q8NCA5-2;E9PH82;B4DT23;C9J3G8	Q8NCA5;Q8NCA5-2;E9PH82;B4DT23	Protein FAM98A	FAM98A	5	55.4	27.9	6.84e-161	420060000	7	0.92984	0.97679	0.95563	0.953893
Q52LJ0-2;Q52LJ0;H0YNA1	Q52LJ0-2;Q52LJ0	Protein FAM98B	FAM98B	3	45.547	45	1.05e-237	1419800000	11	0.94689	0.95907	0.94169	0.949189
Q17RN3;Q17RN3-2;K7EQT7;K7EQL1	Q17RN3;Q17RN3-2;K7EQT7;K7EQL1	Protein FAM98C	FAM98C	4	37.329	10.3	1.1e-71	53976000	2	1.3218	1.9797	4.087	2.20321
Q8IZT9;H7C346	Q8IZT9;H7C346	Protein FAM9C	FAM9C	2	19.21	8.4	0.0087008	143030000	1	0.89258	0.88721	0.90579	0.895159
Q9BXW9;Q9BXW9-2;Q9BXW9-3;H7BZJ7;Q9BXW9-4	Q9BXW9;Q9BXW9-2;Q9BXW9-3	Fanconi anemia group D2 protein	FANCD2	5	166.46	3.8	2.71e-92	44906000	4	0.95147	1.105	0.99938	1.01663
Q9NVI1;Q9NVI1-1;Q9NVI1-2;F8W7R3;H3BP78;Q9NVI1-4;H3BMG4;H3BT54;H3BQE2;H3BS60	Q9NVI1;Q9NVI1-1;Q9NVI1-2;F8W7R3	Fanconi anemia group I protein	FANCI	10	149.32	15.6	9.41e-75	471260000	12	0.88265	0.9994	0.95295	0.94377
C9JME2;Q9Y4F1-2;Q9Y4F1;M0QXT1;M0QYB0;Q9Y4F1-3	C9JME2;Q9Y4F1-2;Q9Y4F1;M0QXT1;M0QYB0;Q9Y4F1-3	FERM, RhoGEF and pleckstrin domain-containing protein 1	FARP1	6	122.09	4.6	2.46e-09	53103000	2	0.90799	NaN	0.67675	0.783889
Q9Y285;K7ER00;B4E363;K7ER16;K7EPH2;K7EK06;K7ERS0	Q9Y285;K7ER00;B4E363;K7ER16	Phenylalanine--tRNA ligase alpha subunit	FARSA	7	57.563	53.3	0	4614800000	17	0.92046	0.89692	0.91778	0.911659
Q9NSD9;F5H6Y1	Q9NSD9;F5H6Y1	Phenylalanine--tRNA ligase beta subunit	FARSB	2	66.115	62.3	0	2801600000	24	0.94715	0.9738	0.92961	0.950014
P25445;P25445-6;H7C5Z8;P25445-7;P25445-4;P25445-5	P25445;P25445-6;H7C5Z8;P25445-7;P25445-4;P25445-5	Tumor necrosis factor receptor superfamily member 6	FAS	6	37.732	8.7	9.83e-91	200740000	3	1.2024	1.2585	1.171	1.2101
P49327;J3KTF0	P49327	Fatty acid synthase;[Acyl-carrier-protein] S-acetyltransferase;[Acyl-carrier-protein] S-malonyltransferase;3-oxoacyl-[acyl-carrier-protein] synthase;3-oxoacyl-[acyl-carrier-protein] reductase;3-hydroxypalmitoyl-[acyl-carrier-protein] dehydratase;Enoyl-[acyl-carrier-protein] reductase;Oleoyl-[acyl-carrier-protein] hydrolase	FASN	2	273.42	65	0	98587000000	118	0.98921	0.98913	0.98867	0.989003
Q9NYY8;Q9NYY8-2	Q9NYY8;Q9NYY8-2	FAST kinase domain-containing protein 2	FASTKD2	2	81.462	7.5	8.95e-09	30255000	4	1.1563	1.787	NaN	1.43747
Q7L8L6	Q7L8L6	FAST kinase domain-containing protein 5	FASTKD5	1	86.573	2.5	3.75e-12	13118000	1	1.055	0.85936	0.95898	0.954434
E9PR30;P62861	E9PR30;P62861	40S ribosomal protein S30	FAU	2	10.905	12.2	2.75e-09	2019900000	3	1.0491	1.0667	1.0565	1.05741
P22087;M0R2Q4;M0QXL5;M0R299;M0R0P1;M0R2B0;M0R1H0;M0R2U2;R4GMW7;A6NHQ2	P22087;M0R2Q4;M0QXL5;M0R299;M0R0P1	rRNA 2-O-methyltransferase fibrillarin	FBL	10	33.784	58.9	1.17e-180	14468000000	16	1.0406	1.041	1.0436	1.04173
P35556;E9PHW4	P35556;E9PHW4	Fibrillin-2	FBN2	2	314.77	1	1.29e-10	7207400	1	1.3799	1.7037	1.563	1.54312
Q96ME1;F5H4Z4;Q96ME1-4;H0Y6I6;Q96ME1-2;Q96ME1-3	Q96ME1;F5H4Z4;Q96ME1-4;H0Y6I6;Q96ME1-2;Q96ME1-3	F-box/LRR-repeat protein 18	FBXL18	6	88.34	5.2	5.6e-08	15332000	2	1.2709	1.3308	0.94559	1.16943
Q8NEZ5;Q8NEZ5-3;H3BTH6;H3BRE0;Q8NEZ5-2	Q8NEZ5;Q8NEZ5-3	F-box only protein 22	FBXO22	5	44.508	11.2	1.68e-18	106470000	3	1.068	1.3726	1.0715	1.16244
Q6PIJ6-2;Q6PIJ6	Q6PIJ6-2;Q6PIJ6	F-box only protein 38	FBXO38	2	125.96	6.3	7.14e-10	13604000	3	NaN	0.79239	0.81218	0.802224
P0C2W1	P0C2W1	F-box/SPRY domain-containing protein 1	FBXO45	1	30.632	14.3	2.98e-19	23853000	1	1.0416	1.1806	1.1854	1.13385
Q9UKT8;Q9UKT8-2	Q9UKT8;Q9UKT8-2	F-box/WD repeat-containing protein 2	FBXW2	2	51.511	2.6	0.0010943	490010	1	0.93458	0.62764	0.88134	0.802583
J3KNW0;Q0JRZ9;Q0JRZ9-3;H7BXJ4;Q0JRZ9-2;H0YAE2	J3KNW0;Q0JRZ9;Q0JRZ9-3	FCH domain only protein 2	FCHO2	6	88.921	11	2.25e-29	16157000	3	1.1044	0.99774	0.48438	0.811166
P37268;E9PNM1;B4DJE5;E9PJG4	P37268;E9PNM1;B4DJE5	Squalene synthase	FDFT1	4	48.115	12.9	1.9e-13	45815000	4	0.99326	1.1163	0.97789	1.02733
P14324;P14324-2	P14324;P14324-2	Farnesyl pyrophosphate synthase	FDPS	2	48.275	37.7	1.45e-188	3010300000	11	0.96143	0.95161	0.97351	0.962142
P10109	P10109	Adrenodoxin, mitochondrial	FDX1	1	19.393	21.2	5.66e-08	68347000	2	1.3866	1.0741	1.031	1.15368
P22570-3;P22570-7;P22570-2;P22570;P22570-4;P22570-5;P22570-6;J3QQX3;G3V0F2;J3QKZ8;J3QQW7	P22570-3;P22570-7;P22570-2;P22570;P22570-4;P22570-5;P22570-6;J3QQX3;G3V0F2	NADPH:adrenodoxin oxidoreductase, mitochondrial	FDXR	11	58.303	47.2	4.74e-63	481160000	14	0.92585	0.90851	0.93775	0.923959
P22830-2;P22830;K7ELX4;K7EKP7;K7EJX5;K7EJM8;K7EPN2	P22830-2;P22830;K7ELX4	Ferrochelatase, mitochondrial	FECH	7	48.624	31.7	5.18e-63	400130000	7	0.83108	0.81101	0.83903	0.826956
P39748;P39748-2;I3L3E9;F5H1Y3	P39748;P39748-2;I3L3E9	Flap endonuclease 1	FEN1	4	42.592	56.1	4.45e-261	2001700000	14	1.0389	1.0558	1.0802	1.05816
Q96AC1-3;Q96AC1;Q96AC1-2;H0YJ34;G3V3J0;H0YJB6	Q96AC1-3;Q96AC1;Q96AC1-2;H0YJ34	Fermitin family homolog 2	FERMT2	6	78.675	32.6	8.22e-58	155920000	10	1.0049	0.93986	1.076	1.00539
Q9UID3;E9PKX7;E9PRV0;Q9UID3-2;E9PQD5;E9PKE5;E9PJ36;H0YEE1;H0YCB7	Q9UID3;E9PKX7;E9PRV0;Q9UID3-2;E9PQD5;E9PKE5	Protein fat-free homolog	FFR;C11orf2	9	86.041	6.8	4.95e-36	58517000	4	0.99242	1.0604	0.97098	1.00722
P98174	P98174	FYVE, RhoGEF and PH domain-containing protein 1	FGD1	1	106.56	7.3	1.01e-23	52166000	2	0.81098	0.91636	0.93611	0.886069
O95684;O95684-2	O95684;O95684-2	FGFR1 oncogene partner	FGFR1OP	2	43.064	11	2.53e-195	233380000	2	1.0397	1.0467	1.0328	1.03972
P07954;P07954-2	P07954;P07954-2	Fumarate hydratase, mitochondrial	FH	2	54.636	50	0	1419400000	13	1.0019	1.0129	1.002	1.00559
Q13642-1;Q5JXI8;Q13642;Q5JXI3;Q5JXH7;Q5JXH8;Q13642-3;Q5JXH9;Q5JXI0	Q13642-1;Q5JXI8;Q13642;Q5JXI3;Q5JXH7;Q5JXH8;Q13642-3;Q5JXH9	Four and a half LIM domains protein 1	FHL1	9	31.895	63.2	0	8265400000	16	0.99283	0.9836	0.98584	0.987415
J3KNW4;Q14192	J3KNW4;Q14192	Four and a half LIM domains protein 2	FHL2	2	44.205	14.9	5.03e-11	26734000	3	1.0255	0.88736	1.3397	1.06827
Q9Y613;B4DVN5	Q9Y613;B4DVN5	FH1/FH2 domain-containing protein 1	FHOD1	2	126.55	9	4.05e-12	28330000	4	0.99583	1.0356	0.99172	1.00752
Q6UN15;Q6UN15-5;Q6UN15-3;Q6UN15-4;H0Y8P7	Q6UN15;Q6UN15-5;Q6UN15-3;Q6UN15-4	Pre-mRNA 3-end-processing factor FIP1	FIP1L1	5	66.526	37.2	6.28e-200	692950000	10	0.98683	1.0057	1.0229	1.00504
Q96AY3;K7ESG6;H0Y827;Q9H6J3;K7ELI6;C9JPC3	Q96AY3;K7ESG6	Peptidyl-prolyl cis-trans isomerase FKBP10	FKBP10	6	64.244	15.5	3.74e-21	230060000	6	0.86389	0.91002	0.88896	0.887423
Q9NYL4;F8VU90;Q9NYL4-2	Q9NYL4;F8VU90;Q9NYL4-2	Peptidyl-prolyl cis-trans isomerase FKBP11;Peptidyl-prolyl cis-trans isomerase	FKBP11	3	22.18	9	2.99e-06	49960000	1	1.0118	0.96222	0.97388	0.982407
Q5T1M5;Q5T1M5-2;Q5T1M5-3	Q5T1M5;Q5T1M5-2	FK506-binding protein 15	FKBP15	3	133.63	12.3	3.38e-16	64317000	6	1.0738	0.9603	0.89118	0.972222
P62942	P62942	Peptidyl-prolyl cis-trans isomerase FKBP1A	FKBP1A	1	11.951	87	2.16e-246	6985600000	8	1.075	1.0766	1.0851	1.07889
P26885;F5H0N4	P26885;F5H0N4	Peptidyl-prolyl cis-trans isomerase FKBP2;Peptidyl-prolyl cis-trans isomerase	FKBP2	2	15.649	19.7	3.47e-05	17326000	2	1.2603	1.0512	1.3937	1.22681
Q00688;G3V5F2	Q00688	Peptidyl-prolyl cis-trans isomerase FKBP3	FKBP3	2	25.177	53.1	1.55e-277	11208000000	15	1.0266	1.0333	1.0285	1.02946
Q02790;F5H1U3;H0YFG2	Q02790	Peptidyl-prolyl cis-trans isomerase FKBP4;Peptidyl-prolyl cis-trans isomerase FKBP4, N-terminally processed	FKBP4	3	51.804	75.6	0	25254000000	36	1.001	0.99339	0.98837	0.99424
Q13451;Q13451-2;B7Z7Z8	Q13451;Q13451-2	Peptidyl-prolyl cis-trans isomerase FKBP5	FKBP5	3	51.212	41.6	0	1956700000	13	1.0552	1.01	1.0486	1.03774
J3KQ73;Q14318-2;Q14318;M0R2K9;Q14318-3;M0R2Q6;U3KQ64;M0R1S6;M0R1Q0;U3KQI1	J3KQ73;Q14318-2;Q14318;M0R2K9	Peptidyl-prolyl cis-trans isomerase FKBP8	FKBP8	10	47.143	27.7	1.08e-258	1086900000	9	0.99972	1.0169	1.021	1.0125
Q8NFF5;Q8NFF5-2;Q5T196;Q8NFF5-3;Q8NFF5-5;Q8NFF5-4;Q5T191	Q8NFF5;Q8NFF5-2;Q5T196;Q8NFF5-3;Q8NFF5-5;Q8NFF5-4	FAD synthase;Molybdenum cofactor biosynthesis protein-like region;FAD synthase region	FLAD1	7	65.265	10.6	6.51e-40	34929000	3	0.82481	0.81842	0.96854	0.867926
Q13045;Q13045-3;Q13045-2;J3KS54;J3QQQ2;K7EQZ7;K7EP27;K7EP37	Q13045;Q13045-3;Q13045-2	Protein flightless-1 homolog	FLII	8	144.75	14.6	2.73e-208	374230000	10	1.0467	1.034	1.0402	1.04029
P21333;P21333-2;Q5HY54;E9PHF0;F8WE98;H0Y5C6;H0Y5F3;H7C2E7	P21333;P21333-2;Q5HY54	Filamin-A	FLNA	8	280.74	59.5	0	58305000000	113	0.9819	0.97759	0.98641	0.98196
O75369;O75369-9;O75369-2;O75369-3;O75369-6;O75369-7;E7EN95;O75369-4;O75369-5	O75369;O75369-9;O75369-2;O75369-3;O75369-6;O75369-7;E7EN95;O75369-4;O75369-5	Filamin-B	FLNB	9	278.16	33.8	0	2554400000	44	0.98696	1.0019	0.99877	0.995856
Q14315;Q14315-2	Q14315;Q14315-2	Filamin-C	FLNC	2	291.02	2.1	1.7e-50	84161000	3	NaN	0.90836	0.8815	0.894829
O75955;B4DVY7;A2AB10;A2AB12;A2AB13;A2AB09;A2AB11;A2ABJ5	O75955;B4DVY7;A2AB10;A2AB12;A2AB13	Flotillin-1	FLOT1	8	47.355	46.6	8.31e-47	482920000	13	0.99512	0.97808	0.98219	0.985103
E7EMK3;J3QLD9;Q14254;K7EKW9	E7EMK3;J3QLD9;Q14254	Flotillin-2	FLOT2	4	53.137	31.3	8.71e-57	401940000	10	1.0163	0.94798	1.028	0.996792
P35916;E9PD35;P35916-1	P35916;E9PD35;P35916-1	Vascular endothelial growth factor receptor 3	FLT4	3	152.76	1.8	4.33e-05	22964000	2	1.0194	1.07	1.0149	1.03447
Q9Y5Y0;H7C3Z2;Q9Y5Y0-2	Q9Y5Y0;H7C3Z2;Q9Y5Y0-2	Feline leukemia virus subgroup C receptor-related protein 1	FLVCR1	3	59.862	5.8	2.44e-08	8193500	2	0.93888	1.1307	0.99522	1.01849
Q96CP2;I3L1Y9;I3L4I0	Q96CP2	FLYWCH family member 2	FLYWCH2	3	14.563	49.3	1.07e-10	361970000	3	0.77266	0.74122	0.74839	0.753971
Q9NZ56;B4DP05;B0QZD5	Q9NZ56;B4DP05;B0QZD5	Formin-2	FMN2	3	180.1	2.3	4.25e-07	5305800	2	NaN	0.72866	1.413	1.01469
Q06787;Q06787-3;Q06787-7;Q06787-5;Q06787-4;Q06787-6;G8JL90;Q06787-2;G3V0J0;Q06787-8;A8MQB8;G8JLE9;Q8IXW7;F8W871	Q06787;Q06787-3;Q06787-7;Q06787-5;Q06787-4;Q06787-6;G8JL90;Q06787-2;G3V0J0;Q06787-8;A8MQB8;G8JLE9;Q8IXW7	Fragile X mental retardation protein 1	FMR1	14	71.174	36.2	1.05e-152	1342900000	15	0.92125	0.90556	0.91821	0.914981
E9PGQ4;H0Y7W6	E9PGQ4;H0Y7W6		FNBP1	2	70.323	13	3.5e-83	50273000	5	0.91102	1.6373	1.2579	1.23339
S4R347;Q5T0N5-5;Q5T0N5-4;J3QSS4;Q5T0N5;Q5T0N5-2;Q5T0N5-3	S4R347;Q5T0N5-5;Q5T0N5-4;J3QSS4;Q5T0N5;Q5T0N5-2;Q5T0N5-3	Formin-binding protein 1-like	FNBP1L	7	70.525	9.4	2.51e-05	24583000	2	1.0128	NaN	1.2549	1.12737
Q8N3X1-2;Q8N3X1	Q8N3X1-2;Q8N3X1	Formin-binding protein 4	FNBP4	2	110.45	15.4	4.72e-27	30226000	6	0.52726	0.61149	0.56643	0.567353
Q9Y2H6;Q9Y2H6-2;G5E9X3	Q9Y2H6;Q9Y2H6-2;G5E9X3	Fibronectin type-III domain-containing protein 3A	FNDC3A	3	131.85	6	1.68e-05	14771000	3	1.0639	0.96688	NaN	1.01423
Q8TF40;Q8TF40-3;J3KNG8	Q8TF40;Q8TF40-3;J3KNG8	Folliculin-interacting protein 1	FNIP1	3	130.55	0.9	0.001229	243050	1	NaN	1.0901	1.3576	1.21652
E9PCH4;Q8TEU7-4;Q8TEU7;Q8TEU7-5;Q8TEU7-3;Q8TEU7-2;B7Z7Y1;D6RE77;Q8TEU7-6	E9PCH4;Q8TEU7-4;Q8TEU7;Q8TEU7-5;Q8TEU7-3	Rap guanine nucleotide exchange factor 6	FNIP1;RAPGEF6	9	185.19	5.7	6.17e-12	14522000	4	0.90688	1.0227	0.9013	0.942011
P49354;P49354-2;E9PQP6;H0YE66;H0YCW1;B3KVN2;E9PN85;E9PPM9	P49354;P49354-2;E9PQP6;H0YE66;H0YCW1;B3KVN2	Protein farnesyltransferase/geranylgeranyltransferase type-1 subunit alpha	FNTA	8	44.408	20.1	1.9e-38	70212000	4	0.80995	0.97054	0.90387	0.892331
P49356	P49356	Protein farnesyltransferase subunit beta	FNTB	1	48.773	7.1	7.82e-10	30620000	1	0.65223	0.56982	0.61046	0.609909
Q5VW36;S4R400	Q5VW36;S4R400	Focadhesin	FOCAD	2	200.07	1.7	3.11e-06	22040000	1	0.70912	0.84674	0.71943	0.755938
Q12948	Q12948	Forkhead box protein C1	FOXC1	1	56.788	18.6	7.37e-14	68473000	4	1.3923	1.1648	0.64524	1.01524
Q9UJU5	Q9UJU5	Forkhead box protein D3	FOXD3	1	47.63	18.4	2.49e-16	74007000	2	0.89147	0.9695	0.90128	0.920106
P85037;P85037-2;U3KQ26	P85037;P85037-2	Forkhead box protein K1	FOXK1	3	75.456	15.1	3.11e-13	48022000	4	0.88871	0.75617	0.90617	0.847611
Q01167;Q01167-2	Q01167;Q01167-2	Forkhead box protein K2	FOXK2	2	69.061	9.8	6.93e-17	27912000	3	0.86116	0.70292	1.2062	0.900471
O43524;B4DVZ6	O43524;B4DVZ6	Forkhead box protein O3	FOXO3	2	71.276	9.2	9.92e-07	12729000	2	0.3297	0.97062	0.96594	0.676144
Q9P2Q2;F8WAN4;Q5T376	Q9P2Q2;F8WAN4;Q5T376	FERM domain-containing protein 4A	FRMD4A;RP11-397C18.4	3	115.46	5.1	2.19e-05	1441400	2	NaN	0.86771	1.4506	1.12192
Q9BZ67;B4E2P1;Q9BZ67-2;E9PS62;E9PRP1;E9PRA3;Q8N4M4	Q9BZ67;B4E2P1;Q9BZ67-2;E9PS62;E9PRP1;E9PRA3;Q8N4M4	FERM domain-containing protein 8	FRMD8	7	51.217	5	2.11e-07	3938700	2	0.9368	0.95666	NaN	0.946678
Q16658;J3KNT0;H7BYX5;C9JFC0;C9JPH9	Q16658;J3KNT0	Fascin	FSCN1	5	54.529	29.2	3.48e-73	351860000	10	1.0712	1.1458	1.4782	1.21966
Q9BTV5;M0R366;M0R2F6	Q9BTV5;M0R366;M0R2F6	Fibronectin type III and SPRY domain-containing protein 1	FSD1	3	55.819	13.1	1.1e-95	135790000	3	0.89434	0.92572	0.93761	0.919041
Q9C0B1;B4DHN4;Q9C0B1-2;Q9C0B1-4	Q9C0B1;B4DHN4	Alpha-ketoglutarate-dependent dioxygenase FTO	FTO	4	58.281	16	7.17e-36	13106000	4	0.9997	1.1085	0.97997	1.02787
Q8IY81;J3KS36;J3QSE2	Q8IY81	Putative rRNA methyltransferase 3	FTSJ3	3	96.557	34.7	0	2293400000	23	0.94738	0.93503	0.95999	0.947412
Q8N1G2;Q5T7F5;H0YCQ1	Q8N1G2	Cap-specific mRNA (nucleoside-2-O-)-methyltransferase 1	FTSJD2	3	95.32	20.7	1.77e-19	74650000	8	0.96935	0.9987	0.95113	0.972863
Q96AE4;B4DT31;E9PEB5	Q96AE4;B4DT31;E9PEB5	Far upstream element-binding protein 1	FUBP1	3	67.56	50.8	0	11285000000	20	0.97186	0.96816	0.99173	0.977195
Q96I24;Q96I24-2	Q96I24	Far upstream element-binding protein 3	FUBP3	2	61.64	59.8	0	5663300000	24	0.98439	0.99434	0.96838	0.982312
P04066	P04066	Tissue alpha-L-fucosidase	FUCA1	1	53.688	3.6	0.00020362	3744400	1	1.0236	1.0698	0.96191	1.01747
Q8IVP5	Q8IVP5	FUN14 domain-containing protein 1	FUNDC1	1	17.177	11	0.00097436	802300	1	0.74975	0.90434	0.7811	0.809068
P09958	P09958	Furin	FURIN	1	86.677	5	0.00011411	12990000	1	1.2495	0.98412	1.2163	1.1436
P35637;P35637-2;H3BPE7	P35637;P35637-2;H3BPE7	RNA-binding protein FUS	FUS	3	53.425	26.2	0	10336000000	13	0.93489	0.9444	0.93323	0.937494
Q9Y5J6	Q9Y5J6	Mitochondrial import inner membrane translocase subunit Tim9 B	FXC1	1	11.586	15.5	3.8e-08	8301100	1	0.95006	0.7698	0.91228	0.873814
P51114;B4DXZ6;P51114-2;E9PFF5;P51114-3;E7EU85;C9JAJ4;C9JY20;C9JZE0	P51114;B4DXZ6;P51114-2;E9PFF5;P51114-3;E7EU85	Fragile X mental retardation syndrome-related protein 1	FXR1	9	69.72	22.5	1.03e-69	1097000000	10	0.96172	0.99351	0.96082	0.971899
P51116;I3L1Z2	P51116	Fragile X mental retardation syndrome-related protein 2	FXR2	2	74.222	50.1	2.72e-143	1447100000	21	1.04	1.0242	1.0487	1.03758
B7ZKT7;Q9BQS8	B7ZKT7;Q9BQS8	FYVE and coiled-coil domain-containing protein 1	FYCO1	2	168.89	7.1	2.19e-10	32758000	5	0.86515	1.2024	4.8299	1.71275
Q13283;F5H4D6;E5RIZ6;E5RJU8;Q5HYE9;E5RH42;E5RIF8;E5RI46;E5RH00	Q13283;F5H4D6	Ras GTPase-activating protein-binding protein 1	G3BP1	9	52.164	54.3	0	9219600000	17	1.0025	1.0076	1.0245	1.01149
Q9UN86-2;Q9UN86;D6RB17;D6RAC7;D6RGJ4;D6RBW8;D6RE13;D6RBR0;D6REX8;D6RBM9;D6R9A4;D6R9X5	Q9UN86-2;Q9UN86;D6RB17;D6RAC7	Ras GTPase-activating protein-binding protein 2	G3BP2	12	50.817	32.1	1.43e-69	1708800000	9	0.87984	1.0551	0.97618	0.967704
Q9BUM1;K7ESE6	Q9BUM1;K7ESE6	Glucose-6-phosphatase 3	G6PC3	2	38.734	6.1	2.82e-05	7790700	1	NaN	0.89534	1.1988	1.03602
P11413-2;P11413-3;P11413;E7EUI8;E9PD92;E7EM57	P11413-2;P11413-3;P11413;E7EUI8;E9PD92	Glucose-6-phosphate 1-dehydrogenase	G6PD	6	63.826	38.3	0	1964900000	14	0.94274	0.95619	0.93448	0.944428
P10253;I3L3L3;I3L0S5	P10253	Lysosomal alpha-glucosidase;76 kDa lysosomal alpha-glucosidase;70 kDa lysosomal alpha-glucosidase	GAA	3	105.32	24.2	3.51e-75	659900000	13	0.91727	0.82076	0.87851	0.871271
Q06546	Q06546	GA-binding protein alpha chain	GABPA	1	51.295	5.7	3e-43	87749000	1	1.0618	1.0576	1.1597	1.09204
Q8TAK5	Q8TAK5	GA-binding protein subunit beta-2	GABPB2	1	48.649	8.7	0.00016583	475500	1	NaN	0.68751	0.76748	0.726395
P24046;P24046-2;P24046-3	P24046;P24046-2;P24046-3	Gamma-aminobutyric acid receptor subunit rho-1	GABRR1	3	55.883	5.8	0.004254	59457000	2	0.46877	1.1758	NaN	0.742415
Q8TAE8	Q8TAE8	Growth arrest and DNA damage-inducible proteins-interacting protein 1	GADD45GIP1	1	25.384	14	1.47e-17	65201000	2	1.0098	0.83535	0.90096	0.912578
O14976;E9PGR2;H0Y8H5	O14976;E9PGR2	Cyclin-G-associated kinase	GAK	3	143.19	5.9	9.03e-26	65689000	3	1.1965	1.1623	1.1779	1.17882
Q14376;Q5QPP4;Q5QPP9;Q5QPP3	Q14376;Q5QPP4;Q5QPP9;Q5QPP3	UDP-glucose 4-epimerase	GALE	4	38.281	22.7	1.22e-38	47299000	4	1.1812	1.0238	1.3337	1.17273
B4E1G6;P51570;K7EII7;K7ERJ9	B4E1G6;P51570	Galactokinase	GALK1	4	45.357	49.8	8.64e-108	724920000	11	0.92275	0.91542	0.89235	0.910081
Q96C23;H7C1B5;B8ZZ75;H7C320;F8WB82	Q96C23;H7C1B5;B8ZZ75	Aldose 1-epimerase	GALM	5	37.765	28.1	3.37e-14	117150000	5	1.0842	0.97947	0.92612	0.994464
Q10471;G3V1S6;B7Z8V8	Q10471;G3V1S6;B7Z8V8	Polypeptide N-acetylgalactosaminyltransferase 2;Polypeptide N-acetylgalactosaminyltransferase 2 soluble form	GALNT2	3	64.732	12.1	9.78e-09	13176000	3	0.83209	1.2506	1.0458	1.0286
Q14353;Q14353-2;K7EM34	Q14353;Q14353-2	Guanidinoacetate N-methyltransferase	GAMT	3	26.318	45.8	4.94e-23	143310000	5	1.1415	1.0519	0.96805	1.05144
Q14697-2;Q14697;F5H6X6;E9PKU7;E9PNH1	Q14697-2;Q14697;F5H6X6;E9PKU7	Neutral alpha-glucosidase AB	GANAB	5	109.44	50.4	0	7255800000	36	0.95287	0.95457	0.96408	0.957161
P04406	P04406	Glyceraldehyde-3-phosphate dehydrogenase	GAPDH	1	36.053	86.9	0	236270000000	30	0.95847	0.96364	0.9587	0.960267
Q14C86-6;Q14C86;Q14C86-2;Q14C86-5;Q14C86-3;Q14C86-4;F8W9S7;C9IZ08;H0Y7I9;H0Y4E7;B4DGD8;B0QZ65;C9IZX9	Q14C86-6;Q14C86;Q14C86-2;Q14C86-5;Q14C86-3;Q14C86-4;F8W9S7;C9IZ08;H0Y7I9	GTPase-activating protein and VPS9 domain-containing protein 1	GAPVD1	13	166.17	18.9	0	853250000	14	0.99435	0.94837	0.87321	0.9373
Q9NY12;Q9NY12-2	Q9NY12;Q9NY12-2	H/ACA ribonucleoprotein complex subunit 1	GAR1	2	22.348	17.5	2.96e-15	401230000	3	0.92683	0.95286	1.0161	0.964544
Q6GYQ0-2;Q6GYQ0-6;Q6GYQ0-5;B9EK38;Q6GYQ0;Q6GYQ0-4;Q6GYQ0-3	Q6GYQ0-2;Q6GYQ0-6;Q6GYQ0-5;B9EK38;Q6GYQ0;Q6GYQ0-4;Q6GYQ0-3	Ral GTPase-activating protein subunit alpha-1	GARNL1;RALGAPA1	7	234.73	2.2	1.14e-10	5820300	2	0.75675	1.1729	0.98247	0.955383
P41250;F8WCK4	P41250	Glycine--tRNA ligase	GARS	2	83.165	46.7	0	4858400000	20	0.9759	0.96147	0.94274	0.959941
P22102;P22102-2;B4DJ93;F8WD69;C9JTV6;C9JBJ1;C9JKQ7;C9JZG2;H7C366	P22102;P22102-2	Trifunctional purine biosynthetic protein adenosine-3;Phosphoribosylamine--glycine ligase;Phosphoribosylformylglycinamidine cyclo-ligase;Phosphoribosylglycinamide formyltransferase	GART	9	107.77	61.4	0	15321000000	48	0.99917	0.98384	0.99158	0.99151
Q92908;Q92908-2	Q92908;Q92908-2	Transcription factor GATA-6	GATA6	2	60.032	4.7	2.85e-28	15710000	2	1.1229	0.89039	0.91352	0.970241
Q86YP4-3;Q86YP4;Q86YP4-2;B4DKZ7;F5H7D9;C9JJK9;C9JHD7;C9JGN4;C9JMI3;C9JVY3	Q86YP4-3;Q86YP4;Q86YP4-2;B4DKZ7	Transcriptional repressor p66-alpha	GATAD2A	10	68.133	28.5	1.88e-91	140960000	9	0.93108	0.87994	1.0024	0.93647
Q8WXI9	Q8WXI9	Transcriptional repressor p66-beta	GATAD2B	1	65.26	25	1.51e-19	179080000	8	0.86724	1.0572	1.1058	1.0046
H0YIV9;O43716;F8VRU3	H0YIV9;O43716;F8VRU3	Glutamyl-tRNA(Gln) amidotransferase subunit C, mitochondrial	GATC	3	18.606	43.5	2.09e-29	182050000	4	0.99246	1.0962	0.83535	0.968628
P04062;P04062-2;J3KQG4;J3KQK9;F5H241;P04062-3	P04062;P04062-2;J3KQG4	Glucosylceramidase	GBA	6	59.716	14.4	1.62e-16	25344000	4	1.1083	1.1548	1.1832	1.14835
O75323;O75323-2;F8WBI5;H7C333;C9K068	O75323;O75323-2	Protein NipSnap homolog 2	GBAS	5	33.742	27.6	7.22e-26	244610000	5	0.96709	0.92081	0.96744	0.951525
Q04446;E9PGM4	Q04446;E9PGM4	1,4-alpha-glucan-branching enzyme	GBE1	2	80.473	10.3	9.58e-37	50079000	4	1.0131	1.0225	0.95931	0.99791
Q92538	Q92538	Golgi-specific brefeldin A-resistance guanine nucleotide exchange factor 1	GBF1	1	206.44	10.8	1.22e-34	204140000	9	0.8283	1.0142	0.93032	0.921116
Q8IWJ2;B8ZZW2	Q8IWJ2;B8ZZW2	GRIP and coiled-coil domain-containing protein 2	GCC2	2	195.91	1.8	1.02e-06	1270000	1	0.7783	0.89708	0.98577	0.882913
Q92947;B4DK85;Q92947-2;K7EKT3;K7EKH1;K7ESA6;K7EQ99	Q92947;B4DK85;Q92947-2;K7EKT3;K7EKH1	Glutaryl-CoA dehydrogenase, mitochondrial	GCDH	7	48.127	18.3	4.11e-12	40667000	4	0.93174	0.76866	0.86346	0.851969
Q9Y5B6;Q9Y5B6-2;Q9Y5B6-4;Q9Y5B6-3	Q9Y5B6;Q9Y5B6-2;Q9Y5B6-4;Q9Y5B6-3	GC-rich sequence DNA-binding factor 1	GCFC1	4	104.8	9.6	2.16e-53	110860000	4	1.0412	0.91862	0.99339	0.983098
P16383;P16383-2	P16383;P16383-2	GC-rich sequence DNA-binding factor 2	GCFC2	2	89.384	11.8	5.22e-19	86683000	5	1.0047	0.97916	1.0197	1.00105
P48506	P48506	Glutamate--cysteine ligase catalytic subunit	GCLC	1	72.765	22.3	1.14e-25	179100000	7	1.1233	0.98285	1.1784	1.09167
P48507	P48507	Glutamate--cysteine ligase regulatory subunit	GCLM	1	30.727	21.2	1.22e-14	117150000	4	1.1681	0.91584	0.99403	1.0207
Q92616	Q92616	Translational activator GCN1	GCN1L1	1	292.75	29	0	3241800000	54	0.95646	0.94451	0.96864	0.956486
P23434;H3BNV1	P23434	Glycine cleavage system H protein, mitochondrial	GCSH	2	18.884	42.8	6.16e-137	735260000	5	0.90978	0.90462	0.89969	0.904687
Q9NXN4;Q9NXN4-2	Q9NXN4;Q9NXN4-2	Ganglioside-induced differentiation-associated protein 2	GDAP2	2	56.224	4.2	9.36e-07	8911400	1	1.2962	1.1502	1.0977	1.17845
P31150;G5E9U5	P31150	Rab GDP dissociation inhibitor alpha	GDI1	2	50.582	80.5	0	2638500000	22	0.98946	0.92778	0.95319	0.956476
P50395;E7EU23;P50395-2;Q5SX87;Q5SX91;Q5SX90	P50395;E7EU23;P50395-2;Q5SX87	Rab GDP dissociation inhibitor beta	GDI2	6	50.663	88.3	0	50259000000	48	1.0336	1.0266	1.0262	1.02879
Q8N9F7;Q8N9F7-2;Q8N9F7-3;J3QQN7;J3KTA9;J3QRR6	Q8N9F7;Q8N9F7-2;Q8N9F7-3;J3QQN7;J3KTA9;J3QRR6	Glycerophosphodiester phosphodiesterase domain-containing protein 1	GDPD1	6	36.167	11.1	4.83e-10	89673000	2	1.0401	1.0596	0.98813	1.02883
O14893;O14893-2;O14893-3;H0YEL0;H0YDP6;G5EA29	O14893;O14893-2;O14893-3;H0YEL0;H0YDP6;G5EA29	Gem-associated protein 2	GEMIN2	6	31.585	32.5	8.19e-14	37866000	4	0.94815	1.0324	0.85111	0.940958
P57678;I3L2C7;I3L399;I3L4A4	P57678;I3L2C7;I3L399;I3L4A4	Gem-associated protein 4	GEMIN4	4	120.04	4.6	2.33e-13	5545000	3	0.85267	0.96508	0.99929	0.936868
Q8TEQ6	Q8TEQ6	Gem-associated protein 5	GEMIN5	1	168.59	17.7	0	979590000	14	0.78633	0.83278	0.85136	0.823031
Q9H840	Q9H840	Gem-associated protein 7	GEMIN7	1	14.536	45.8	1.76e-06	9970600	2	0.68401	0.86553	1.4291	0.945807
Q17RS7	Q17RS7	Flap endonuclease GEN homolog 1	GEN1	1	102.88	7.9	1.89e-07	272940000	3	1.0602	1.1292	1.0364	1.07456
Q7L5D6	Q7L5D6	Golgi to ER traffic protein 4 homolog	GET4	1	36.504	4	0.0013528	27982000	1	1.0669	1.0713	1.1536	1.09655
P55789;H3BRD2;H3BQQ4;P55789-2;H3BRW3	P55789;H3BRD2;H3BQQ4;P55789-2;H3BRW3	FAD-linked sulfhydryl oxidase ALR	GFER	5	23.449	19	3.14e-43	253370000	2	0.91271	0.89764	0.9508	0.920114
Q96RP9-2;Q96RP9;C9IZ01;F8WAU4	Q96RP9-2;Q96RP9;C9IZ01;F8WAU4	Elongation factor G, mitochondrial	GFM1	4	85.868	26.2	3.21e-53	139240000	10	1.0056	1.0593	1.0223	1.02882
Q969S9;Q969S9-3;Q969S9-2;Q969S9-4;Q969S9-5;D6RAL1	Q969S9;Q969S9-3;Q969S9-2;Q969S9-4;Q969S9-5;D6RAL1	Ribosome-releasing factor 2, mitochondrial	GFM2	6	86.6	4.7	5.51e-08	1194200	2	0.99887	0.9884	0.6854	0.877934
Q06210;Q06210-2;E5RJP4	Q06210;Q06210-2	Glucosamine--fructose-6-phosphate aminotransferase [isomerizing] 1	GFPT1	3	78.806	40.2	0	3038900000	23	1.0742	1.0811	1.06	1.07173
Q9UJY5;Q6IC75;Q9UJY5-2;Q9UJY5-3;Q9UJY5-4;B0QYR6;B0QYR5	Q9UJY5;Q6IC75;Q9UJY5-2;Q9UJY5-3;Q9UJY5-4;B0QYR6	ADP-ribosylation factor-binding protein GGA1	GGA1	7	70.383	13.6	2.3e-47	90853000	4	1.0582	0.90354	0.99976	0.985077
Q9NZ52;Q9NZ52-2;Q9NZ52-4;J3KSS7;B7Z456;Q9NZ52-3	Q9NZ52;Q9NZ52-2;Q9NZ52-4;J3KSS7;B7Z456;Q9NZ52-3	ADP-ribosylation factor-binding protein GGA3	GGA3	6	78.314	4.8	3.7e-12	25106000	2	0.46829	0.89116	0.82292	0.700287
O75223;M0QZK8;O75223-3;B8ZZK2;O75223-4;O75223-2;H7BZK5	O75223;M0QZK8;O75223-3;B8ZZK2	Gamma-glutamylcyclotransferase	GGCT	7	21.007	66	6.86e-61	897820000	10	0.93042	0.93581	0.95449	0.940184
Q92820	Q92820	Gamma-glutamyl hydrolase	GGH	1	35.964	11.9	1.08e-07	16899000	3	0.96506	0.86404	0.77635	0.865065
Q8N2G8;K7ESN3;Q8N2G8-2;Q8N2G8-3;K7EL54	Q8N2G8;K7ESN3;Q8N2G8-2;Q8N2G8-3;K7EL54	GH3 domain-containing protein	GHDC	5	57.522	9.6	1.26e-07	2522900	2	0.93974	0.83635	0.35799	0.655273
Q7Z5L2;Q7Z5L2-2	Q7Z5L2;Q7Z5L2-2	Growth inhibition and differentiation-related protein 88	GIDRP88	2	87.883	5.6	3.5e-88	38047000	2	0.9742	0.9439	0.95353	0.957127
Q6Y7W6;Q6Y7W6-4;I1E4Y6;Q6Y7W6-3;E7ESB6;C9JHW1;E9PC50;C9JRZ2;C9JHT0;C9J0V6;C9JXQ0;C9JPV7;F8WCD5;C9JH18;C9JW88;C9IYH5;C9JH78	Q6Y7W6;Q6Y7W6-4;I1E4Y6;Q6Y7W6-3;E7ESB6;C9JHW1	PERQ amino acid-rich with GYF domain-containing protein 2	GIGYF2	17	150.07	19.9	1.62e-136	1574800000	14	1.0376	1.1064	1.0678	1.07023
Q9BRX5;Q9BRX5-3;Q9BRX5-2	Q9BRX5;Q9BRX5-3	DNA replication complex GINS protein PSF3	GINS3	3	24.534	22.2	6.85e-10	125970000	3	0.64431	0.96025	1.3205	0.934844
Q9BRT9;E5RFF9	Q9BRT9;E5RFF9	DNA replication complex GINS protein SLD5	GINS4	2	26.047	14.8	9.74e-07	93475000	2	2.5617	0.99594	1.0141	1.37282
O14908;O14908-2;K7EM11;K7ESN1;K7EIT0	O14908;O14908-2	PDZ domain-containing protein GIPC1	GIPC1	5	36.049	32.4	2.28e-22	103730000	5	0.89623	0.84255	0.90197	0.879837
Q9Y2X7;Q9Y2X7-3;J3QRU8;J3QLH1;J3QL89;Q9Y2X7-2;J3QQI0	Q9Y2X7;Q9Y2X7-3;J3QRU8	ARF GTPase-activating protein GIT1	GIT1	7	84.34	36.8	3.45e-148	307440000	16	1.0831	0.94376	1.0089	1.01032
Q14161;Q14161-3;Q14161-5;Q14161-4;Q14161-8;Q14161-6;Q14161-7;Q14161-11;F8VXI9;F8WAK2;Q14161-10;F8W7V0;Q14161-9;R4GNG3;Q14161-2;F8W822	Q14161;Q14161-3;Q14161-5;Q14161-4;Q14161-8;Q14161-6;Q14161-7;Q14161-11;F8VXI9;F8WAK2;Q14161-10;F8W7V0;Q14161-9;R4GNG3	ARF GTPase-activating protein GIT2	GIT2	16	84.542	19.1	1.56e-37	44329000	5	0.85506	1.1266	0.83325	0.929353
P32189;P32189-2;P32189-4;P32189-1;Q14409;A6NP46;F8WC39;F8WBI8;F8WDA9;Q14410;H7BYD2;F8WF44	P32189;P32189-2;P32189-4;P32189-1;Q14409	Glycerol kinase;Putative glycerol kinase 3	GK;GK3P	12	61.244	37.6	2.09e-62	1305100000	15	1.0219	1.0503	1.0142	1.02868
P06280	P06280	Alpha-galactosidase A	GLA	1	48.766	28.2	0	2299000000	10	0.89062	0.87291	0.86061	0.874627
P16278;P16278-3;E7EQ29;P16278-2;Q6UWU2;Q6UWU2-2;C9J4G9;C9JWX1;C9J539;C9JF15;F8WF40	P16278;P16278-3;E7EQ29;P16278-2	Beta-galactosidase	GLB1	11	76.074	11.4	1.29e-13	83663000	5	1.0277	1.001	1.0606	1.02948
Q86VQ1	Q86VQ1	Glucocorticoid-induced transcript 1 protein	GLCCI1	1	58.023	6.4	6.38e-11	4172800	2	0.90816	1.0088	0.93265	0.948918
P23378	P23378	Glycine dehydrogenase [decarboxylating], mitochondrial	GLDC	1	112.73	14.5	7.95e-41	71488000	7	0.86662	0.82783	0.83426	0.842734
Q53GS7;Q53GS7-2;B3KMG0	Q53GS7;Q53GS7-2;B3KMG0	Nucleoporin GLE1	GLE1	3	79.835	10.2	2.12e-20	123250000	4	1.065	1.0295	1.0134	1.03574
Q92896-2;Q92896-3;Q92896;H3BM42;H3BQT1;H3BQU9	Q92896-2;Q92896-3;Q92896;H3BM42	Golgi apparatus protein 1	GLG1	6	137.22	9.6	1.9e-25	149870000	6	1.2886	1.0416	1.01	1.10674
Q9H4G4;Q5VZR0	Q9H4G4;Q5VZR0	Golgi-associated plant pathogenesis-related protein 1	GLIPR2	2	17.218	8.4	1.24e-09	7641600	1	0.5657	1.3409	0.99471	0.910388
Q92990;B4DJ85;Q92990-2;M0QXG8	Q92990;B4DJ85;Q92990-2;M0QXG8	Glomulin	GLMN	4	68.207	4.4	1.29e-05	24538000	2	0.85315	0.96043	0.90509	0.905165
Q04760;Q04760-2	Q04760;Q04760-2	Lactoylglutathione lyase	GLO1	2	20.777	73.4	1.82e-198	13985000000	13	1.0669	1.0441	1.0833	1.06465
Q9HC38-2;Q9HC38;B7Z403;I3L3Q4;Q9HC38-3;I3L1I0;I3L277;I3L1F4;I3L2C2;I3NI24;I3NI27	Q9HC38-2;Q9HC38;B7Z403;I3L3Q4;Q9HC38-3	Glyoxalase domain-containing protein 4	GLOD4	11	33.232	66.1	3.1e-216	1329800000	15	1.0291	1.0561	0.99576	1.02669
P35754	P35754	Glutaredoxin-1	GLRX	1	11.776	36.8	4.33e-10	37955000	2	1.1237	1.0041	0.84754	0.985211
O76003	O76003	Glutaredoxin-3	GLRX3	1	37.432	64.8	8.52e-245	2161600000	16	1.093	1.0679	1.0536	1.07138
Q86SX6	Q86SX6	Glutaredoxin-related protein 5, mitochondrial	GLRX5	1	16.628	26.8	2.94e-111	210240000	4	1.0087	1.1164	1.0838	1.06867
Q8NBJ5;M0QYH0	Q8NBJ5	Procollagen galactosyltransferase 1	GLT25D1	2	71.635	12.2	4.45e-115	212290000	5	0.99475	1.1749	1.0734	1.07851
Q9NZM5;M0QX73	Q9NZM5	Glioma tumor suppressor candidate region gene 2 protein	GLTSCR2	2	54.389	16.7	1.74e-30	126430000	4	0.91347	0.89645	0.82239	0.876529
P00367;B4DGN5;B3KV55;P49448	P00367;B4DGN5;B3KV55;P49448	Glutamate dehydrogenase 1, mitochondrial;Glutamate dehydrogenase;Glutamate dehydrogenase 2, mitochondrial	GLUD1;GLUD2	4	61.397	45.5	0	8557500000	21	0.95785	0.92368	0.92493	0.935354
P15104	P15104	Glutamine synthetase	GLUL	1	42.064	29	0	1224500000	8	1.1279	1.0791	1.1014	1.10262
Q49A26;Q49A26-3;Q49A26-4;Q49A26-5;Q49A26-2;K7EMM8;K7EQB2;K7EPU6	Q49A26;Q49A26-3;Q49A26-4;Q49A26-5;Q49A26-2;K7EMM8;K7EQB2;K7EPU6	Putative oxidoreductase GLYR1	GLYR1	8	60.556	7.6	5.8e-12	12438000	2	NaN	1.7447	1.0479	1.35214
P17900	P17900	Ganglioside GM2 activator;Ganglioside GM2 activator isoform short	GM2A	1	20.838	20.2	4.68e-10	98257000	2	0.98808	0.89305	1.0312	0.969029
O60547;O60547-2	O60547;O60547-2	GDP-mannose 4,6 dehydratase	GMDS	2	41.949	20.4	2.13e-25	333650000	6	0.97278	0.97199	0.98794	0.977543
Q9UKD1;Q5JTV1	Q9UKD1;Q5JTV1	Glucocorticoid modulatory element-binding protein 2	GMEB2	2	56.421	7	0.0005505	7176400	1	0.73486	1.0124	0.85086	0.858628
G3V4P8;P60983;O60234;M0QYJ8;M0R0C1;M0R1D2;M0QYG8;G3V3X4	G3V4P8;P60983	Glia maturation factor beta	GMFB	8	17.512	62	4.36e-168	756690000	8	1.068	1.0346	1.0115	1.03778
O75496;E2QRF9;H7C608	O75496;E2QRF9;H7C608	Geminin	GMNN	3	23.565	10.5	1.99e-19	88184000	1	1.0018	1.0894	1.1193	1.06899
Q96IJ6-2;Q96IJ6	Q96IJ6-2;Q96IJ6	Mannose-1-phosphate guanyltransferase alpha	GMPPA	2	52.017	3.2	0.00063152	66908000	1	1.3157	1.222	1.0839	1.20339
Q9Y5P6-2;Q9Y5P6	Q9Y5P6-2;Q9Y5P6	Mannose-1-phosphate guanyltransferase beta	GMPPB	2	42.621	21.4	3.33e-15	63451000	5	0.84896	0.85208	0.86457	0.855177
P36959	P36959	GMP reductase 1	GMPR	1	37.418	9	9.64e-12	15702000	1	1.0252	1.0529	0.98998	1.02237
H0YNJ6;Q6PKC0;Q9P2T1-2;Q9P2T1;H0YLV5;Q86T14;H0YMB3;H0YK13;H0YLB8;H0YK71;H0YNS9;H0YN22;H0YMV5;H0YMR9;H0YMW6;H0YN74;H0YKK3;H0YMG3	H0YNJ6;Q6PKC0;Q9P2T1-2;Q9P2T1;H0YLV5;Q86T14;H0YMB3;H0YK13	GMP reductase;GMP reductase 2	GMPR2	18	46.937	18	4.42e-14	30744000	5	0.97229	NaN	0.97804	0.975161
P49915;F8W720	P49915;F8W720	GMP synthase [glutamine-hydrolyzing]	GMPS	2	76.715	68	0	3632700000	30	0.95248	0.96707	0.96122	0.960238
P29992;K7EL62;O95837	P29992;K7EL62	Guanine nucleotide-binding protein subunit alpha-11	GNA11	3	42.123	13.9	1.21e-19	52409000	3	1.1403	1.0156	1.2823	1.14089
Q14344;F5H1G8;P38405-2;P38405;Q03113;A8MTJ3;H0Y7F4;A2A2R6	Q14344;F5H1G8	Guanine nucleotide-binding protein subunit alpha-13	GNA13	8	44.049	12.7	1.84e-12	7245100	2	1.0555	1.111	1.0693	1.07834
P04899;P04899-4;B3KTZ0;P04899-2;P04899-3;B4E2X5	P04899;P04899-4;B3KTZ0;P04899-2;P04899-3;B4E2X5	Guanine nucleotide-binding protein G(i) subunit alpha-2	GNAI2	6	40.45	45.9	2.94e-93	1429600000	14	1.1602	1.1874	1.1185	1.15502
P08754;P09471;P09471-2	P08754	Guanine nucleotide-binding protein G(k) subunit alpha	GNAI3	3	40.532	39.5	1.11e-86	55085000	6	1.0609	1.0842	1.0823	1.07575
P50148;B1AM21	P50148;B1AM21	Guanine nucleotide-binding protein G(q) subunit alpha	GNAQ	2	42.142	11.1	1.12e-24	21853000	2	1.1956	1.0635	1.0625	1.10548
Q5JWF2;P63092-4;P63092;Q5JWF2-2;P63092-2;P63092-3;S4R379;S4R3E3;Q5JWE9;S4R3S2;S4R3F3;H0Y7E8;Q5JWD1;S4R3V9;S4R301;S4R330;S4R3F1;S4R3W4;S4R391	Q5JWF2;P63092-4;P63092;Q5JWF2-2;P63092-2;P63092-3	Guanine nucleotide-binding protein G(s) subunit alpha isoforms XLas;Guanine nucleotide-binding protein G(s) subunit alpha isoforms short	GNAS	19	111.02	9.3	3.38e-25	862350000	6	0.98139	1.095	1.1251	1.06533
P62873;F6UT28;F6X3N5;B1AKQ8;P16520;E9PCP0;F5H0S8;F5H100;F5H8J8	P62873;F6UT28;F6X3N5	Guanine nucleotide-binding protein G(I)/G(S)/G(T) subunit beta-1	GNB1	9	37.377	71.5	0	4926500000	15	1.1036	1.1104	1.1108	1.10826
Q9BYB4;Q9BYB4-2	Q9BYB4;Q9BYB4-2	Guanine nucleotide-binding protein subunit beta-like protein 1	GNB1L	2	35.618	4	0.00041153	5677400	1	0.76461	NaN	0.68102	0.721606
P62879;E7EP32;C9JXA5;C9JIS1;C9JZN1;B3KPU1;C9JD14	P62879;E7EP32;C9JXA5;C9JIS1;C9JZN1;B3KPU1	Guanine nucleotide-binding protein G(I)/G(S)/G(T) subunit beta-2	GNB2	7	37.331	61.2	2.78e-253	1516800000	8	1.1147	1.1122	1.1415	1.12272
P63244;D6RAC2;J3KPE3;D6REE5;D6R9L0;H0Y8W2;D6R9Z1;D6RHH4;H0YAF8;H0YAM7;D6RFX4;D6RBD0;D6RFZ9;E9PD14;D6RAU2;H0Y8R5;D6RF23;D6R909;D6RGK8;D6RHJ5;H0Y9P0;D6RDI0	P63244;D6RAC2;J3KPE3;D6REE5;D6R9L0;H0Y8W2;D6R9Z1;D6RHH4;H0YAF8;H0YAM7;D6RFX4	Guanine nucleotide-binding protein subunit beta-2-like 1	GNB2L1	22	35.076	91.8	0	31966000000	32	1.0559	1.0546	1.0559	1.05547
Q9Y223-2;Q9Y223;H0YFA7;Q9Y223-3;Q9Y223-5;Q9Y223-4	Q9Y223-2;Q9Y223;H0YFA7;Q9Y223-3;Q9Y223-5;Q9Y223-4	Bifunctional UDP-N-acetylglucosamine 2-epimerase/N-acetylmannosamine kinase;UDP-N-acetylglucosamine 2-epimerase;N-acetylmannosamine kinase	GNE	6	83.065	13	6.42e-29	57508000	5	1.1606	1.0617	1.0448	1.08786
Q9UBI6	Q9UBI6	Guanine nucleotide-binding protein G(I)/G(S)/G(O) subunit gamma-12	GNG12	1	8.0061	45.8	4.91e-08	190470000	2	0.99979	1.0796	1.0359	1.03792
P36915;P36915-2;A2AB27	P36915;P36915-2	Guanine nucleotide-binding protein-like 1	GNL1	3	68.66	21.1	3.44e-26	127560000	7	0.98694	1.0258	0.9687	0.99353
Q13823;H0YG10	Q13823;H0YG10	Nucleolar GTP-binding protein 2	GNL2	2	83.654	19.4	4.08e-54	691140000	11	1.0415	1.0364	0.99438	1.02387
Q9BVP2;Q9BVP2-2;B4DMU5;C9JZT7;C9JYH9	Q9BVP2;Q9BVP2-2	Guanine nucleotide-binding protein-like 3	GNL3	5	61.992	39.2	1.34e-250	1858600000	15	1.0274	1.0181	1.0099	1.01844
Q9NVN8	Q9NVN8	Guanine nucleotide-binding protein-like 3-like protein	GNL3L	1	65.572	5.7	5.46e-10	43544000	2	1.3839	1.702	1.2318	1.42627
O15228;B4DNM9;Q5TBH8;Q5TBH6	O15228;B4DNM9;Q5TBH8	Dihydroxyacetone phosphate acyltransferase	GNPAT	4	77.187	10.9	3.36e-19	22211000	3	0.77134	0.93249	0.76577	0.819715
P46926;D6R9P4;D6RAY7;D6RFF8;E7EVU7;D6RB13;D6R917;B7Z3X4;D6RFK5	P46926;D6R9P4;D6RAY7;D6RFF8;E7EVU7;D6RB13;D6R917;B7Z3X4	Glucosamine-6-phosphate isomerase 1	GNPDA1	9	32.668	60.9	2.4e-70	392960000	12	1.0871	1.053	1.124	1.08765
Q8TDQ7;Q8TDQ7-3;Q8TDQ7-2;Q8TDQ7-5;Q8TDQ7-4	Q8TDQ7;Q8TDQ7-3;Q8TDQ7-2;Q8TDQ7-5;Q8TDQ7-4	Glucosamine-6-phosphate isomerase 2	GNPDA2	5	31.084	33	1.39e-33	8384700	1	1.1626	1.1628	1.0999	1.14138
Q96EK6;G3V4W4;G3V5E4	Q96EK6;G3V4W4	Glucosamine 6-phosphate N-acetyltransferase	GNPNAT1	3	20.749	44.6	3.73e-104	217000000	4	0.9903	0.98176	0.93928	0.970188
F6S8M0;P15586;B4DYH8;H7C3P4;F5H4C6;H0YFA9	F6S8M0;P15586;B4DYH8;H7C3P4;F5H4C6	N-acetylglucosamine-6-sulfatase	GNS	6	65.709	12.7	2.19e-12	251610000	5	1.1072	1.1079	1.0505	1.0882
Q08379;Q08379-2	Q08379;Q08379-2	Golgin subfamily A member 2	GOLGA2	2	113.08	7.8	3.39e-43	39868000	5	0.87223	0.99394	1.3151	1.04468
Q08378;Q08378-2;Q08378-4	Q08378;Q08378-2;Q08378-4	Golgin subfamily A member 3	GOLGA3	3	167.35	4.5	6.74e-17	160000000	3	1.0809	0.91635	1.589	1.16321
Q8TBA6;Q8TBA6-2	Q8TBA6;Q8TBA6-2	Golgin subfamily A member 5	GOLGA5	2	83.023	13.7	2.95e-12	95090000	5	0.88104	1.1739	1.005	1.01297
Q14789-2;Q14789;E7EU81;H0Y867;C9J8Q0	Q14789-2;Q14789;E7EU81	Golgin subfamily B member 1	GOLGB1	5	377.13	10.1	7.28e-66	143860000	15	0.99488	1.1598	1.0057	1.05085
O00461;F8W785	O00461;F8W785	Golgi integral membrane protein 4	GOLIM4	2	81.879	7.5	2.55e-08	13043000	2	NaN	1.238	1.1863	1.21187
Q9H4A6	Q9H4A6	Golgi phosphoprotein 3	GOLPH3	1	33.81	10.4	4.06e-07	49323000	2	1.2322	0.96109	1.098	1.09148
F5H1Y4;Q9HD26;Q9HD26-2;Q9HD26-3	F5H1Y4;Q9HD26;Q9HD26-2	Golgi-associated PDZ and coiled-coil motif-containing protein	GOPC	4	50.584	15.8	7.33e-11	137520000	4	0.69624	0.9657	0.81739	0.819112
B4DKT0;Q9H8Y8;Q9H8Y8-2	B4DKT0;Q9H8Y8;Q9H8Y8-2	Golgi reassembly-stacking protein 2	GORASP2	3	48.674	26.3	5.48e-190	2754400000	7	0.96428	0.92671	0.93838	0.942993
O95249;E9PCW1;K7EJC8;B4DQA8;F6RU00;G5E9T8;O95249-2	O95249;E9PCW1;K7EJC8;B4DQA8;F6RU00	Golgi SNAP receptor complex member 1	GOSR1	7	28.612	10.8	1.53e-08	35651000	3	1.2701	1.0673	1.097	1.14142
E7EQ34;O14653-2;O14653;O14653-3;I3L4Z6;I3L3V4;I3L1K7	E7EQ34;O14653-2;O14653;O14653-3;I3L4Z6;I3L3V4;I3L1K7	Golgi SNAP receptor complex member 2	GOSR2	7	26.864	11.2	0.0001308	2095800	1	1.1262	0.98517	1.0556	1.05408
P17174;B7Z7E9	P17174;B7Z7E9	Aspartate aminotransferase, cytoplasmic;Aspartate aminotransferase	GOT1	2	46.247	64.4	1.4e-238	3159500000	20	1.0449	1.0638	1.0481	1.05223
P00505;E7ERW2	P00505;E7ERW2	Aspartate aminotransferase, mitochondrial;Aspartate aminotransferase	GOT2	2	47.517	65.3	0	12734000000	22	0.97773	0.97887	0.96704	0.974532
Q9BRR8	Q9BRR8	G patch domain-containing protein 1	GPATCH1	1	103.34	6.8	1.53e-22	2532000	3	1.0779	1.0633	NaN	1.07058
Q5T3I0-3;Q5T3I0;E9PAV9;F8W895;F2Z3C6;Q5T3I0-2;E9PPY4	Q5T3I0-3;Q5T3I0;E9PAV9	G patch domain-containing protein 4	GPATCH4	7	50.927	14.4	2.96e-77	86973000	4	0.96062	0.71264	0.91196	0.854671
Q9UKJ3;Q9UKJ3-2	Q9UKJ3;Q9UKJ3-2	G patch domain-containing protein 8	GPATCH8	2	164.2	13.8	1.31e-43	478860000	8	1.0194	0.96604	0.922	0.96833
Q8N335;C9JM46;C9JFA7;C9K0P5	Q8N335	Glycerol-3-phosphate dehydrogenase 1-like protein	GPD1L	4	38.418	11.4	1.51e-07	4029200	3	1.0506	NaN	1.0532	1.0519
P43304;P43304-2;F8W6E4;F5GYK7;E7EM56;E9PDK4	P43304;P43304-2;F8W6E4;F5GYK7	Glycerol-3-phosphate dehydrogenase, mitochondrial	GPD2	6	80.852	40.3	5.76e-99	776660000	17	1.0069	1.0099	1.0675	1.02773
Q9NQX3-2;Q9NQX3;F5H039;F8W7D6;G3V582;H0YJ30;G3V355;G3V4R0;H0YJR5;G3V4D2	Q9NQX3-2;Q9NQX3;F5H039;F8W7D6;G3V582	Gephyrin;Molybdopterin adenylyltransferase;Molybdopterin molybdenumtransferase	GPHN	10	83.447	32.5	4.04e-59	573010000	12	0.93985	0.98847	0.97097	0.96622
P06744;P06744-2;K7EQ48;K7EPY4;K7EP41;K7ENA0;K7ERC6;K7ELR7;K7ERK8;K7EIL4	P06744;P06744-2;K7EQ48	Glucose-6-phosphate isomerase	GPI	10	63.146	64	0	41247000000	29	0.92385	0.93395	0.9253	0.927689
Q92917	Q92917	G patch domain and KOW motifs-containing protein	GPKOW	1	52.228	38	1.73e-69	383010000	9	0.95207	1.0136	0.93992	0.968
B4DQM4;Q9HCN4;Q9HCN4-4;Q9HCN4-2;Q9HCN4-3	B4DQM4;Q9HCN4;Q9HCN4-4;Q9HCN4-2;Q9HCN4-3	GPN-loop GTPase 1	GPN1	5	43.345	19.8	1.33e-203	90442000	3	1.1405	0.91838	2.0029	1.28014
Q86SQ6-1;Q86SQ6	Q86SQ6-1;Q86SQ6	Probable G-protein coupled receptor 123	GPR123	2	137.2	2.7	0.00428	20856000	2	1.0534	NaN	1.6715	1.32694
Q96CH1;C9JAQ6	Q96CH1;C9JAQ6	Probable G-protein coupled receptor 146	GPR146	2	36.58	7.2	0.00029195	6309300	1	0.31854	NaN	0.26159	0.288664
B7ZAQ6;P0CG08;B7ZAQ6-3;B7ZAQ6-2;A6NKF9	B7ZAQ6;P0CG08;B7ZAQ6-3;B7ZAQ6-2;A6NKF9	Golgi pH regulator A;Golgi pH regulator B;Putative Golgi pH regulator C	GPR89A;GPR89B;GPR89C	5	52.916	11.4	4.64e-12	25958000	2	0.969	0.94269	1.0107	0.973729
Q86YR5;Q86YR5-4;Q86YR5-2	Q86YR5;Q86YR5-4;Q86YR5-2	G-protein-signaling modulator 1	GPSM1	3	74.509	11.6	1.11e-28	56050000	4	0.97089	0.95628	1.1559	1.02382
Q8TD30;Q8TD30-2;H3BU54	Q8TD30;Q8TD30-2;H3BU54	Alanine aminotransferase 2	GPT2	3	57.903	9.9	1.32e-19	2954500	2	0.60821	NaN	1.1796	0.847021
P07203;P07203-2	P07203	Glutathione peroxidase 1	GPX1	2	22.106	62.1	2.19e-40	243020000	7	0.92464	0.97101	0.92621	0.940377
P36969;P36969-2;K7EJ20;K7EKX7;K7ENB4;K7ERP4;R4GNE4	P36969;P36969-2;K7EJ20;K7EKX7;K7ENB4;K7ERP4;R4GNE4	Phospholipid hydroperoxide glutathione peroxidase, mitochondrial	GPX4	7	22.192	15.7	2.46e-06	49282000	2	1.3319	1.2412	1.1298	1.23151
M0QZ12;Q96CP6;Q96CP6-3;Q96CP6-2;J3KR86	M0QZ12;Q96CP6;Q96CP6-3;Q96CP6-2;J3KR86	GRAM domain-containing protein 1A	GRAMD1A	5	89.734	5.8	1.97e-11	10920000	2	1.4638	0.94613	1.2698	1.20704
Q6IC98;H0Y5A3	Q6IC98;H0Y5A3	GRAM domain-containing protein 4	GRAMD4	2	66.407	2.9	0.00073012	193970000	1	0.96507	1.0064	0.95771	0.97616
P62993;P62993-2	P62993;P62993-2	Growth factor receptor-bound protein 2	GRB2	2	25.206	7.8	8.21e-08	47362000	1	0.94949	NaN	0.90222	0.925553
Q9C091;Q9C091-3	Q9C091;Q9C091-3	GREB1-like protein	GREB1L	2	214.35	2.8	6.53e-06	113550000	4	1.2985	1.6188	0.93295	1.25169
Q9UBQ7;U3KQ56;Q5T946	Q9UBQ7;U3KQ56	Glyoxylate reductase/hydroxypyruvate reductase	GRHPR	3	35.668	51.5	2.78e-204	2274700000	10	0.88836	0.87479	0.90378	0.888898
O43424;E9PH24	O43424;E9PH24	Glutamate receptor delta-2 subunit	GRID2	2	113.35	1.3	0.00019579	188750000	1	0.9582	1.0461	0.98604	0.996112
Q13224	Q13224	Glutamate [NMDA] receptor subunit epsilon-2	GRIN2B	1	166.37	2.6	5.12e-05	3583500	2	0.3209	0.7711	1.062	0.640523
Q4V328;B1B0M1;Q4V328-4;Q4V328-2;Q4V328-3	Q4V328;B1B0M1;Q4V328-4;Q4V328-2;Q4V328-3	GRIP1-associated protein 1	GRIPAP1	5	95.988	13.4	3.69e-81	154870000	6	1.0857	1.0199	1.0823	1.0622
P34947;P43250-2;P43250;P43250-3;F8W9W2;D6RHX8;Q5T060	P34947;P43250-2;P43250;P43250-3;F8W9W2;D6RHX8;Q5T060	G protein-coupled receptor kinase 5;G protein-coupled receptor kinase 6	GRK5;GRK6	7	67.786	2.4	0.00012865	327420	1	NaN	0.97923	1.0391	1.00872
P28799;K7EQ05;P28799-3;K7EKL3	P28799;K7EQ05;P28799-3;K7EKL3	Granulins;Acrogranin;Paragranulin;Granulin-1;Granulin-2;Granulin-3;Granulin-4;Granulin-5;Granulin-6;Granulin-7	GRN	4	63.544	6.4	5.66e-09	145630000	1	1.0955	1.0985	1.2393	1.14252
Q9HAV7	Q9HAV7	GrpE protein homolog 1, mitochondrial	GRPEL1	1	24.279	54.8	5.91e-42	1100200000	7	0.96843	0.92174	0.96462	0.951359
Q8TAA5	Q8TAA5	GrpE protein homolog 2, mitochondrial	GRPEL2	1	25.431	13.8	0.00024282	1188700	1	1.058	0.97257	0.94266	0.989891
Q12849;H0YAK1;H0Y8R1;F5H5I6;Q12849-5;H0YAM1	Q12849;H0YAK1;H0Y8R1;F5H5I6;Q12849-5	G-rich sequence factor 1	GRSF1	6	53.126	33.3	1.29e-113	565170000	11	0.90924	0.88688	0.92632	0.907336
Q9BQ67;M0QX71	Q9BQ67;M0QX71	Glutamate-rich WD repeat-containing protein 1	GRWD1	2	49.419	28.9	4.87e-193	310500000	5	1.2394	1.2336	1.3378	1.26938
Q14687;Q14687-3	Q14687;Q14687-3	Genetic suppressor element 1	GSE1	2	136.16	5.6	4.07e-10	72609000	3	0.92314	0.8136	0.91073	0.881095
P49840	P49840	Glycogen synthase kinase-3 alpha	GSK3A	1	50.98	35.2	7.59e-296	270510000	10	0.86898	1.0839	0.95315	0.964688
P49841-2;P49841	P49841-2;P49841	Glycogen synthase kinase-3 beta	GSK3B	2	48.033	32.1	1.2e-94	271830000	5	0.9946	0.96429	0.98356	0.980736
Q9P0R6;G3V4I5;G3V368	Q9P0R6;G3V4I5;G3V368	GSK3-beta interaction protein	GSKIP;C14orf129	3	15.648	39.6	8.13e-16	16487000	2	1.0388	1.5421	1.3971	1.30805
P06396;P06396-3;F5H1A8;P06396-2;Q5T0I0;CON__Q3SX14;Q5T0H9;Q5T0I1;Q5T0H8;Q5T0H7	P06396;P06396-3;F5H1A8;P06396-2;Q5T0I0	Gelsolin	GSN	10	85.696	9.1	1.08e-22	34127000	3	1.0094	0.95109	1.0299	0.996231
P15170-3;P15170-2;P15170;H3BR35;H3BSV8	P15170-3;P15170-2;P15170;H3BR35	Eukaryotic peptide chain release factor GTP-binding subunit ERF3A	GSPT1	5	68.699	37.7	2.6e-113	1919300000	15	0.9947	0.98412	1.0328	1.00366
Q8IYD1	Q8IYD1	Eukaryotic peptide chain release factor GTP-binding subunit ERF3B	GSPT2	1	68.882	29.6	1.14e-66	97746000	4	0.9782	1.0675	0.93342	0.991496
P00390;P00390-2;P00390-3;P00390-4;P00390-5;H0YBD4;H0YC68;E5RI06	P00390;P00390-2;P00390-3;P00390-4;P00390-5	Glutathione reductase, mitochondrial	GSR	8	56.256	46.7	0	4670400000	16	0.9818	1.0004	0.99738	0.99316
P48637;P48637-2;B7Z514	P48637;P48637-2;B7Z514	Glutathione synthetase	GSS	3	52.384	32.1	8.19e-136	470890000	10	0.94619	0.98378	0.97668	0.968745
Q9Y2Q3;E9PFN5;Q9Y2Q3-4;Q9Y2Q3-2;Q9Y2Q3-3;C9JNT3	Q9Y2Q3;E9PFN5;Q9Y2Q3-4;Q9Y2Q3-2;Q9Y2Q3-3	Glutathione S-transferase kappa 1	GSTK1	6	25.497	21.7	1.18e-24	310620000	4	0.96915	1.0391	0.96367	0.990054
P21266	P21266	Glutathione S-transferase Mu 3	GSTM3	1	26.559	28.9	3.54e-09	39565000	4	0.97844	0.72138	0.98134	0.884788
P78417;P78417-3;Q5TA02;P78417-2;Q5TA01	P78417;P78417-3;Q5TA02;P78417-2;Q5TA01	Glutathione S-transferase omega-1	GSTO1	5	27.566	53.5	2.09e-127	6195000000	15	1.0188	0.98785	1.0002	1.0022
P09211;A8MX94	P09211;A8MX94	Glutathione S-transferase P	GSTP1	2	23.356	63.3	0	17025000000	12	0.95725	0.94378	0.94182	0.947592
P0CG29;P0CG30;B5MCL2;Q6ICJ4	P0CG29;P0CG30;B5MCL2;Q6ICJ4	Glutathione S-transferase theta-2;Glutathione S-transferase theta-2B	GSTT2;GSTT2B;Em:AP000351.3	4	27.506	6.6	4.11e-05	11638000	1	1.1997	0.77099	0.89069	0.937453
G3V4T6;O43708;G3V5T0;G3V267;O43708-2;O43708-3;G3V3B9;H0YJN8	G3V4T6;O43708;G3V5T0;G3V267;O43708-2;O43708-3;G3V3B9	Maleylacetoacetate isomerase	GSTZ1	8	24.232	28.1	1.43e-24	57260000	3	0.90318	0.87102	0.89037	0.888091
P52655;P52655-2;J3KNC0	P52655;P52655-2;J3KNC0	Transcription initiation factor IIA subunit 1;Transcription initiation factor IIA alpha chain;Transcription initiation factor IIA beta chain	GTF2A1	3	41.513	14.4	6.49e-06	6249600	2	0.88507	0.86196	0.92146	0.889161
Q00403;B1APE1;B1APE2	Q00403;B1APE1	Transcription initiation factor IIB	GTF2B	3	34.833	25.9	2.99e-15	272860000	4	1.1495	0.96076	1.1038	1.06825
P29083;C9IYL4;E9PER7;C9J329	P29083;C9IYL4;E9PER7;C9J329	General transcription factor IIE subunit 1	GTF2E1	4	49.452	8.7	2.54e-08	8909800	2	0.85055	0.80367	0.80275	0.81869
P29084;E5RH41;E5RIW4	P29084;E5RH41;E5RIW4	Transcription initiation factor IIE subunit beta	GTF2E2	3	33.043	14.4	6.85e-17	7499900	2	1.0048	1.1304	0.9392	1.02178
P35269;M0QXD6;E7EUG6;M0R0R9;M0R0Z3	P35269;M0QXD6;E7EUG6;M0R0R9	General transcription factor IIF subunit 1	GTF2F1	5	58.24	26.1	1.69e-95	209570000	10	1.0949	1.0985	1.2589	1.1483
P13984	P13984	General transcription factor IIF subunit 2	GTF2F2	1	28.38	26.9	8.58e-16	94557000	3	1.0395	0.95655	0.92215	0.971504
P32780;B3KXE0;E9PM51;E9PI26	P32780;B3KXE0;E9PM51;E9PI26	General transcription factor IIH subunit 1	GTF2H1	4	62.031	8	2.5e-13	11214000	3	0.66459	0.67949	1.0434	0.778149
Q6ZYL4	Q6ZYL4	General transcription factor IIH subunit 5	GTF2H5	1	8.0533	21.1	3.59e-06	9395700	1	1.6289	1.7158	NaN	1.67179
P78347;P78347-3;P78347-4;P78347-2;Q86U51;C9J6M0	P78347;P78347-3;P78347-4;P78347-2	General transcription factor II-I	GTF2I	6	112.42	44.6	3.31e-222	2464400000	33	0.85783	0.93072	0.87761	0.888193
Q12789;Q12789-3;H3BU37;H3BRD0	Q12789;Q12789-3	General transcription factor 3C polypeptide 1	GTF3C1	4	238.87	14.9	8.41e-118	467240000	14	0.86279	0.88683	0.89288	0.880737
Q8WUA4;Q8WUA4-2;H0Y4Q6;H7C318;C9JNH7;C9JQ12	Q8WUA4;Q8WUA4-2	General transcription factor 3C polypeptide 2	GTF3C2	6	100.68	22.2	3e-28	166080000	8	0.92763	0.81933	0.82146	0.854686
Q9Y5Q9;Q9Y5Q9-2;F8WC64;H7C143	Q9Y5Q9;Q9Y5Q9-2	General transcription factor 3C polypeptide 3	GTF3C3	4	101.27	8.8	3.33e-111	844460000	5	1.0222	1.0658	1.0215	1.03629
Q9UKN8;F2Z356	Q9UKN8	General transcription factor 3C polypeptide 4	GTF3C4	2	91.981	25.7	1.49e-123	2626600000	11	0.88486	0.88277	0.89986	0.889131
Q9Y5Q8-3;Q9Y5Q8;H7BY84;Q9Y5Q8-2;Q5T7U1;H9KV68;Q5T7U0;Q5T7U4;H0Y5D2	Q9Y5Q8-3;Q9Y5Q8;H7BY84;Q9Y5Q8-2;Q5T7U1;H9KV68;Q5T7U0	General transcription factor 3C polypeptide 5	GTF3C5	9	60.368	18.8	3.23e-26	286910000	6	1.0688	1.0075	1.0263	1.03388
O00178;B0QY59;F5H716;F8WAZ4	O00178	GTP-binding protein 1	GTPBP1	4	72.453	34.2	3.79e-100	485850000	11	0.97053	1.0198	0.98316	0.990945
A4D1E9;A4D1E9-2	A4D1E9;A4D1E9-2	GTP-binding protein 10	GTPBP10	2	42.932	7	2.31e-06	163540000	2	0.85521	0.97104	0.83467	0.884997
Q969Y2-2;Q969Y2-4;Q969Y2;Q969Y2-3;M0R0S9;M0R1X0	Q969Y2-2;Q969Y2-4;Q969Y2;Q969Y2-3	tRNA modification GTPase GTPBP3, mitochondrial	GTPBP3	6	55.561	15.8	1.92e-28	9136200	6	0.90629	0.78233	0.95353	0.877668
Q9BZE4;B7Z7A3;B4DY13;Q5T3R7	Q9BZE4;B7Z7A3;B4DY13	Nucleolar GTP-binding protein 1	GTPBP4	4	73.964	26.2	6.51e-159	3088400000	14	0.93771	0.98886	0.96845	0.964777
Q9NYZ3	Q9NYZ3	G2 and S phase-expressed protein 1	GTSE1	1	76.644	12.1	2.17e-14	53005000	6	1.0403	1.9601	1.1513	1.32905
B1ANH5;B1ANH3	B1ANH5;B1ANH3		GUK1	2	21.999	49.2	3.91e-28	155830000	6	0.99283	0.82421	0.88122	0.896738
P46976;P46976-2;P46976-3;C9JQ42;G5E9W8	P46976;P46976-2;P46976-3;C9JQ42;G5E9W8	Glycogenin-1	GYG1	5	39.383	10.6	1.2e-06	24559000	2	1.0101	1.4942	0.99409	1.14481
P13807;P13807-2;B7Z806;F5H1N8;F5H3S3	P13807;P13807-2;B7Z806;F5H1N8	Glycogen [starch] synthase, muscle	GYS1	5	83.785	17.2	1.1e-56	152370000	7	0.88474	0.833	0.83397	0.850231
P07305;P07305-2	P07305;P07305-2	Histone H1.0	H1F0	2	20.863	14.9	1.05e-22	190080000	3	1.1273	1.1116	1.1961	1.14442
Q92522	Q92522	Histone H1x	H1FX	1	22.487	26.8	1.25e-46	2179200000	6	0.92925	0.94267	0.90276	0.924744
P16104;Q96QV6	P16104;Q96QV6	Histone H2A.x;Histone H2A type 1-A	H2AFX;HIST1H2AA	2	15.144	54.5	0	5255500000	3	0.87222	0.87608	0.85444	0.867529
O75367;O75367-3;O75367-2;B4DJC3;D6RCF2	O75367;O75367-3;O75367-2	Core histone macro-H2A.1	H2AFY	5	39.617	60.5	0	20122000000	19	0.96001	0.95037	0.95134	0.953897
Q9P0M6;Q5SQT3	Q9P0M6;Q5SQT3	Core histone macro-H2A.2;Histone H2A	H2AFY2	2	40.058	44.4	3.45e-160	1737800000	10	0.98344	1.0912	1.1155	1.06179
P0C0S5;Q71UI9;C9J0D1;Q71UI9-2;Q71UI9-4;Q71UI9-3;C9J386;Q71UI9-5	P0C0S5;Q71UI9;C9J0D1;Q71UI9-2;Q71UI9-4;Q71UI9-3;C9J386	Histone H2A.Z;Histone H2A.V;Histone H2A	H2AFZ;H2AFV	8	13.553	53.9	0	9783300000	4	1.0363	1.0024	1.0074	1.01526
P84243;K7EK07	P84243;K7EK07	Histone H3.3	H3F3A	2	15.328	55.1	5.84e-190	7735000000	2	1.0109	0.96136	0.97707	0.982894
R4GMU1;O95479	R4GMU1;O95479	GDH/6PGL endoplasmic bifunctional protein;Glucose 1-dehydrogenase;6-phosphogluconolactonase	H6PD	2	90.172	1.7	7.61e-40	8603800	1	1.0537	0.88152	0.8842	0.936483
Q9UJ83;B4DWI1;E9PEN4;B4DXI5;B3KPX4;C9J306;C9JJM7	Q9UJ83;B4DWI1;E9PEN4;B4DXI5;B3KPX4;C9J306	2-hydroxyacyl-CoA lyase 1	HACL1;PHYH2	7	63.728	20.4	5.1e-66	107490000	6	1.1152	0.89891	0.91812	0.972724
Q16836;Q16836-2;Q16836-3;E9PF18	Q16836;Q16836-2;Q16836-3;E9PF18	Hydroxyacyl-coenzyme A dehydrogenase, mitochondrial	HADH	4	34.293	62.7	2.86e-124	2137600000	11	0.93936	0.93708	0.91973	0.932015
P40939;B4DYP2;H0YFD6	P40939	Trifunctional enzyme subunit alpha, mitochondrial;Long-chain enoyl-CoA hydratase;Long chain 3-hydroxyacyl-CoA dehydrogenase	HADHA	3	82.999	67.5	0	5816500000	40	0.96634	0.97281	0.9829	0.973993
P55084;B4E2W0;F5GZQ3;B5MD38;C9JE81;C9JEY0;C9K0M0	P55084;B4E2W0;F5GZQ3;B5MD38	Trifunctional enzyme subunit beta, mitochondrial;3-ketoacyl-CoA thiolase	HADHB	7	51.294	58.2	5.54e-162	2001500000	20	0.98323	0.9812	0.95865	0.974296
Q16775;Q16775-2;H3BPQ4;H3BPK3;H3BQW8;E7EN93;H3BV79	Q16775;Q16775-2;H3BPQ4;H3BPK3;H3BQW8	Hydroxyacylglutathione hydrolase, mitochondrial	HAGH	7	33.805	26.9	1.45e-86	55846000	5	1.2386	1.225	1.1062	1.18841
Q9UJM8	Q9UJM8	Hydroxyacid oxidase 1	HAO1	1	40.924	10.3	0.0014172	160230000	2	1.0335	0.77136	0.8667	0.884054
P12081;P12081-4;P12081-2;B3KWE1;P12081-3;B4DDD8;B4E1C5;C9JWK3;E7ETE2;D6RF05	P12081;P12081-4;P12081-2;B3KWE1;P12081-3;B4DDD8;B4E1C5;C9JWK3	Histidine--tRNA ligase, cytoplasmic	HARS	10	57.41	44.2	2.03e-136	1349900000	20	1.0195	0.99157	0.99183	1.00088
P49590;B4DDY8;C9JV49;E9PG66;C9JHI8;B4DQ67;D6RJE6	P49590;B4DDY8;C9JV49;E9PG66;C9JHI8;B4DQ67	Probable histidine--tRNA ligase, mitochondrial	HARS2;HARSL	7	56.888	10.5	1.58e-12	25065000	3	1.031	0.97057	1.046	1.01533
O14929;O14929-2;F8W9G7;F8WEW1	O14929;O14929-2	Histone acetyltransferase type B catalytic subunit	HAT1	4	49.512	30.1	3.71e-142	1705500000	9	1.0568	1.0582	1.0735	1.06281
Q96CS2;Q96CS2-2;K7ES67	Q96CS2;Q96CS2-2;K7ES67	HAUS augmin-like complex subunit 1	HAUS1	3	31.863	15.5	1.09e-12	2255200	2	1.1089	NaN	1.0224	1.06477
Q9NVX0;Q9NVX0-3;Q9NVX0-2	Q9NVX0;Q9NVX0-3;Q9NVX0-2	HAUS augmin-like complex subunit 2	HAUS2	3	26.933	7.2	2.91e-10	926870	1	1.0965	0.90629	1.0677	1.01994
Q68CZ6;B4DF64;D6R993	Q68CZ6;B4DF64	HAUS augmin-like complex subunit 3	HAUS3	3	69.65	9.3	2.33e-09	63672000	3	0.93074	0.87518	0.93424	0.91298
Q7Z4H7;Q7Z4H7-3;Q5VY60;Q5SYF9;Q7Z4H7-2	Q7Z4H7;Q7Z4H7-3;Q5VY60;Q5SYF9	HAUS augmin-like complex subunit 6	HAUS6;FAM29A	5	108.62	8.3	8.92e-13	50897000	4	0.93598	1.0247	0.89723	0.951165
A6NDA1	A6NDA1		HAUS7	1	14.227	19.7	2.45e-116	73093000	1	1.0977	1.0826	1.0819	1.08738
Q9BT25;Q9BT25-2;Q9BT25-3	Q9BT25;Q9BT25-2;Q9BT25-3	HAUS augmin-like complex subunit 8	HAUS8	3	44.857	35.1	6.47e-41	464470000	5	1.0497	1.0089	1.0058	1.02127
O00165;O00165-3;O00165-5;O00165-2;E9PIQ7;Q5VYD6	O00165;O00165-3;O00165-5;O00165-2;E9PIQ7	HCLS1-associated protein X-1	HAX1	6	31.62	37.6	2.88e-52	214080000	7	0.95857	0.97105	0.88699	0.938126
P69905	P69905	Hemoglobin subunit alpha	HBA1	1	15.257	28.2	3.98e-11	159740000	1	0.29619	0.14532	0.15735	0.1892
Q9Y450;Q9Y450-4;J3QT46;H0YDX7;B7Z524;B7Z1K2;E9PHZ9;H0YES5;Q9Y450-2;E9PLR4;E9PMN1;G5E991;E9PS53;E9PN23;E9PJ90	Q9Y450;Q9Y450-4;J3QT46;H0YDX7;B7Z524;B7Z1K2	HBS1-like protein	HBS1L	15	75.472	21.5	8.49e-31	285920000	9	1.0145	0.96065	1.0711	1.01442
O43504;E9PLX3;R4GMU8	O43504;E9PLX3;R4GMU8	Hepatitis B virus X-interacting protein	HBXIP	3	9.6138	85.7	4.4e-194	819830000	3	1.1812	1.1618	1.1653	1.1694
Q96RR5;Q9ULW0	Q96RR5;Q9ULW0	Targeting protein for Xklp2	HCA90;TPX2	2	89.392	17.8	3.11e-26	167560000	9	1.0245	1.1646	1.1443	1.10937
P51610;P51610-2;A6NEM2;P51610-4;H7C1C4;P51610-3	P51610;P51610-2;A6NEM2;P51610-4	Host cell factor 1;HCF N-terminal chain 1;HCF N-terminal chain 2;HCF N-terminal chain 3;HCF N-terminal chain 4;HCF N-terminal chain 5;HCF N-terminal chain 6;HCF C-terminal chain 1;HCF C-terminal chain 2;HCF C-terminal chain 3;HCF C-terminal chain 4;HCF C-terminal chain 5;HCF C-terminal chain 6	HCFC1	6	208.73	23.7	1.63e-95	1315300000	26	0.99006	1.0049	1.0096	1.00149
Q13547;F5GXM1	Q13547;F5GXM1	Histone deacetylase 1	HDAC1	2	55.102	44.4	0	1828900000	9	0.99381	0.97154	0.99399	0.98639
J3KPW7;Q92769;B3KRS5;H3BM24;E5RG37;E5RH52;Q5TEE2;E5RFP9;E5RHE7;E5RGV4;E5RJ04;E5RFI6;E5RK19	J3KPW7;Q92769;B3KRS5	Histone deacetylase 2;Histone deacetylase	HDAC2	13	65.537	45.5	0	4920500000	14	0.94907	0.9714	0.97509	0.965118
B4DZH6;Q9UBN7;Q9UBN7-2	B4DZH6;Q9UBN7;Q9UBN7-2	Histone deacetylase 6	HDAC6	3	132.78	4	1.15e-11	164440000	2	NaN	1.0284	2.138	1.48281
Q8WUI4-5;Q8WUI4-6;Q8WUI4-7;Q8WUI4;Q8WUI4-4;Q8WUI4-3;Q8WUI4-10;J3KPH8;Q8WUI4-8;Q8WUI4-2;Q8WUI4-9;H0YH91;H0YI15	Q8WUI4-5;Q8WUI4-6;Q8WUI4-7;Q8WUI4;Q8WUI4-4;Q8WUI4-3;Q8WUI4-10;J3KPH8;Q8WUI4-8;Q8WUI4-2;Q8WUI4-9;H0YH91;H0YI15	Histone deacetylase 7	HDAC7	13	106.74	4.3	4.35e-05	89920000	2	1.0719	0.86385	0.82546	0.914316
Q7Z4H3;Q7Z4H3-2;Q7Z4H3-3	Q7Z4H3;Q7Z4H3-2	HD domain-containing protein 2	HDDC2	3	23.39	43.1	6.46e-70	740900000	6	1.1891	1.1471	1.1572	1.16433
Q8N4P3;H0YNP9;Q8N4P3-2	Q8N4P3;H0YNP9;Q8N4P3-2	Guanosine-3,5-bis(diphosphate) 3-pyrophosphohydrolase MESH1	HDDC3	3	20.329	19	5.05e-10	21540000	2	1.2287	2.2977	0.8647	1.34649
P51858-3;P51858;P51858-2;A8K8G0	P51858-3;P51858;P51858-2;A8K8G0	Hepatoma-derived growth factor	HDGF	4	28.264	61.3	0	10872000000	11	0.90732	0.9342	0.93633	0.925855
Q7Z4V5-3;K7EQZ6;Q7Z4V5;Q7Z4V5-2;K7EPS6;K7ERA4;M0R0J3;K7EQT0;K7ERN8	Q7Z4V5-3;K7EQZ6;Q7Z4V5;Q7Z4V5-2	Hepatoma-derived growth factor-related protein 2	HDGFRP2	9	74.815	20.9	4.27e-79	549740000	9	0.85412	0.89994	0.88127	0.878241
Q9Y3E1;H3BTV7;H3BPM9	Q9Y3E1;H3BTV7;H3BPM9	Hepatoma-derived growth factor-related protein 3	HDGFRP3	3	22.619	20.2	1.36e-05	19483000	2	0.7778	1.0841	1.0424	0.957908
Q9H0R4;K7ER15;Q9H0R4-2;K7EMY7;K7EQD2	Q9H0R4;K7ER15;Q9H0R4-2;K7EMY7;K7EQD2	Haloacid dehalogenase-like hydrolase domain-containing protein 2	HDHD2	5	28.536	19.3	2.39e-17	21275000	2	0.84688	0.92446	0.96357	0.910328
Q9BSH5	Q9BSH5	Haloacid dehalogenase-like hydrolase domain-containing protein 3	HDHD3	1	28	27.5	4.41e-10	36806000	3	0.87647	0.89622	0.96012	0.910247
Q00341;Q00341-2;H0Y394;H7C0A4;C9JIZ1;C9J5E5;C9JZI8;H7C2D1;H7BZC3;C9JES8;C9JHZ8;C9JHS7;C9JK79;C9JT62;C9JHN6;C9JKQ5;C9JEJ8;C9JBS3;C9JQ82;C9JMQ6;H7C3D0;C9J739;C9JHS9	Q00341;Q00341-2;H0Y394	Vigilin	HDLBP	23	141.45	44.7	0	4150200000	39	0.97313	1.0048	0.99304	0.990237
Q9H583;Q5T3Q7;Q6P664	Q9H583;Q5T3Q7	HEAT repeat-containing protein 1	HEATR1	3	242.37	9.1	5.68e-154	74880000	12	0.97441	1.0343	1.034	1.01384
Q86Y56;Q86Y56-2;H0Y650;H7C3B1	Q86Y56;Q86Y56-2;H0Y650;H7C3B1	HEAT repeat-containing protein 2	HEATR2	4	93.52	5.3	8.37e-13	10031000	2	NaN	0.52266	0.98374	0.717051
Q7Z4Q2;B7WNW7;Q7Z4Q2-2;Q7Z4Q2-3	Q7Z4Q2;B7WNW7;Q7Z4Q2-2;Q7Z4Q2-3	HEAT repeat-containing protein 3	HEATR3	4	74.582	21	8.39e-69	120830000	6	1.0386	0.94461	1.0253	1.00196
Q9P2D3;Q9P2D3-3;Q9P2D3-2	Q9P2D3;Q9P2D3-3	HEAT repeat-containing protein 5B	HEATR5B	3	224.3	6.1	1.38e-35	211910000	6	1.2055	1.0178	1.074	1.09634
Q6AI08;K7EIX2;K7ELR8;K7ELA5	Q6AI08;K7EIX2;K7ELR8	HEAT repeat-containing protein 6	HEATR6	4	128.78	8.6	1.41e-56	264990000	3	0.96982	0.95613	1.1261	1.01452
Q9NRV9;F5GWX2;H0YG71	Q9NRV9;F5GWX2	Heme-binding protein 1	HEBP1	3	21.097	56.1	8.1e-28	258410000	8	1.076	1.107	1.0007	1.06028
Q9Y5Z4;Q9Y5Z4-2;Q5THN1	Q9Y5Z4;Q9Y5Z4-2	Heme-binding protein 2	HEBP2	3	22.875	33.7	3.02e-30	82703000	3	0.99026	0.92263	0.97363	0.961738
Q9ULT8;H0YJP0;G3V4V5;H0YJD4;H0YJV8	Q9ULT8;H0YJP0	E3 ubiquitin-protein ligase HECTD1	HECTD1	5	289.38	14.2	1.32e-255	366630000	18	1.1633	1.1482	1.1677	1.1597
Q9NRZ9;Q9NRZ9-3;Q9NRZ9-4;Q9NRZ9-5;Q9NRZ9-6;Q9NRZ9-2;Q9NRZ9-7;Q9NRZ9-8;B1ALG6;Q9NRZ9-9;Q76H82	Q9NRZ9;Q9NRZ9-3;Q9NRZ9-4;Q9NRZ9-5;Q9NRZ9-6;Q9NRZ9-2	Lymphoid-specific helicase	HELLS	11	97.073	12.8	9.38e-26	3957800000	5	0.89468	0.88228	0.91647	0.897699
J3QS41;P42694	J3QS41;P42694	Probable helicase with zinc finger domain	HELZ	2	219.05	3.7	1.4e-25	46764000	3	0.89049	0.9651	0.98503	0.945984
Q15751	Q15751	Probable E3 ubiquitin-protein ligase HERC1	HERC1	1	532.22	0.5	0.00027475	1591900	1	1.005	0.88108	NaN	0.941002
O95714;H3BUQ1	O95714	E3 ubiquitin-protein ligase HERC2	HERC2	2	527.22	1.9	2.47e-12	61965000	5	1.0685	1.0719	0.9706	1.03591
Q9UII4;E9PBL0	Q9UII4;E9PBL0	E3 ISG15--protein ligase HERC5	HERC5	2	116.85	3.6	1.49e-34	31857000	2	1.1836	1.1765	1.2458	1.20157
Q15011;Q15011-2;Q15011-4;Q15011-3;H3BP08;H3BTT7;H3BTA8	Q15011;Q15011-2;Q15011-4;Q15011-3;H3BP08;H3BTT7;H3BTA8	Homocysteine-responsive endoplasmic reticulum-resident ubiquitin-like domain member 1 protein	HERPUD1	7	43.719	6.6	8.54e-16	18038000	1	1.0096	1.2809	1.5728	1.26701
H3BP20;P06865;H3BS10;H3BTD4;H3BU85;E9PGL4;B4DKE7	H3BP20;P06865;H3BS10;H3BTD4;H3BU85	Beta-hexosaminidase subunit alpha	HEXA	7	61.999	22.2	1.04e-36	100960000	9	1.095	1.0693	1.0152	1.05931
P07686;Q5URX0;H0YA83	P07686;Q5URX0	Beta-hexosaminidase subunit beta;Beta-hexosaminidase subunit beta chain B;Beta-hexosaminidase subunit beta chain A	HEXB	3	63.111	28.2	5.11e-53	1931600000	13	1.0229	1.0381	1.045	1.03529
O94992	O94992	Protein HEXIM1	HEXIM1	1	40.623	39.6	8.56e-103	738450000	8	1.0607	1.0455	1.027	1.04431
O14964;O14964-2;I3L1P5;I3L1E3	O14964;O14964-2;I3L1P5	Hepatocyte growth factor-regulated tyrosine kinase substrate	HGS	4	86.191	17.9	2.74e-104	862390000	8	0.9457	0.99298	0.9627	0.96693
P31937;H7BZL2	P31937;H7BZL2	3-hydroxyisobutyrate dehydrogenase, mitochondrial	HIBADH	2	35.329	42	1.7e-32	176980000	8	1.0544	0.94372	0.95414	0.982849
Q6NVY1;Q6NVY1-2;B8ZZZ0;B9A058;F8W8A6;H7C1A5;H7C400;H7C126	Q6NVY1;Q6NVY1-2;B8ZZZ0	3-hydroxyisobutyryl-CoA hydrolase, mitochondrial	HIBCH	8	43.482	14	8.67e-13	122540000	5	0.84166	0.98102	1.0229	0.945256
Q9NWT6	Q9NWT6	Hypoxia-inducible factor 1-alpha inhibitor	HIF1AN	1	40.285	9.2	5.06e-16	42064000	1	1.177	0.7979	1.2053	1.04217
C9JNU6;Q9Y241;C9JAW5	C9JNU6;Q9Y241;C9JAW5	HIG1 domain family member 1A	HIGD1A	3	10.402	18.8	1.48e-15	176940000	1	1.1299	1.2253	1.1544	1.16918
Q9BW72	Q9BW72	HIG1 domain family member 2A	HIGD2A	1	11.528	27.4	8.93e-05	21721000	1	NaN	2.0861	1.5918	1.82227
P49773;D6RD60;D6RE99;D6REP8;D6RC06	P49773	Histidine triad nucleotide-binding protein 1	HINT1	5	13.802	72.2	0	22562000000	9	1.0176	1.0297	1.0215	1.02292
Q9BX68	Q9BX68	Histidine triad nucleotide-binding protein 2, mitochondrial	HINT2	1	17.162	71.2	6.18e-99	2191500000	8	0.95431	0.98896	0.97127	0.97141
Q9NQE9	Q9NQE9	Histidine triad nucleotide-binding protein 3	HINT3	1	20.361	19.2	4.79e-09	117260000	3	1.0064	1.0439	1.0738	1.041
O00291;O00291-3	O00291;O00291-3	Huntingtin-interacting protein 1	HIP1	2	116.22	6.6	3.12e-13	11042000	3	0.90646	0.9411	1.1542	0.994844
O75146	O75146	Huntingtin-interacting protein 1-related protein	HIP1R	1	119.39	8	2.49e-11	25564000	6	1.0102	1.1775	0.91228	1.02762
P16403;Q02539;P22492;P16401	P16403;Q02539	Histone H1.2;Histone H1.1	HIST1H1C;HIST1H1A	4	21.364	36.6	0	94554000000	3	0.74256	0.73809	0.74042	0.740354
P16402	P16402	Histone H1.3	HIST1H1D	1	22.35	35.3	0	2340900000	3	0.72763	0.71432	0.71487	0.718914
P10412	P10412	Histone H1.4	HIST1H1E	1	21.865	35.6	0	143820000000	14	0.78581	0.78863	0.79531	0.789907
P04908;Q7L7L0;Q93077	P04908;Q7L7L0;Q93077	Histone H2A type 1-B/E;Histone H2A type 3;Histone H2A type 1-C	HIST1H2AB;HIST3H2A;HIST1H2AC	3	14.135	60	0	24785000000	2	0.9387	0.91568	0.93832	0.930837
P0C0S8;P20671;Q9BTM1;Q96KK5;Q99878;H0YFX9;Q9BTM1-2	P0C0S8;P20671;Q9BTM1;Q96KK5;Q99878;H0YFX9;Q9BTM1-2	Histone H2A type 1;Histone H2A type 1-D;Histone H2A.J;Histone H2A type 1-H;Histone H2A type 1-J;Histone H2A	HIST1H2AG;HIST1H2AD;H2AFJ;HIST1H2AH;HIST1H2AJ	7	14.091	60	0	213470000000	10	0.91497	0.9187	0.9131	0.915587
U3KQK0;Q5QNW6-2;P58876;P62807;Q5QNW6;Q93079;Q99877;Q99879;B4DR52;O60814;P57053;Q99880;Q96A08	U3KQK0;Q5QNW6-2;P58876;P62807;Q5QNW6;Q93079;Q99877;Q99879;B4DR52;O60814;P57053;Q99880	Histone H2B type 1-D;Histone H2B type 1-C/E/F/G/I;Histone H2B type 2-F;Histone H2B type 1-H;Histone H2B type 1-N;Histone H2B type 1-M;Histone H2B;Histone H2B type 1-K;Histone H2B type F-S;Histone H2B type 1-L	HIST1H2BD;HIST1H2BC;HIST2H2BF;HIST1H2BH;HIST1H2BN;HIST1H2BM;HIST1H2BK;H2BFS;HIST1H2BL	13	18.804	53	0	105400000000	12	0.94385	0.93987	0.93763	0.940446
P23527;P33778;Q16778;P06899;Q8N257;Q6DN03;Q6DRA6	P23527;P33778;Q16778;P06899;Q8N257	Histone H2B type 1-O;Histone H2B type 1-B;Histone H2B type 2-E;Histone H2B type 1-J;Histone H2B type 3-B	HIST1H2BO;HIST1H2BB;HIST2H2BE;HIST1H2BJ;HIST3H2BB	7	13.906	67.5	2.43e-290	22156000000	3	0.96008	0.94532	0.94027	0.94852
P68431;K7ES00;Q16695;B4DEB1;K7EMV3;Q6NXT2;K7EP01	P68431;K7ES00;Q16695;B4DEB1;K7EMV3	Histone H3.1;Histone H3.1t;Histone H3	HIST1H3A;HIST3H3;H3F3A	7	15.404	55.1	9.71e-182	6955100000	2	0.85807	0.85616	0.86777	0.860652
P62805	P62805	Histone H4	HIST1H4A	1	11.367	68.9	0	195730000000	18	0.91415	0.92405	0.9191	0.919091
Q6FI13;Q16777	Q6FI13;Q16777	Histone H2A type 2-A;Histone H2A type 2-C	HIST2H2AA3;HIST2H2AC	2	14.095	57.7	0	3967800000	1	0.84046	0.86313	0.86681	0.85672
Q8IUE6	Q8IUE6	Histone H2A type 2-B	HIST2H2AB	1	13.995	60	0	499280000	2	0.87681	0.9048	0.88439	0.888588
Q71DI3	Q71DI3	Histone H3.2	HIST2H3A	1	15.388	55.1	0	46539000000	9	0.89449	0.90621	0.89269	0.897777
Q8NCD3;Q8NCD3-2;Q8NCD3-3;C9JWC4	Q8NCD3;Q8NCD3-2;Q8NCD3-3;C9JWC4	Holliday junction recognition protein	HJURP	4	83.538	2.7	0.0010981	22045000	1	0.9549	1.2192	1.3275	1.15617
P19367;E7ENR4;P19367-3;P19367-2;P19367-4;B1AR63;B1AR61;B1AR62;Q2TB90;P52790;Q2TB90-2;Q2TB90-3	P19367;E7ENR4;P19367-3;P19367-2;P19367-4	Hexokinase-1	HK1	12	102.48	34	0	1454700000	27	0.93299	0.96318	0.99844	0.9645
P52789;E9PB90	P52789;E9PB90	Hexokinase-2	HK2	2	102.38	8.1	2.09e-11	29767000	4	1.0776	0.68974	0.73328	0.816841
Q5SRN5;P04439;P13746-2;P13746;P30443;P30455;Q5SRN7;P16188;P05534;Q09160;P10314;P30459;B0UXQ0;P30512	Q5SRN5;P04439;P13746-2;P13746;P30443;P30455;Q5SRN7;P16188	HLA class I histocompatibility antigen, A-3 alpha chain;HLA class I histocompatibility antigen, A-11 alpha chain;HLA class I histocompatibility antigen, A-1 alpha chain;HLA class I histocompatibility antigen, A-36 alpha chain;HLA class I histocompatibility antigen, A-30 alpha chain	HLA-A	14	41.368	33.7	8.39e-235	1087800000	8	1.0774	1.0929	1.0616	1.07722
P01889;P30460;P30480;P18463;P30462;P30475;Q29718;Q29836;Q95365;Q29865;P03989;P10319;P18464;P18465;P30464;P30466;P30481;P30483;P30484;P30485;P30487;P30488;P30490;P30491;P30492;P30493;P30495;P30498;P30685;Q29940;P30479;Q04826;P04222;P30504;P30510;P30499;P30461;P30486;Q31610;P13747;Q6DU44;F6U0H7;Q5RJ85;P17693;Q31611;F8W9Z8	P01889;P30460;P30480;P18463;P30462;P30475;Q29718;Q29836;Q95365;Q29865;P03989;P10319;P18464;P18465;P30464;P30466;P30481;P30483;P30484;P30485;P30487;P30488;P30490;P30491;P30492;P30493;P30495;P30498;P30685;Q29940;P30479;Q04826;P04222;P30504;P30510;P30499;P30461;P30486;Q31610;P13747;Q6DU44;F6U0H7	HLA class I histocompatibility antigen, B-7 alpha chain;HLA class I histocompatibility antigen, B-8 alpha chain;HLA class I histocompatibility antigen, B-42 alpha chain;HLA class I histocompatibility antigen, B-37 alpha chain;HLA class I histocompatibility antigen, B-14 alpha chain;HLA class I histocompatibility antigen, B-39 alpha chain;HLA class I histocompatibility antigen, B-82 alpha chain;HL…	HLA-B;HLA-C;HLA-E	46	40.46	16.9	1.67e-59	47898000	1	1.2599	1.1646	1.0537	1.15632
P10321;A2AEA2	P10321;A2AEA2	HLA class I histocompatibility antigen, Cw-7 alpha chain	HLA-C	2	40.648	22.4	3.86e-178	299720000	4	1.2054	1.3498	1.3984	1.31526
Q8TCT9;Q8TCT9-5	Q8TCT9;Q8TCT9-5	Minor histocompatibility antigen H13	HM13	2	41.488	6.4	2.93e-20	69230000	1	1.1084	1.1904	1.4201	1.23283
P08397;P08397-2;F5H345;P08397-3;P08397-4;F5H226;F5GY90;F5H0P4;F5H4X2;F5H4W5	P08397;P08397-2;F5H345;P08397-3;P08397-4	Porphobilinogen deaminase	HMBS	10	39.33	41.3	5.46e-73	129080000	7	0.94741	0.99052	0.95061	0.962649
P17096;H7BYM6;P17096-3	P17096;H7BYM6;P17096-3	High mobility group protein HMG-I/HMG-Y	HMGA1	3	11.676	41.1	9.43e-284	11590000000	4	0.82975	0.84198	0.88396	0.851583
P52926;F5H6H0;F5H2A4;P52926-2;P52926-5;F5H2U8;P52926-4;P52926-6;P52926-3	P52926;F5H6H0;F5H2A4;P52926-2;P52926-5;F5H2U8;P52926-4;P52926-6;P52926-3	High mobility group protein HMGI-C	HMGA2	9	11.832	41.3	2.7e-29	44149000	4	0.61698	0.75247	0.64363	0.668547
P09429;Q5T7C4;Q5T7C6;Q5T7C0;B2RPK0	P09429;Q5T7C4;Q5T7C6	High mobility group protein B1	HMGB1	5	24.893	62.3	0	45604000000	20	0.98813	0.99293	0.97486	0.985277
P26583;D6R9A6	P26583;D6R9A6	High mobility group protein B2	HMGB2	2	24.033	49.8	2.14e-197	5415200000	9	0.90401	0.87632	0.92777	0.902455
O15347;E7EQU1;E7ES08;E9PES6;P0C6E5	O15347;E7EQU1;E7ES08;E9PES6	High mobility group protein B3	HMGB3	5	22.98	53	3.8e-233	9275900000	16	0.92256	0.91434	0.92326	0.920044
P35914;B1AK13;P35914-2;P35914-3	P35914;B1AK13	Hydroxymethylglutaryl-CoA lyase, mitochondrial	HMGCL	4	34.36	20	2.08e-55	173680000	6	0.90523	0.84788	0.97625	0.908277
Q01581;D6RIW1;P54868;P54868-2;P54868-3	Q01581	Hydroxymethylglutaryl-CoA synthase, cytoplasmic	HMGCS1	5	57.293	50	0	4150200000	15	1.0694	1.0722	1.1002	1.08051
A6NEL0;P05114;A6NL93	A6NEL0;P05114;A6NL93	Non-histone chromosomal protein HMG-14	HMGN1	3	12.435	31.9	2.71e-69	78295000	2	0.96109	0.95275	1.012	0.974932
Q15651	Q15651	High mobility group nucleosome-binding domain-containing protein 3	HMGN3	1	10.666	27.3	8.23e-07	44754000	1	0.64996	0.75123	0.71262	0.703352
P82970;Q5JSK6;Q5JSL0;Q5JSK8;Q5JSK7	P82970;Q5JSK6;Q5JSL0;Q5JSK8;Q5JSK7	High mobility group nucleosome-binding domain-containing protein 5	HMGN5;NSBP1	5	31.524	5.3	4.93e-15	54771000	1	0.83418	0.8936	0.64378	0.782913
Q9UGU5;B0QXZ9;B0QXZ8	Q9UGU5;B0QXZ9;B0QXZ8	HMG domain-containing protein 4	HMGXB4;HMG2L1	3	65.711	20.8	2.26e-13	71526000	4	0.89416	0.72942	0.81683	0.810665
P09601;B1AHA8	P09601;B1AHA8	Heme oxygenase 1	HMOX1	2	32.818	19.1	4.71e-45	27304000	3	1.2181	1.2254	1.1654	1.20267
P30519;I3L430;I3L1F5;I3L159;I3L1Y2;I3L463;I3L4P8;I3L276	P30519;I3L430;I3L1F5;I3L159	Heme oxygenase 2	HMOX2	8	36.032	33.5	0	252090000	5	0.99336	1.1317	1.1047	1.07488
Q9UK76;Q9UK76-2;J3KT51;Q9UK76-3;F5GY98;J3KSH8;F2Z3M5	Q9UK76;Q9UK76-2;J3KT51	Hematological and neurological expressed 1 protein	HN1	7	16.014	64.3	1.8e-274	3664500000	5	1.0334	1.0156	1.0022	1.01699
Q9H910-2;H3BU16;H3BMT0	Q9H910-2;H3BU16;H3BMT0		HN1L	3	18.416	66.1	3.98e-35	78842000	1	1.0358	0.80187	0.8274	0.882467
B4DLH4;Q9H910;A6NGP5;H3BMV3;H3BTV5;B4E1P3;H3BMM8	B4DLH4;Q9H910;A6NGP5;H3BMV3;H3BTV5	Hematological and neurological expressed 1-like protein	HN1L	7	23.025	53.2	3.49e-38	4138500000	7	0.94137	0.96765	0.91133	0.939835
Q13151	Q13151	Heterogeneous nuclear ribonucleoprotein A0	HNRNPA0	1	30.84	47.2	0	2599100000	13	0.99866	1.0205	1.0346	1.01781
P09651	P09651	Heterogeneous nuclear ribonucleoprotein A1	HNRNPA1	1	38.746	56.2	0	76943000000	25	1.0126	0.99937	1.0092	1.00704
P09651-3;F8W6I7;F8VZ49;Q32P51;F8VTQ5;F8VYN5;F8W646	P09651-3;F8W6I7;F8VZ49;Q32P51;F8VTQ5	Heterogeneous nuclear ribonucleoprotein A1-like 2	HNRNPA1;HNRNPA1L2	7	29.386	76.4	0	9457400	1	0.94788	0.97098	1.0066	0.974855
P22626	P22626	Heterogeneous nuclear ribonucleoproteins A2/B1	HNRNPA2B1	1	37.429	74.5	0	71732000000	32	0.97408	0.97739	0.97354	0.975002
P51991	P51991	Heterogeneous nuclear ribonucleoprotein A3	HNRNPA3	1	39.594	55.8	0	4673900000	1	0.8378	0.80899	0.78734	0.811114
Q99729-2;D6RBZ0;Q99729-3;D6RD18;D6R9P3;Q99729;Q99729-4	Q99729-2;D6RBZ0;Q99729-3;D6RD18;D6R9P3;Q99729;Q99729-4	Heterogeneous nuclear ribonucleoprotein A/B	HNRNPAB	7	35.967	34	6.33e-204	17817000000	21	1.0338	1.0227	1.0365	1.03098
P07910;G3V2Q1;G3V576;P07910-3;G3V575;G3V555;G3V5V7;B4DSU6;G3V4M8;G3V2H6	P07910;G3V2Q1;G3V576;P07910-3;G3V575;G3V555;G3V5V7	Heterogeneous nuclear ribonucleoproteins C1/C2	HNRNPC	10	33.67	62.7	0	379470000	2	0.78319	0.89429	0.77977	0.817405
P07910-2;G3V4C1;P07910-4;G3V2D6	P07910-2;G3V4C1;P07910-4;G3V2D6		HNRNPC	4	32.337	61.1	0	915230000	2	0.83629	0.80224	0.87389	0.836962
B4DY08;G3V4W0;G3V251;G3V3K6;G3V5X6	B4DY08;G3V4W0		HNRNPC	5	31.971	61.1	0	24911000000	21	0.93769	0.95095	0.94549	0.944694
O60812	O60812	Heterogeneous nuclear ribonucleoprotein C-like 1	HNRNPCL1	1	32.142	20.5	4.63e-135	42868000	1	0.27324	1.0084	0.98024	0.646403
Q14103;Q14103-3;H0Y8G5;Q14103-2;B4DTC3;Q14103-4;H0YA96;D6RAF8;D6RF44;D6RBQ9;F5H6R6;D6RD83	Q14103;Q14103-3;H0Y8G5;Q14103-2;B4DTC3;Q14103-4;H0YA96;D6RAF8;D6RF44;D6RBQ9	Heterogeneous nuclear ribonucleoprotein D0	HNRNPD	12	38.434	35.8	0	23978000000	19	0.96351	0.95221	0.9808	0.965435
P52597	P52597	Heterogeneous nuclear ribonucleoprotein F;Heterogeneous nuclear ribonucleoprotein F, N-terminally processed	HNRNPF	1	45.671	57.1	0	8216500000	14	1.0307	1.073	1.0152	1.03935
G8JLB6;P31943;E9PCY7;D6RBM0;D6RIU0;H0YB39;D6RFM3;E5RGV0;D6RIT2;D6RIH9;D6RJ04;D6RDU3;D6R9T0;D6RAM1;E7EQJ0;H0YBD7;E7EN40;E5RGH4;D6RDL0;H0YAQ2;D6RF17;D6R9D3;F5GZT4;E5RJ94	G8JLB6;P31943;E9PCY7;D6RBM0;D6RIU0;H0YB39;D6RFM3;E5RGV0	Heterogeneous nuclear ribonucleoprotein H;Heterogeneous nuclear ribonucleoprotein H, N-terminally processed	HNRNPH1	24	51.229	50.6	0	26445000000	22	1.0187	1.0426	1.0438	1.03497
P55795	P55795	Heterogeneous nuclear ribonucleoprotein H2	HNRNPH2	1	49.263	43.2	0	547600000	8	1.0986	1.0248	1.0751	1.06572
P31942;P31942-3;P31942-4;P31942-5	P31942;P31942-3;P31942-4	Heterogeneous nuclear ribonucleoprotein H3	HNRNPH3	4	36.926	48.8	0	2926700000	11	1.0747	1.0563	1.0566	1.0625
P61978-2;P61978;Q5T6W1;S4R359;S4R457	P61978-2;P61978;Q5T6W1	Heterogeneous nuclear ribonucleoprotein K	HNRNPK	5	51.028	66.8	0	2067300000	2	0.82282	0.86202	0.82628	0.836854
P61978-3;Q5T6W5;Q5T6W2	P61978-3;Q5T6W5;Q5T6W2		HNRNPK	3	48.562	65	0	54025000000	31	1.001	1.0038	1.0045	1.0031
P14866;M0QXS5;P14866-2;M0R1W6;B4DVF8;M0QYL7	P14866;M0QXS5;P14866-2	Heterogeneous nuclear ribonucleoprotein L	HNRNPL	6	64.132	73.7	0	44445000000	30	0.93285	0.93031	0.93484	0.932665
P52272;P52272-2;M0R019;M0R2T0;M0R0N3;M0QYQ7;M0R2I7;M0R0Y6;M0QY96;M0QYL3	P52272;P52272-2;M0R019	Heterogeneous nuclear ribonucleoprotein M	HNRNPM	10	77.515	62.7	0	56445000000	37	0.99793	1.0012	1.0001	0.999742
O43390;O43390-3;B4DT28;E7ETM7	O43390;O43390-3;B4DT28;E7ETM7	Heterogeneous nuclear ribonucleoprotein R	HNRNPR;HNRPR	4	70.942	52.4	0	14654000000	24	0.94252	0.93435	0.93003	0.935619
Q00839;Q00839-2;Q5RI18;M0QYG9	Q00839;Q00839-2	Heterogeneous nuclear ribonucleoprotein U	HNRNPU	4	90.583	54.1	0	110930000000	42	0.94777	0.95247	0.96161	0.953933
Q9BUJ2;Q9BUJ2-2;B7Z4B8;Q9BUJ2-4;M0R3F1;Q9BUJ2-3;M0QYZ0;M0R0K8;Q9BUJ2-5;M0QZV6;M0QYM5;M0R203;M0R247	Q9BUJ2;Q9BUJ2-2;B7Z4B8;Q9BUJ2-4;M0R3F1;Q9BUJ2-3;M0QYZ0	Heterogeneous nuclear ribonucleoprotein U-like protein 1	HNRNPUL1	13	95.737	42.4	0	3748000000	24	0.988	0.96355	0.98247	0.97795
Q1KMD3;H3BQZ7	Q1KMD3;H3BQZ7	Heterogeneous nuclear ribonucleoprotein U-like protein 2	HNRNPUL2;hCG_2044799	2	85.104	46.6	0	2277800000	20	0.99141	0.94479	0.94353	0.959654
D6W592;Q8WVV9;B7WPG3;Q5JB52;Q8WVV9-4;Q8WVV9-3;C9JJZ7;H7C464	D6W592;Q8WVV9;B7WPG3;Q5JB52;Q8WVV9-4	Heterogeneous nuclear ribonucleoprotein L-like	HNRPLL	8	60.099	28.4	9.34e-59	195420000	8	1.1183	0.95123	1.0378	1.03352
Q9UJC3;A8MU44	Q9UJC3;A8MU44	Protein Hook homolog 1	HOOK1	2	84.647	10.6	2.16e-12	12726000	4	1.0085	1.0336	1.13	1.05609
Q96ED9;Q96ED9-2;K7ENU5;K7EJ48;K7EMR5;K7EJ65;K7EMG7;K7EK29	Q96ED9;Q96ED9-2;K7ENU5;K7EJ48;K7EMR5	Protein Hook homolog 2	HOOK2	8	83.206	11.1	8.78e-09	32638000	3	0.87227	0.83706	0.84533	0.851421
P20719	P20719	Homeobox protein Hox-A5	HOXA5	1	29.345	35.6	3.76e-28	81194000	3	0.70603	0.79838	0.83488	0.777832
P17483	P17483	Homeobox protein Hox-B4	HOXB4	1	27.604	17.5	2.25e-27	16912000	2	0.27706	0.55922	NaN	0.393621
P09017	P09017	Homeobox protein Hox-C4	HOXC4	1	29.811	36	2.66e-59	68949000	4	0.73593	0.62657	0.97188	0.765255
P31277	P31277	Homeobox protein Hox-D11	HOXD11	1	35.197	15.1	2.24e-12	2474000	1	0.95301	0.90334	0.92697	0.927552
Q5SSJ5;Q5SSJ5-2;Q5SSJ5-3;B0QZK4;Q5SWC8;Q5SSJ5-5;B0QZK8;B0QZK9	Q5SSJ5;Q5SSJ5-2;Q5SSJ5-3;B0QZK4;Q5SWC8	Heterochromatin protein 1-binding protein 3	HP1BP3	8	61.206	34	1.28e-104	1772900000	16	0.90912	0.89129	0.86771	0.889211
P00492	P00492	Hypoxanthine-guanine phosphoribosyltransferase	HPRT1	1	24.579	83.5	8.75e-301	9467000000	18	1.051	1.0463	1.05	1.0491
Q9NQG7;Q9NQG7-4;Q9NQG7-3;Q9NQG7-2;F1LLU8;F8WC53	Q9NQG7;Q9NQG7-4;Q9NQG7-3;Q9NQG7-2;F1LLU8;F8WC53	Hermansky-Pudlak syndrome 4 protein	HPS4	6	76.918	8.3	7.24e-13	19734000	2	0.92983	0.76807	0.75178	0.812765
P52758;H0YB34;H0YBX3	P52758;H0YB34;H0YBX3	Ribonuclease UK114	HRSP12	3	14.494	25.5	3.85e-252	26158000	2	0.99431	0.98813	1.0109	0.997734
Q53T59;H7BZZ1;H7C0Y9;F6TR53;B5MC96;H7BZ19	Q53T59;H7BZZ1;H7C0Y9	HCLS1-binding protein 3	HS1BP3	6	42.78	17.1	1.23e-14	20017000	3	0.98912	1.0421	1.0215	1.01734
Q7LGA3;A6ND99;Q7LGA3-2;Q7LGA3-3;K7EP71	Q7LGA3;A6ND99;Q7LGA3-2;Q7LGA3-3;K7EP71	Heparan sulfate 2-O-sulfotransferase 1	HS2ST1	5	41.881	4.5	2.91e-61	31536000	1	1.0116	0.72212	0.81853	0.842463
O75506	O75506	Heat shock factor-binding protein 1	HSBP1	1	8.5435	65.8	1.79e-25	25146000	2	1.2241	1.0892	1.0306	1.11174
Q8IWL3;B0QYH2;F8WBY7	Q8IWL3	Iron-sulfur cluster co-chaperone protein HscB, mitochondrial	HSCB	3	27.422	26	1.39e-09	30599000	4	1.0256	1.1969	0.93393	1.04661
Q7Z5J1;Q7Z5J1-3;Q7Z5J1-4;Q7Z5J1-2;Q7Z5J1-6;Q7Z5J1-5;Q7Z5J1-7;J3KTC8	Q7Z5J1;Q7Z5J1-3;Q7Z5J1-4;Q7Z5J1-2;Q7Z5J1-6;Q7Z5J1-5;Q7Z5J1-7;J3KTC8	Hydroxysteroid 11-beta-dehydrogenase 1-like protein	HSD11B1L	8	34.288	13.3	0.00031316	599410000	2	1.4042	0.82805	NaN	1.07831
Q99714;Q99714-2;Q5H928	Q99714;Q99714-2;Q5H928	3-hydroxyacyl-CoA dehydrogenase type-2	HSD17B10	3	26.923	88.1	0	8790900000	16	0.99238	0.97832	0.99516	0.988592
Q53GQ0;E9PI21	Q53GQ0	Estradiol 17-beta-dehydrogenase 12	HSD17B12	2	34.324	31.7	5.08e-19	183070000	6	0.94854	1.0911	0.91638	0.982499
P51659;P51659-3;E7EWE5;E7ET17;G5E9S2;E7ER27;E7EPL9	P51659;P51659-3;E7EWE5;E7ET17;G5E9S2;E7ER27	Peroxisomal multifunctional enzyme type 2;(3R)-hydroxyacyl-CoA dehydrogenase;Enoyl-CoA hydratase 2	HSD17B4	7	79.685	58.3	0	4824100000	29	0.98426	0.97723	1.0068	0.98935
Q6YN16;Q6YN16-2	Q6YN16;Q6YN16-2	Hydroxysteroid dehydrogenase-like protein 2	HSDL2	2	45.394	40.9	2.45e-203	992810000	9	1.017	1.04	1.0222	1.02635
Q00613;Q00613-2	Q00613;Q00613-2	Heat shock factor protein 1	HSF1	2	57.26	9.1	5.87e-05	7097500	2	0.73386	0.98935	0.75623	0.818853
P07900-2;P07900;Q86U12;G3V2J8;Q14568;Q58FG0;REV__H3BMH3	P07900-2;P07900;Q86U12	Heat shock protein HSP 90-alpha	HSP90AA1	7	98.16	59	0	106780000000	44	1.03	1.0343	1.0259	1.03006
Q58FG1	Q58FG1	Putative heat shock protein HSP 90-alpha A4	HSP90AA4P	1	47.711	12	2.47e-258	3512600000	2	1.0405	1.0497	1.0575	1.04921
P08238;Q58FF7;Q5T9W8	P08238	Heat shock protein HSP 90-beta	HSP90AB1	3	83.263	72.8	0	225380000000	66	1.0407	1.0413	1.0405	1.04083
Q58FF6	Q58FF6	Putative heat shock protein HSP 90-beta 4	HSP90AB4P	1	58.264	10.9	8.56e-158	155760000	2	1.1753	1.1817	1.3536	1.23419
P14625;H0YIV0;F8W026	P14625	Endoplasmin	HSP90B1	3	92.468	63.6	0	37802000000	44	0.9872	0.9874	0.98526	0.98662
O43301	O43301	Heat shock 70 kDa protein 12A	HSPA12A	1	74.977	3.7	1.79e-20	141760000	1	0.84539	0.885	0.94394	0.890529
Q0VDF9;H7C2A1;B0YIZ1	Q0VDF9	Heat shock 70 kDa protein 14	HSPA14	3	54.794	44	5.46e-180	1072100000	13	0.97363	1.0017	0.99777	0.990955
P08107;P08107-2;E7EP94;P48741	P08107;P08107-2;E7EP94	Heat shock 70 kDa protein 1A/1B	HSPA1A	4	70.051	71	0	292200000000	53	1.0364	1.0305	1.0392	1.03536
P34931	P34931	Heat shock 70 kDa protein 1-like	HSPA1L	1	70.374	22.8	0	518530	1	0.89836	0.95317	1.0211	0.956231
P54652	P54652	Heat shock-related 70 kDa protein 2	HSPA2	1	70.02	41.6	0	290280000	10	1.2609	1.2571	1.2965	1.27138
P34932	P34932	Heat shock 70 kDa protein 4	HSPA4	1	94.33	73.3	0	25498000000	56	0.99467	0.99868	0.9967	0.996682
E7ES43;O95757;E9PDE8;D6RJ96	E7ES43;O95757;E9PDE8;D6RJ96	Heat shock 70 kDa protein 4L	HSPA4L	4	97.658	49.7	0	1774200000	29	1.0581	1.0573	1.0638	1.05973
P11021	P11021	78 kDa glucose-regulated protein	HSPA5	1	72.332	55.4	0	47519000000	35	1.0653	1.0651	1.0548	1.06172
P11142;E9PKE3;P11142-2;E9PNE6;E9PN89;E9PLF4;E9PK54;E9PQK7;E9PQQ4;E9PPY6;A8K7Q2;E9PN25;E9PI65;E9PS65;E9PM13	P11142;E9PKE3;P11142-2;E9PNE6;E9PN89;E9PLF4;E9PK54;E9PQK7;E9PQQ4	Heat shock cognate 71 kDa protein	HSPA8	15	70.897	65	0	153470000000	40	1.1078	1.1132	1.1098	1.11026
P38646;H0YBG6;H0Y8S0;D6RJI2;D6RA73	P38646	Stress-70 protein, mitochondrial	HSPA9	5	73.68	61.9	0	45881000000	28	1.0093	1.0068	1.0135	1.00986
P04792;F8WE04;C9J3N8	P04792;F8WE04	Heat shock protein beta-1	HSPB1	3	22.782	62	3.24e-57	1659100000	6	1.1182	1.1012	1.1316	1.11693
Q9Y547	Q9Y547	Heat shock protein beta-11	HSPB11	1	16.297	27.8	6.55e-05	7502900	1	NaN	1.1554	1.0572	1.10521
Q9NZL4;Q9NZL4-2;C9JNI7;K7EL16;K7EN20;K7EMM7;K7EKM6;K7ERT9	Q9NZL4;Q9NZL4-2;C9JNI7	Hsp70-binding protein 1	HSPBP1	8	39.474	48.6	9.09e-61	443490000	9	1.0243	1.0022	1.0069	1.01109
P10809;E7ESH4;E7EXB4;C9JL25;B7Z712;C9JCQ4;C9JL19;C9J0S9	P10809	60 kDa heat shock protein, mitochondrial	HSPD1	8	61.054	82.9	0	129540000000	58	0.96452	0.96514	0.96528	0.96498
P61604;B8ZZL8;B8ZZ54	P61604;B8ZZL8;B8ZZ54	10 kDa heat shock protein, mitochondrial	HSPE1	3	10.932	63.7	1.96e-206	16192000000	12	1.0063	1.0094	1.0133	1.00966
Q92598;Q92598-2;B4DYH1;Q92598-3;B4DY72;Q5TBM3;O95754;O95754-2;R4GN69	Q92598;Q92598-2;B4DYH1;Q92598-3;B4DY72	Heat shock protein 105 kDa	HSPH1	9	96.864	45.7	0	4250200000	30	1.052	1.057	1.0719	1.06027
O43719;Q5H918;Q5H919	O43719;Q5H918	HIV Tat-specific factor 1	HTATSF1	3	85.852	23.6	3.83e-75	590450000	10	0.99758	1.147	1.1418	1.0932
O43464;O43464-3;O43464-4;O43464-2	O43464;O43464-3;O43464-4;O43464-2	Serine protease HTRA2, mitochondrial	HTRA2	4	48.84	12.9	1.95e-31	98027000	4	0.993	1.1097	1.2071	1.09976
P42858	P42858	Huntingtin	HTT	1	347.6	1.5	3.52e-06	10231000	3	0.80281	1.2177	0.35144	0.700382
H0Y7U1	H0Y7U1		HUWE1	1	23.79	21.9	5.44e-48	17815000	1	0.8896	0.81768	1.022	0.905892
Q7Z6Z7;Q7Z6Z7-2;Q5H962	Q7Z6Z7;Q7Z6Z7-2	E3 ubiquitin-protein ligase HUWE1	HUWE1	3	481.89	21.4	0	2850000000	50	0.96783	0.95943	0.97189	0.966369
Q7Z6Z7-3;H0Y5W0;H0Y659	Q7Z6Z7-3;H0Y5W0		HUWE1	3	481.01	21.4	0	20048000	2	1.2401	1.0825	1.2718	1.19518
Q9Y4L1;E9PL22;E9PJ21;B7Z909;J3KTF1;J3QL06;J3QLE9;J3QQH7;J3KT27;J3KSJ2	Q9Y4L1;E9PL22;E9PJ21;B7Z909	Hypoxia up-regulated protein 1	HYOU1	10	111.33	26.3	0	680290000	17	1.0414	0.98214	0.97519	0.999141
Q9NX55	Q9NX55	Huntingtin-interacting protein K	HYPK	1	14.665	34.1	2.39e-51	222870000	4	1.0432	1.0756	1.0719	1.06347
Q2TAA2;H7C5G1;B4DMV3;C9JE02;C9J5J2;C9JDY4;F8WF34	Q2TAA2;H7C5G1;B4DMV3	Isoamyl acetate-hydrolyzing esterase 1 homolog	IAH1	7	27.598	38.7	2.09e-86	408090000	5	0.98066	0.96881	0.99141	0.98025
P41252;J3KR24;Q5TCC4;Q5TCD1;Q5TCD2;Q5TCC6;Q5TCC5	P41252;J3KR24	Isoleucine--tRNA ligase, cytoplasmic	IARS	7	144.5	44.7	0	6034500000	43	0.92211	0.923	0.94236	0.92911
Q9NSE4;F6SBX2	Q9NSE4;F6SBX2	Isoleucine--tRNA ligase, mitochondrial	IARS2	2	113.79	37.3	0	3200600000	24	0.91992	0.93373	0.92678	0.926793
Q5T440;G5EA38	Q5T440;G5EA38	Putative transferase CAF17, mitochondrial	IBA57	2	38.155	20.8	5.82e-63	80660000	3	0.69236	0.65304	0.73049	0.69124
P14735;P14735-2;Q5T5N3	P14735	Insulin-degrading enzyme	IDE	3	117.97	17.2	2.52e-26	157410000	9	0.91257	0.97668	0.81224	0.897913
O75874;C9J4N6;C9JLU6;C9JJE5	O75874	Isocitrate dehydrogenase [NADP] cytoplasmic	IDH1	4	46.659	55.8	3.6e-181	3173100000	18	0.99418	0.98345	0.96969	0.982389
P48735;B4DFL2;B4DSZ6;H0YL11	P48735;B4DFL2;B4DSZ6;H0YL11	Isocitrate dehydrogenase [NADP], mitochondrial;Isocitrate dehydrogenase [NADP]	IDH2	4	50.909	51.3	1.31e-155	1401600000	17	0.93477	0.91956	0.97907	0.944132
P50213;P50213-2;H0YL72;B7Z9J8;H0YMU3;H0YLI6;H0YKD0;H0YM64	P50213;P50213-2;H0YL72;B7Z9J8;H0YMU3;H0YLI6	Isocitrate dehydrogenase [NAD] subunit alpha, mitochondrial	IDH3A	8	39.591	35.2	1.07e-145	2974800000	13	1.0257	0.99305	1.0139	1.01079
O43837;O43837-3	O43837	Isocitrate dehydrogenase [NAD] subunit beta, mitochondrial	IDH3B	2	42.183	49.6	4.82e-240	1670400000	15	0.98596	1.0669	1.0289	1.02672
P51553;H7C1R3	P51553	Isocitrate dehydrogenase [NAD] subunit gamma, mitochondrial	IDH3G	2	42.794	33.3	8.74e-68	420150000	7	0.99084	1.0754	1.0545	1.03962
Q13907-2;Q13907;C9JKM8;C9JD53	Q13907-2;Q13907	Isopentenyl-diphosphate Delta-isomerase 1	IDI1	4	32.485	50.7	2.02e-221	1762600000	10	1.0519	1.0141	1.0658	1.0437
Q16666;Q16666-2;Q16666-3;H3BM18;E7EPR3;Q16666-6	Q16666;Q16666-2;Q16666-3;H3BM18	Gamma-interferon-inducible protein 16	IFI16	6	88.255	8.8	5.67e-31	165660000	5	0.9139	0.78844	0.98429	0.891792
Q13325;B4DDV1	Q13325;B4DDV1	Interferon-induced protein with tetratricopeptide repeats 5	IFIT5	2	55.846	17.6	6.92e-10	91369000	4	0.94494	1.0108	0.82967	0.92539
Q9BW83;Q9BW83-2;E9PE51;F5GZ09;H0Y6C7	Q9BW83;Q9BW83-2;E9PE51;F5GZ09;H0Y6C7	Intraflagellar transport protein 27 homolog	IFT27	5	20.48	20.4	5.03e-15	119080000	3	0.91388	0.89948	0.99208	0.934277
P78318	P78318	Immunoglobulin-binding protein 1	IGBP1	1	39.221	28.6	1.79e-36	287030000	5	1.1273	1.0943	1.2002	1.13975
P08069;C9J5X1;H0YMJ5	P08069;C9J5X1;H0YMJ5	Insulin-like growth factor 1 receptor;Insulin-like growth factor 1 receptor alpha chain;Insulin-like growth factor 1 receptor beta chain;Tyrosine-protein kinase receptor	IGF1R	3	154.79	2.2	1.42e-16	12325000	1	0.25394	NaN	0.24627	0.250076
Q9NZI8;Q9NZI8-2;REV__Q15833;REV__M0R0M7;REV__M0R118;REV__M0QZ54	Q9NZI8;Q9NZI8-2	Insulin-like growth factor 2 mRNA-binding protein 1	IGF2BP1	6	63.48	46.4	0	10499000000	25	0.96454	0.96337	0.98681	0.971514
F8W930;Q9Y6M1;Q9Y6M1-1;Q9Y6M1-4;Q9Y6M1-3;Q9Y6M1-6;Q9Y6M1-5	F8W930;Q9Y6M1;Q9Y6M1-1;Q9Y6M1-4;Q9Y6M1-3;Q9Y6M1-6;Q9Y6M1-5	Insulin-like growth factor 2 mRNA-binding protein 2	IGF2BP2	7	66.785	34.2	7.74e-163	1023800000	11	0.88953	0.90172	0.90936	0.900166
O00425;O00425-2;F8WD15	O00425	Insulin-like growth factor 2 mRNA-binding protein 3	IGF2BP3	3	63.704	44	2.59e-163	2252300000	18	0.97314	0.94252	0.96119	0.958867
P11717;S4R328	P11717	Cation-independent mannose-6-phosphate receptor	IGF2R	2	274.37	12.6	7.4e-120	340230000	14	1.0499	1.1433	1.1987	1.12895
P38935	P38935	DNA-binding protein SMUBP-2	IGHMBP2	1	109.15	9.9	8.15e-10	8463400	3	1.3222	1.3722	1.2556	1.3158
O75054-2;O75054	O75054-2;O75054	Immunoglobulin superfamily member 3	IGSF3	2	137.51	2.4	6.99e-36	17280000	1	0.97628	1.2453	1.0832	1.09611
Q13123;E7EQZ7;D6REL4;D6RAY9	Q13123;E7EQZ7	Protein Red	IK	4	65.601	24.1	5.49e-96	1372400000	7	0.97449	1.0584	0.98868	1.00653
Q70UQ0;Q70UQ0-2	Q70UQ0;Q70UQ0-2	Inhibitor of nuclear factor kappa-B kinase-interacting protein	IKBIP	2	39.309	14.9	3.04e-12	17265000	2	0.96291	0.85098	0.86533	0.891721
O95163;F5H2T0;H0YDF3	O95163;F5H2T0	Elongator complex protein 1	IKBKAP	3	150.25	25.4	1.06e-164	534150000	18	0.99305	0.99839	0.99184	0.994423
Q9HB29;A4FU63;C9K0I8	Q9HB29;A4FU63;C9K0I8	Interleukin-1 receptor-like 2	IL1RL2	3	65.404	6.3	0.0044934	4131900	2	NaN	1.3879	0.97643	1.16413
Q12905	Q12905	Interleukin enhancer-binding factor 2	ILF2	1	43.062	75.9	0	11581000000	23	0.91218	0.90702	0.90549	0.908225
Q12906;Q12906-3;Q12906-2;Q12906-5	Q12906;Q12906-3;Q12906-2;Q12906-5	Interleukin enhancer-binding factor 3	ILF3	4	95.337	66.3	0	4557800000	1	0.81818	0.77361	0.7986	0.796587
Q13418;B7Z418;B7Z1I0;E9PNR4;E9PM54	Q13418;B7Z418;B7Z1I0	Integrin-linked protein kinase	ILK	5	51.419	19	3.29e-13	40739000	5	0.9045	1.4501	1.0133	1.09947
Q9H0C8;E9PC05;H7C2I8	Q9H0C8;E9PC05	Integrin-linked kinase-associated serine/threonine phosphatase 2C	ILKAP	3	42.906	23	1.2e-20	385920000	8	1.1105	1.1099	1.1061	1.10883
A1L0T0;M0R026;E9PJS0;M0R1B5;M0QZX5;E9PL44	A1L0T0;M0R026	Acetolactate synthase-like protein	ILVBL	6	67.867	30.2	4.25e-54	227230000	9	0.97909	0.99869	0.99591	0.991192
Q16891;Q16891-4;Q16891-2;B9A067;Q16891-3;C9J406;H7C463;D6RAW4	Q16891;Q16891-4;Q16891-2;B9A067;Q16891-3;C9J406;H7C463	Mitochondrial inner membrane protein	IMMT	8	83.677	45.4	9.94e-240	4402000000	27	0.99397	0.98632	0.97098	0.98371
Q96G21;H0Y714;B8ZZ47;E7ENR5;B9A008	Q96G21;H0Y714;B8ZZ47;E7ENR5;B9A008	U3 small nucleolar ribonucleoprotein protein IMP4	IMP4	5	33.756	17.9	9.44e-14	157760000	3	1.039	1.034	1.1272	1.06589
P29218-3;P29218;H0YBL1;E5RIP7;E5RGY4;P29218-2;E5RI82;E5RG13;E5RHE9;E5RG94	P29218-3;P29218;H0YBL1;E5RIP7	Inositol monophosphatase 1	IMPA1	10	36.694	17	1.93e-41	90181000	4	1.0656	0.91695	0.9654	0.980729
Q9P2X3;Q9P2X3-2	Q9P2X3;Q9P2X3-2	Protein IMPACT	IMPACT	2	36.476	11.9	8.78e-16	59471000	2	1.0414	0.98245	1.0268	1.01657
P20839-6;P20839-5;P20839-7;P20839-3;E7EQS0;P20839;C9J381;P20839-4;P20839-2;C9K0R9;C9J029;H7C511;H7C5T1	P20839-6;P20839-5;P20839-7;P20839-3;E7EQS0;P20839;C9J381;P20839-4;P20839-2;C9K0R9	Inosine-5-monophosphate dehydrogenase;Inosine-5-monophosphate dehydrogenase 1	IMPDH1	13	64.319	29.5	2.24e-77	550180000	9	0.96792	0.97273	0.93978	0.960033
P12268;H0Y4R1;E7ETK5	P12268;H0Y4R1	Inosine-5-monophosphate dehydrogenase 2	IMPDH2	3	55.804	64.8	5.15e-289	7703100000	23	1.0118	1.0184	0.99512	1.00839
Q16352	Q16352	Alpha-internexin	INA	1	55.39	41.9	2.16e-251	1303500000	15	1.2727	1.1633	1.245	1.22611
Q9NQS7;Q9NQS7-2;E9PM67	Q9NQS7;Q9NQS7-2	Inner centromere protein	INCENP	3	105.43	10.2	5.08e-27	237200000	7	1.0763	1.0309	1.0813	1.06259
Q27J81;Q27J81-2	Q27J81;Q27J81-2	Inverted formin-2	INF2	2	135.62	19.9	2.78e-60	500480000	9	0.84643	0.85201	0.87485	0.857676
Q9H160;Q9H160-2;C9J4X5	Q9H160;Q9H160-2;C9J4X5	Inhibitor of growth protein 2	ING2	3	32.808	9.3	1.22e-07	9217300	1	0.90223	0.8242	0.60605	0.766689
Q8WYH8;Q8WYH8-2;E9PEN0	Q8WYH8;Q8WYH8-2;E9PEN0	Inhibitor of growth protein 5	ING5	3	27.75	9.2	8.38e-20	5882700	1	NaN	1.0192	1.0798	1.04906
Q14642;Q5T1B5;Q5T1B4	Q14642;Q5T1B5;Q5T1B4	Type I inositol 1,4,5-trisphosphate 5-phosphatase	INPP5A	3	47.819	6.6	3.22e-08	1912100	1	0.93407	1.0268	1.1436	1.03129
O15357;O15357-2;H0YFZ4;F5GY16	O15357;O15357-2	Phosphatidylinositol 3,4,5-trisphosphate 5-phosphatase 2	INPPL1	4	138.6	9.7	1.89e-19	98663000	6	0.82216	0.90161	0.76981	0.829442
Q9NVR2;H0YBW3	Q9NVR2;H0YBW3	Integrator complex subunit 10	INTS10	2	82.235	3.2	0.002804	7298000	1	NaN	1.1507	1.0294	1.08836
Q96CB8	Q96CB8	Integrator complex subunit 12	INTS12	1	48.807	13	3.23e-22	99111000	3	1.0237	1.0643	1.0599	1.04914
Q9H0H0;J3KMZ7	Q9H0H0;J3KMZ7	Integrator complex subunit 2	INTS2	2	134.32	3.5	1.95e-06	674190000	2	0.97517	1.0407	1.0582	1.02406
Q68E01;Q68E01-2;Q68E01-3;Q68E01-4	Q68E01;Q68E01-2;Q68E01-3;Q68E01-4	Integrator complex subunit 3	INTS3	4	118.07	9.2	2.86e-236	38252000	5	1.1545	1.078	1.0384	1.08925
Q9NV88;Q9NV88-2;Q9NV88-3;H7BYQ6;H0YBK3	Q9NV88;Q9NV88-2;Q9NV88-3;H7BYQ6;H0YBK3	Integrator complex subunit 9	INTS9	5	73.814	3.2	2.71e-05	3217400	1	0.85651	0.95134	0.99385	0.932101
Q9UI26-2;Q9UI26;F8WDV0;H0Y8M5	Q9UI26-2;Q9UI26	Importin-11	IPO11	4	117.01	5.5	1.92e-05	96374000	3	1.0602	0.83688	1.0436	0.974679
O94829	O94829	Importin-13	IPO13	1	108.19	4.4	4.9e-15	31795000	2	1.1233	0.85287	0.93695	0.964639
Q8TEX9-2;Q8TEX9;H0YN14;H0YMR4;H0YN07;H0YL92;H0YLV0;H0YKG5;H0YK93	Q8TEX9-2;Q8TEX9;H0YN14	Importin-4	IPO4	9	118.9	19.6	4.87e-188	722710000	14	0.9576	0.89775	0.95663	0.936903
O00410-3;O00410;H0Y8C6;O00410-2;B4E0R6;E7ETV3;H0Y3V4;E7EV12;E7EQT5;C9JZ53;E7ETV8;E7EX05;E7EWK4;E7ESZ1;E7ESA1;C9JQT6;C9J875;C9JZD8	O00410-3;O00410;H0Y8C6;O00410-2;B4E0R6	Importin-5	IPO5	18	125.54	59.6	0	4287700000	44	0.98031	0.97668	0.97447	0.97715
O95373;E9PLJ0	O95373	Importin-7	IPO7	2	119.52	18.6	3.89e-105	402160000	15	0.99332	0.99144	0.96022	0.981542
O15397;O15397-2;H0YH64;F5H244	O15397;O15397-2	Importin-8	IPO8	4	119.94	6	4.63e-17	3021100	3	1.2198	1.2414	1.1874	1.216
Q96P70	Q96P70	Importin-9	IPO9	1	115.96	12.3	3.8e-48	190160000	6	0.98933	0.93712	0.94996	0.958548
Q15051;Q15051-2	Q15051;Q15051-2	IQ calmodulin-binding motif-containing protein 1	IQCB1	2	68.928	2.7	8.49e-05	320210	1	NaN	1.1005	1.5316	1.29828
Q6IPM2;Q6IPM2-4;Q6IPM2-3;Q6IPM2-2;C9J5R6	Q6IPM2;Q6IPM2-4;Q6IPM2-3;Q6IPM2-2;C9J5R6	IQ domain-containing protein E	IQCE	5	77.297	3.7	1.33e-07	2411500	1	1.3207	1.0832	1.2467	1.21271
P46940;H0YLE8	P46940;H0YLE8	Ras GTPase-activating-like protein IQGAP1	IQGAP1	2	189.25	40.9	0	7120300000	48	0.99504	0.99474	0.99588	0.99522
Q13576;E7EWC2;F5H7S7;J3KR91;Q13576-2;E9PDT6;D6R939;D6RDK8	Q13576;E7EWC2;F5H7S7;J3KR91;Q13576-2;E9PDT6	Ras GTPase-activating-like protein IQGAP2	IQGAP2	8	180.58	9.4	1.73e-18	88431000	7	0.90465	0.96989	0.92073	0.931348
Q86VI3;F2Z2E2	Q86VI3;F2Z2E2	Ras GTPase-activating-like protein IQGAP3	IQGAP3	2	184.7	3.9	2.08e-09	1428200	2	1.2487	1.5322	NaN	1.38321
Q5JU85-2;Q5JU85;Q5JU85-3	Q5JU85-2;Q5JU85;Q5JU85-3	IQ motif and SEC7 domain-containing protein 2	IQSEC2	3	162.78	2.6	1.15e-18	6188900	1	0.79919	0.79037	1.0913	0.883368
P51617;D3YTB5;P51617-3;P51617-2;P51617-4;H7C224;H7C2I6;H7C3C1;F8WAB6	P51617;D3YTB5;P51617-3;P51617-2;P51617-4;H7C224;H7C2I6;H7C3C1	Interleukin-1 receptor-associated kinase 1	IRAK1	9	76.536	19.5	6.03e-82	252440000	6	1.051	0.87866	1.0346	0.984915
Q8IU81	Q8IU81	Interferon regulatory factor 2-binding protein 1	IRF2BP1	1	61.687	29.3	1.9e-39	121100000	7	0.93512	0.86655	0.87991	0.893373
Q7Z5L9;Q7Z5L9-2;Q7Z5L9-3	Q7Z5L9;Q7Z5L9-2	Interferon regulatory factor 2-binding protein 2	IRF2BP2	3	61.024	49.4	2.98e-61	508280000	11	1.1918	0.93518	0.97741	1.02894
Q9H1B7	Q9H1B7	Interferon regulatory factor 2-binding protein-like	IRF2BPL	1	82.658	23.5	2.12e-36	31776000	7	1.1925	0.97227	0.97455	1.04156
Q8WZA9;M0QZP8	Q8WZA9	Immunity-related GTPase family Q protein	IRGQ	2	62.717	29.5	3.14e-129	364540000	9	0.91185	0.97202	0.91171	0.931433
O14654	O14654	Insulin receptor substrate 4	IRS4	1	133.77	32.5	0	4140800000	27	0.89431	0.89512	0.88812	0.892511
Q86U28	Q86U28	Iron-sulfur cluster assembly 2 homolog, mitochondrial	ISCA2	1	16.476	13	0.00030806	5968300	1	0.89711	NaN	1.8018	1.27138
Q96CN7;D6RGE2	Q96CN7	Isochorismatase domain-containing protein 1	ISOC1	2	32.236	41.9	2.57e-28	301190000	8	0.97449	0.96736	0.91401	0.951566
Q96AB3-2;Q96AB3;K7EKW4;K7ENV7;Q96AB3-3	Q96AB3-2;Q96AB3;K7EKW4;K7ENV7;Q96AB3-3	Isochorismatase domain-containing protein 2, mitochondrial	ISOC2	5	24.097	63.8	6.19e-93	301760000	6	1.0263	0.95854	0.84425	0.93998
Q9ULR0-1;Q9ULR0-2;Q9ULR0	Q9ULR0-1;Q9ULR0-2;Q9ULR0	Pre-mRNA-splicing factor ISY1 homolog	ISY1	3	37.566	10.3	7.09e-138	17723000	3	1.1614	0.97704	0.96338	1.03014
B7Z3K3;Q9NPH2;Q9NPH2-3;Q9NPH2-2;G3V1R9;J3QS51;U3KQ80;J3KRH4;U3KPZ1	B7Z3K3;Q9NPH2;Q9NPH2-3;Q9NPH2-2;G3V1R9;J3QS51	Inositol-3-phosphate synthase 1	ISYNA1	9	38.821	54.8	2.33e-118	1592400000	14	1.0504	1.0313	1.1434	1.07394
P17301;E7ESP4;E7EMF1;E9PB77;D6RG08	P17301;E7ESP4;E7EMF1	Integrin alpha-2	ITGA2	5	129.29	9.6	7.15e-18	168610000	5	1.0854	1.0052	0.95633	1.01426
P08648	P08648	Integrin alpha-5;Integrin alpha-5 heavy chain;Integrin alpha-5 light chain	ITGA5	1	114.54	1.7	4.36e-49	19257000	1	NaN	2.0727	1.4447	1.73044
P06756-3;P06756;P06756-2	P06756-3;P06756;P06756-2	Integrin alpha-V;Integrin alpha-V heavy chain;Integrin alpha-V light chain	ITGAV	3	111.13	8.9	3.24e-14	30943000	5	1.2116	1.2434	1.3057	1.25296
P05556;P05556-3;P05556-4;P05556-5;P05556-2;H7C4N8;E7EQW5;E7EUI6;E9PLR6;Q5T3E6;C9JPK5;P18564;E9PEE8;C9JA97;E7ERX5	P05556;P05556-3;P05556-4;P05556-5;P05556-2	Integrin beta-1	ITGB1	15	88.414	36.6	0	1920700000	21	1.1225	1.1915	1.1543	1.15576
Q9BY32;Q9BY32-2;Q9BY32-3	Q9BY32;Q9BY32-2;Q9BY32-3	Inosine triphosphate pyrophosphatase	ITPA	3	21.445	59.8	9.53e-100	394190000	6	0.95132	1.0365	1.0146	1.00015
Q14643;E7EVP7;Q14643-2;Q14643-6;Q14643-5;Q14643-7;Q14643-8;G5E9P1;Q14643-3;Q14643-4	Q14643;E7EVP7;Q14643-2;Q14643-6;Q14643-5;Q14643-7;Q14643-8;G5E9P1;Q14643-3;Q14643-4	Inositol 1,4,5-trisphosphate receptor type 1	ITPR1	10	313.93	1.8	6.27e-12	48620000	3	0.50881	0.67871	0.56419	0.579725
Q14571	Q14571	Inositol 1,4,5-trisphosphate receptor type 2	ITPR2	1	308.06	1.7	6.17e-27	122040000	2	0.94085	0.89602	0.78293	0.87067
Q14573	Q14573	Inositol 1,4,5-trisphosphate receptor type 3	ITPR3	1	304.1	8.7	2.5e-35	283980000	12	0.95735	1.1312	1.0058	1.0289
J3KR54;P26440;P26440-2;H7C4G6;H0YN10;H0YLC3;H0YKV0	J3KR54;P26440;P26440-2;H7C4G6;H0YN10	Isovaleryl-CoA dehydrogenase, mitochondrial	IVD	7	46.65	21.8	4.41e-37	125780000	5	0.88814	0.78047	0.94441	0.868293
Q96ST2;Q96ST2-3;Q96ST2-2;B4DJ84;B8ZZB6	Q96ST2;Q96ST2-3;Q96ST2-2;B4DJ84	Protein IWS1 homolog	IWS1	5	91.954	12.8	4.73e-157	121410000	7	1.1346	1.0641	1.0998	1.09912
Q92833;F5H590;Q92833-2	Q92833;F5H590;Q92833-2	Protein Jumonji	JARID2	3	138.73	3	3.15e-75	9131200	1	0.73998	0.83421	0.9776	0.845056
K7EJU9;Q6NYC1-3;Q6NYC1;Q6NYC1-2;B2WTI4;B2WTI3	K7EJU9;Q6NYC1-3;Q6NYC1;Q6NYC1-2;B2WTI4;B2WTI3	Bifunctional arginine demethylase and lysyl-hydroxylase JMJD6	JMJD6	6	45.367	26.6	2.12e-48	164300000	6	0.96073	1.0409	1.0353	1.01164
P05412	P05412	Transcription factor AP-1	JUN	1	35.675	38.4	7.26e-108	362540000	7	0.87416	0.97422	0.86878	0.904453
P14923	P14923	Junction plakoglobin	JUP	1	81.744	26.7	1.5e-95	270980000	9	1.3188	1.2281	1.1796	1.24084
Q15046;Q15046-2;H3BVA8;J3KRL2;H3BRC9	Q15046;Q15046-2	Lysine--tRNA ligase	KARS	5	68.047	36.9	1.81e-159	2454700000	17	1.0351	1.0166	1.0521	1.0345
O95251;O95251-4;O95251-2;O95251-5;O95251-3;G3V125;E7EUP3	O95251;O95251-4;O95251-2;O95251-5;O95251-3	Histone acetyltransferase KAT7	KAT7	7	70.642	25.7	8.27e-55	152160000	8	0.91448	0.83555	0.7661	0.836522
Q9P0J7;C9J3I2	Q9P0J7;C9J3I2	E3 ubiquitin-protein ligase KCMF1	KCMF1	2	41.945	11.5	0	41157000	4	1.0825	1.2117	1.1821	1.15742
P48051;P48544;Q92806	P48051;P48544;Q92806	G protein-activated inward rectifier potassium channel 2;G protein-activated inward rectifier potassium channel 4;G protein-activated inward rectifier potassium channel 3	KCNJ6;KCNJ5;KCNJ9	3	48.451	9.9	4.54e-05	122450000	2	0.97105	1.2259	NaN	1.09106
Q96CX2	Q96CX2	BTB/POZ domain-containing protein KCTD12	KCTD12	1	35.7	43.7	7.11e-127	574840000	9	0.84556	0.86603	0.83353	0.848268
Q96SI1;Q96SI1-2;K7EN63;K7EM48;K7EQS3;K7EPF0;K7EIF1	Q96SI1;Q96SI1-2;K7EN63;K7EM48;K7EQS3;K7EPF0;K7EIF1	BTB/POZ domain-containing protein KCTD15	KCTD15	7	31.942	17.7	6.67e-06	13576000	2	0.66467	0.75876	0.96279	0.785985
Q7Z4H8;Q7Z4H8-2;Q7Z4H8-3	Q7Z4H8;Q7Z4H8-2;Q7Z4H8-3	KDEL motif-containing protein 2	KDELC2	3	58.572	17.2	1.12e-25	61997000	5	0.82727	0.92879	0.90796	0.886905
O60341;F6S0T5;O60341-2;R4GMQ1;R4GMP9	O60341;F6S0T5;O60341-2	Lysine-specific histone demethylase 1A	KDM1A	5	92.902	21.4	3.05e-104	370710000	10	1.1019	1.157	1.0715	1.10957
Q9Y2K7;Q9Y2K7-2;Q9Y2K7-5;Q9Y2K7-4	Q9Y2K7;Q9Y2K7-2;Q9Y2K7-5;Q9Y2K7-4	Lysine-specific demethylase 2A	KDM2A	4	132.79	2.9	9.18e-42	85406000	1	0.78583	0.83145	0.86733	0.827529
Q8NHM5;Q8NHM5-3;Q8NHM5-2;Q8NHM5-4;Q1RLM7;F8WBN2;S4R3G4	Q8NHM5;Q8NHM5-3;Q8NHM5-2;Q8NHM5-4;Q1RLM7;F8WBN2;S4R3G4	Lysine-specific demethylase 2B	KDM2B;FBXL10	7	152.61	2	0.00030261	3197000	1	0.88746	NaN	0.69918	0.787715
Q7LBC6;Q7LBC6-2;F5H275;H0Y9V5	Q7LBC6;Q7LBC6-2;F5H275	Lysine-specific demethylase 3B	KDM3B	4	191.58	15.8	1.54e-73	125170000	10	0.84445	0.97398	0.90552	0.906443
F8W8R6;O15550;F5H6S1;F5H5V6;H0Y5J3;H0Y6I7	F8W8R6;O15550;F5H6S1;F5H5V6;H0Y5J3;H0Y6I7	Lysine-specific demethylase 6A	KDM6A	6	154.93	3.9	2.51e-09	27768000	3	1.257	1.0268	NaN	1.13608
O15054-1;O15054;I3L0Z0	O15054-1;O15054;I3L0Z0	Lysine-specific demethylase 6B	KDM6B	3	180.7	3.6	1.92e-05	5166700	2	0.7757	1.1367	1.0903	0.98695
Q06136;B4DMX0;K7ERC8;K7EQS7	Q06136;B4DMX0;K7ERC8;K7EQS7	3-ketodihydrosphingosine reductase	KDSR	4	36.187	13.9	0.00019846	32851000	3	1.0269	1.3825	1.3553	1.24378
Q07666;Q07666-3;Q07666-2;Q5VWX1	Q07666;Q07666-3;Q07666-2	KH domain-containing, RNA-binding, signal transduction-associated protein 1	KHDRBS1	4	48.227	23.7	2.01e-205	3259300000	8	0.94556	0.97837	0.95538	0.959672
P50053	P50053	Ketohexokinase	KHK	1	32.73	6.4	4.64e-05	22630000	1	0.92493	0.80375	NaN	0.862214
Q92945;M0R0I5;M0QYH3;M0R0C6;M0QXW7;M0QYG1;M0R3J3;M0R263;M0R251	Q92945	Far upstream element-binding protein 2	KHSRP	9	73.114	54.9	0	24887000000	31	0.95078	0.96052	0.96902	0.960078
Q15397	Q15397	Pumilio domain-containing protein KIAA0020	KIAA0020	1	73.584	21.3	1.22e-182	71474000	8	0.97227	0.86782	0.91053	0.915877
Q8N766;Q8N766-2;Q8N766-3;Q8N766-4;H7C4E3	Q8N766;Q8N766-2;Q8N766-3;Q8N766-4	Uncharacterized protein KIAA0090	KIAA0090	5	111.76	16.4	9.38e-37	214960000	8	0.91888	0.98249	0.91403	0.937956
H0YMA4;Q15004;H0YKX3;Q15004-2	H0YMA4;Q15004;H0YKX3	PCNA-associated factor	KIAA0101;PAF	4	12.398	47.8	1.56e-33	248010000	4	1.1593	1.0808	1.1673	1.13512
F5H5R1;F5H2A1;B4DRN7;Q86YS7-2;Q86YS7;F5H3N1;H0YFC4	F5H5R1;F5H2A1;B4DRN7;Q86YS7-2;Q86YS7;F5H3N1	Uncharacterized protein KIAA0528	KIAA0528	7	116.47	9.6	2.45e-09	32081000	4	0.98264	0.88277	0.95774	0.940077
O75153	O75153	Protein KIAA0664	KIAA0664	1	146.67	27.5	0	785670000	19	0.98667	0.95532	0.94059	0.960669
Q7Z7F0;Q7Z7F0-2;Q7Z7F0-3;Q7Z7F0-4	Q7Z7F0;Q7Z7F0-2;Q7Z7F0-3;Q7Z7F0-4	UPF0469 protein KIAA0907	KIAA0907	4	64.845	12.4	1.97e-07	10332000	2	0.841	NaN	0.86074	0.850813
A7E2V4-2;A7E2V4-4;A7E2V4-3;A7E2V4;S4R410;A7E2V4-5;S4R393;S4R3H3;H7BZ52;S4R3U7;H7C453;S4R3B3;H0YCW2	A7E2V4-2;A7E2V4-4;A7E2V4-3;A7E2V4;S4R410;A7E2V4-5;S4R393;S4R3H3;H7BZ52;S4R3U7;H7C453;S4R3B3;H0YCW2	Zinc finger SWIM domain-containing protein KIAA0913	KIAA0913	13	201.52	3.4	8.08e-11	14493000	2	1.0039	1.1923	1.0581	1.08193
Q6ICG6-2;Q6ICG6;B0AZU2;Q6ICG6-3;B0QY16	Q6ICG6-2;Q6ICG6;B0AZU2;Q6ICG6-3;B0QY16	Uncharacterized protein KIAA0930	KIAA0930;C22orf9	5	46.184	12.7	6.04e-08	39832000	2	0.85093	0.96413	0.98613	0.931797
Q2M389;Q2M389-2;F8VYH7	Q2M389;Q2M389-2	WASH complex subunit 7	KIAA1033	3	136.4	4.9	1.17e-54	58088000	3	1.149	1.125	1.0935	1.12227
Q96AT1	Q96AT1	Uncharacterized protein KIAA1143	KIAA1143	1	17.465	26.6	9.81e-07	22172000	3	0.82971	0.81736	0.69124	0.776824
Q96A73;Q96A73-2;Q96A73-3	Q96A73;Q96A73-2;Q96A73-3	Putative monooxygenase p33MONOX	KIAA1191	3	33.246	3.9	7.68e-06	2655100	1	0.96129	1.0359	0.80639	0.929478
Q96EK5	Q96EK5	KIF1-binding protein	KIAA1279	1	71.813	22.2	3.64e-229	719980000	7	1.0367	0.93059	1.1191	1.02587
Q69YN4-3;Q69YN4;Q69YN4-2;Q69YN4-4;H0YBN5	Q69YN4-3;Q69YN4;Q69YN4-2;Q69YN4-4	Protein virilizer homolog	KIAA1429	5	201.05	6.1	2.05e-19	103890000	6	0.61939	0.48326	0.50947	0.534262
Q9P2B7;Q9P2B7-2	Q9P2B7;Q9P2B7-2	UPF0501 protein KIAA1430	KIAA1430	2	59.474	7	2.82e-40	5383400	1	1.1787	0.9887	1.1745	1.1103
Q9P260-2;Q9P260	Q9P260-2;Q9P260	LisH domain and HEAT repeat-containing protein KIAA1468	KIAA1468	2	138.74	3	0.00016164	19299000	1	0.8455	0.78614	0.71662	0.78097
Q9P206-2;Q9P206-3;Q9P206	Q9P206-2;Q9P206-3;Q9P206	Uncharacterized protein KIAA1522	KIAA1522	3	113.06	10.2	8.2e-35	19353000	5	0.83711	0.69231	0.8106	0.777374
A0MZ66-3;A0MZ66;A0MZ66-6;A0MZ66-5;A0MZ66-4;A0MZ66-8;A0MZ66-7;A0MZ66-2	A0MZ66-3;A0MZ66;A0MZ66-6;A0MZ66-5;A0MZ66-4;A0MZ66-8;A0MZ66-7	Shootin-1	KIAA1598	8	73.608	31.7	0	1465800000	17	1.0334	1.0058	1.0668	1.03503
Q6P9B6;H3BM75;H3BUB0;F5GWS3;H3BTC5;H3BPI4;H3BQ13	Q6P9B6;H3BM75;H3BUB0;F5GWS3;H3BTC5;H3BPI4;H3BQ13	TLD domain-containing protein KIAA1609	KIAA1609	7	50.993	11.6	1.28e-10	3822200	2	1.1894	1.1383	0.89123	1.06461
Q8N163;Q8N163-2;H0YB24;G3V119;E5RHJ4;E5RFJ3;E5RGU7;H0YC58;H0YC69;E5RHH8	Q8N163;Q8N163-2;H0YB24;G3V119	DBIRD complex subunit KIAA1967	KIAA1967	10	102.9	38.4	0	4163700000	23	0.89717	0.88577	0.88446	0.889115
Q8IYS2-2;Q8IYS2	Q8IYS2-2;Q8IYS2	Uncharacterized protein KIAA2013	KIAA2013	2	72.68	6.9	3.38e-32	18094000	3	0.79107	0.86853	1.1873	0.934373
Q9ULH0;Q9ULH0-4;Q9ULH0-2;E9PH70;Q9ULH0-3	Q9ULH0;Q9ULH0-4;Q9ULH0-2;E9PH70;Q9ULH0-3	Kinase D-interacting substrate of 220 kDa	KIDINS220	5	196.54	4.3	6.65e-09	584800000	4	1.0097	1.0984	1.1189	1.0746
P52732	P52732	Kinesin-like protein KIF11	KIF11	1	119.16	27.9	3.81e-65	553750000	18	1.0747	0.99893	1.063	1.04501
Q15058	Q15058	Kinesin-like protein KIF14	KIF14	1	186.49	4.1	2.11e-06	9443300	3	0.87891	1.1541	0.99342	1.00255
Q9NS87;Q9NS87-2;Q9NS87-4;D6RCT7;C9JKA9;Q05996;Q4VAP1	Q9NS87;Q9NS87-2;Q9NS87-4;D6RCT7	Kinesin-like protein KIF15	KIF15	7	160.16	3.2	5.52e-10	37477000	3	1.007	0.89945	0.84569	0.914968
Q12756-2;Q12756-3;Q12756;F8W8V9;H7C3Y8;H7C0K6;E7ERX9	Q12756-2;Q12756-3;Q12756;F8W8V9	Kinesin-like protein KIF1A	KIF1A	7	202.9	13.5	2.16e-103	260710000	16	1.4594	1.4215	1.4074	1.42927
O95235;B4DL79	O95235;B4DL79	Kinesin-like protein KIF20A	KIF20A	2	100.28	9.6	3.38e-12	15623000	3	1.9268	1.3924	1.3566	1.53822
Q14807;H3BRB3;Q14807-2;H3BTH5;H3BQB9	Q14807;H3BRB3;Q14807-2;H3BTH5	Kinesin-like protein KIF22	KIF22	5	73.261	16.1	2.71e-18	73407000	6	0.94495	0.98317	1.0578	0.994215
Q02241-2;Q02241;H7BYN4;B4E1K0;H0YME6;H0YKQ5;H0YMJ4	Q02241-2;Q02241;H7BYN4;B4E1K0	Kinesin-like protein KIF23	KIF23	7	98.104	29.7	4.69e-69	192830000	15	1.0334	1.0637	1.0408	1.04589
O00139-4;O00139;O00139-5;O00139-1;O00139-2;D6R9M0;D6RD93;Q8N4N8	O00139-4;O00139;O00139-5;O00139-1;O00139-2	Kinesin-like protein KIF2A	KIF2A	8	84.088	31.9	3.45e-95	414890000	14	0.99242	1.0592	0.98625	1.01209
Q99661;B7Z6Q6;Q5JR91;Q99661-2;Q5JR89;H0Y5Z9	Q99661;B7Z6Q6;Q5JR91;Q99661-2;Q5JR89	Kinesin-like protein KIF2C	KIF2C	6	81.312	16.4	1.8e-57	129000000	8	1.0541	1.0189	1.0073	1.02658
O95239;O95239-2;Q2VIQ3	O95239;O95239-2	Chromosome-associated kinesin KIF4A	KIF4A	3	139.88	26.2	0	816110000	18	1.0816	1.0439	1.0241	1.0496
P33176	P33176	Kinesin-1 heavy chain	KIF5B	1	109.68	51.6	0	6094000000	35	1.0557	1.029	1.0248	1.03641
O60282;E9PET8;O60282-2;Q12840;J3KNA1;C9JWB9	O60282;E9PET8;O60282-2;Q12840;J3KNA1	Kinesin heavy chain isoform 5C;Kinesin heavy chain isoform 5A	KIF5C;KIF5A	6	109.49	17	4.73e-144	24982000	5	1.2771	1.1219	1.4268	1.26915
Q9BW19	Q9BW19	Kinesin-like protein KIFC1	KIFC1	1	73.747	10.3	1.98e-14	437580000	4	0.6439	1.0276	0.80194	0.809583
O60870;B4DX32;F5GXB3;S4R357	O60870;B4DX32;F5GXB3	DNA/RNA-binding protein KIN17	KIN	4	45.373	27	4.82e-21	133290000	7	0.9736	0.96275	0.9724	0.969571
Q07866-10;G3V3H3	Q07866-10;G3V3H3		KLC1	2	69.765	20.2	5.4e-44	6304700	1	0.79945	NaN	0.64239	0.71663
Q07866-9;Q07866-4;G3V5R9;Q07866-6;Q07866-7;E7EVH7;Q07866-5;F8W6L3;Q07866;Q07866-3;Q07866-2;G3V2E7;Q07866-8;G5E9S8;H0YG16;H0YJK1;H0YJT3;H0YJL0;G3V2P7;H0YJU9;H0YGB8	Q07866-9;Q07866-4;G3V5R9;Q07866-6;Q07866-7;E7EVH7;Q07866-5;F8W6L3;Q07866;Q07866-3;Q07866-2;G3V2E7;Q07866-8;G5E9S8	Kinesin light chain 1	KLC1	21	72.397	16.6	7.56e-45	327290000	6	0.93079	1.2168	1.0882	1.07216
Q9H0B6;Q9H0B6-2;A8MX29;A8MZ87;E9PM83;C9JHT2;E9PP09;E9PQ02;E9PI24	Q9H0B6;Q9H0B6-2;A8MX29	Kinesin light chain 2	KLC2	9	68.934	20.6	7.11e-112	434780000	8	1.1365	1.1088	1.0541	1.09926
Q6P597-3;Q6P597;Q6P597-2	Q6P597-3;Q6P597;Q6P597-2	Kinesin light chain 3	KLC3	3	56.792	2.5	1.13e-06	3926300	1	1.1506	1.1319	1.3413	1.20435
Q9NSK0-3;Q9NSK0;B4DME9;Q9NSK0-4;C9J8T5;H7C4M1;Q9NSK0-2;C9K0D5;C9JQU1;C9JXT5	Q9NSK0-3;Q9NSK0;B4DME9	Kinesin light chain 4	KLC4	10	70.551	25.4	7.53e-26	73432000	7	0.96103	0.86465	0.87015	0.897547
Q9BXK1	Q9BXK1	Krueppel-like factor 16	KLF16	1	25.43	31	2.33e-21	122270000	3	0.65067	0.71974	0.55892	0.639679
Q8TBB5;Q8TBB5-3;Q8TBB5-2	Q8TBB5;Q8TBB5-3;Q8TBB5-2	Kelch domain-containing protein 4	KLHDC4	3	57.891	3.8	5.06e-20	33685000	1	0.8056	0.79232	0.85304	0.816576
Q53GT1;B7Z2G1	Q53GT1;B7Z2G1	Kelch-like protein 22	KLHL22	2	71.666	2.1	0.0012674	330830	1	1.1227	1.1732	1.2149	1.16966
Q53HC5;M0R1N0;M0R1P3	Q53HC5;M0R1N0;M0R1P3	Kelch-like protein 26	KLHL26	3	68.139	9.8	1.07e-27	61535000	2	0.94828	0.99321	0.85527	0.930451
P52294;C9JYI4;C9J4U1;F2Z3G4;C9JWD9;C9J352	P52294;C9JYI4	Importin subunit alpha-1	KPNA1	6	60.221	24	1.81e-136	53942000	3	0.92519	0.87355	0.87953	0.892462
P52292;J3KS65;J3QLL0;A9QM74	P52292	Importin subunit alpha-2	KPNA2	4	57.861	67.7	0	9005700000	27	1.0585	1.0391	1.0519	1.0498
O00505;H0Y4S9	O00505	Importin subunit alpha-3	KPNA3	2	57.81	33.2	1.08e-42	95854000	10	0.88148	0.8887	0.99828	0.921312
O00629;H7C4F6	O00629	Importin subunit alpha-4	KPNA4	2	57.886	30.7	6.81e-54	92172000	5	0.92925	1.0109	1.0787	1.00442
O60684;F5GYL8;F5H4G7;Q5TFJ7;O15131;S4R3E5;H0Y3K0	O60684;F5GYL8;F5H4G7;Q5TFJ7;O15131	Importin subunit alpha-7;Importin subunit alpha;Importin subunit alpha-6	KPNA6;KPNA5	7	60.029	49.1	0	1140500000	18	1.0044	0.99817	0.99946	1.00067
Q14974;B7ZAV6;J3KTM9;F5H4R7;J3QR48;J3QKQ5;J3QRG4	Q14974;B7ZAV6;J3KTM9;F5H4R7	Importin subunit beta-1	KPNB1	7	97.169	48.4	0	13513000000	32	0.96969	0.9779	0.97381	0.973794
P01116;P01116-2	P01116;P01116-2	GTPase KRas;GTPase KRas, N-terminally processed	KRAS	2	21.656	33.9	8.7e-76	88967000	4	1.1465	1.1858	1.1543	1.16208
D3YTE0;Q8N9T8;H0YFD2	D3YTE0;Q8N9T8	Protein KRI1 homolog	KRI1	3	82.484	22.7	6.86e-130	622470000	11	1.0371	1.0563	1.0416	1.04497
O00522;O00522-3;C9JF32;C9J718;C9JEW7;C9JBN7	O00522;O00522-3;C9JF32;C9J718;C9JEW7;C9JBN7	Krev interaction trapped protein 1	KRIT1	6	84.347	6.1	3.14e-09	14083000	2	0.73744	1.0533	0.97136	0.910374
Q13601;Q13601-2	Q13601;Q13601-2	KRR1 small subunit processome component homolog	KRR1	2	43.664	22.6	1.21e-61	217890000	6	1.0565	0.99285	0.97599	1.00786
P05783;F8VZY9;CON__H-INV:HIT000015463	P05783;F8VZY9	Keratin, type I cytoskeletal 18	KRT18	3	48.057	52.8	0	5982100000	21	1.1341	1.1473	1.1503	1.14388
Q8IUB9	Q8IUB9	Keratin-associated protein 19-1	KRTAP19-1	1	9.0076	37.8	0.04896	8408300	1	NaN	8.2545	2.8733	4.87008
Q8N6L1	Q8N6L1	Keratinocyte-associated protein 2	KRTCAP2	1	14.678	19.9	0.064907	15585000	1	1.0224	0.9258	NaN	0.972902
Q96EK9	Q96EK9	Protein KTI12 homolog	KTI12	1	38.615	16.7	7.76e-08	42969000	2	0.98972	1.2826	0.89138	1.04205
Q86UP2;Q86UP2-2;Q86UP2-3;G3V4Y7;B7Z6P3;G3V5P0;H0YJZ8;G3V5G2;H0YJV5;H0YJP2;G3V4L8;G3V475	Q86UP2;Q86UP2-2;Q86UP2-3	Kinectin	KTN1	12	156.27	36.3	1.42e-184	2189100000	31	0.92036	0.95566	0.87867	0.917689
Q9H9P8;C9JVN9;Q9H9P8-2;G3V272;G3V5S1	Q9H9P8;C9JVN9;Q9H9P8-2	L-2-hydroxyglutarate dehydrogenase, mitochondrial	L2HGDH	5	50.315	19.4	8.86e-38	74874000	5	0.97004	1.0652	0.98079	1.00446
Q53H82	Q53H82	Beta-lactamase-like protein 2	LACTB2	1	32.805	24.7	4.85e-19	136210000	4	0.99325	0.92855	0.86941	0.929029
Q14657;B0S8I7	Q14657;B0S8I7	L antigen family member 3	LAGE3	2	14.804	36.4	2.77e-40	1324400000	3	0.99065	1.021	0.95953	0.990075
Q16787;Q16787-3;B0YJ33;Q16787-1;Q16787-4;K7EIP4	Q16787;Q16787-3	Laminin subunit alpha-3	LAMA3	6	366.65	1.5	0.00025205	27935000	3	1.0031	1.0738	1.0596	1.04505
G3XAI2;P07942;E7EPA6	G3XAI2;P07942	Laminin subunit beta-1	LAMB1	3	200.48	5.6	3.51e-15	127050000	5	1.0123	1.0001	1.0119	1.00808
P11047	P11047	Laminin subunit gamma-1	LAMC1	1	177.6	11.1	3.3e-74	166100000	8	1.0977	1.1868	1.1421	1.14162
P11279;B4DWL3	P11279;B4DWL3	Lysosome-associated membrane glycoprotein 1	LAMP1	2	44.882	11.3	3.95e-12	63409000	4	1.079	1.0673	1.0524	1.06618
P13473-3;P13473;P13473-2;B4E2S7;B7Z2R9;H0YCG2	P13473-3;P13473;P13473-2;B4E2S7;B7Z2R9;H0YCG2	Lysosome-associated membrane glycoprotein 2	LAMP2	6	45.17	4.1	5.28e-06	262890000	2	0.96404	1.1017	1.0837	1.04799
Q6IAA8;F5H3Y3;F5GX19;F5H479;H0YFI1	Q6IAA8;F5H3Y3;F5GX19;F5H479;H0YFI1	Ragulator complex protein LAMTOR1	LAMTOR1	5	17.745	42.2	7.08e-14	167850000	3	0.94411	1.0336	1.0458	1.0068
Q9Y2Q5;Q9Y2Q5-2;Q9Y2Q5-3	Q9Y2Q5;Q9Y2Q5-2;Q9Y2Q5-3	Ragulator complex protein LAMTOR2	LAMTOR2	3	13.507	54.4	3.76e-16	18917000	4	0.93401	0.94995	1.003	0.961873
Q9UHA4;Q9UHA4-2	Q9UHA4;Q9UHA4-2	Ragulator complex protein LAMTOR3	LAMTOR3	2	13.623	41.1	7.82e-10	187500000	2	1.0523	1.0063	1.0597	1.03916
O43813;E9PHS0;F8WDS9	O43813	LanC-like protein 1	LANCL1	3	45.283	7	2.12e-06	82368000	3	1.1791	1.5073	1.2615	1.30882
Q9NS86	Q9NS86	LanC-like protein 2	LANCL2	1	50.854	7.8	4.7e-07	14260000	2	0.60225	0.89575	1.1797	0.860158
P28838;P28838-2;H0Y9Q1;H0Y983	P28838;P28838-2	Cytosol aminopeptidase	LAP3	4	56.166	51.6	0	793410000	19	0.94598	0.89521	0.90896	0.916468
Q6PKG0;Q6PKG0-3;E5RH50;H0YC33;H0YBW1;H0YC73;H0YBM7;H0YAN4;H0YAX9;H0YBR8	Q6PKG0;Q6PKG0-3;E5RH50	La-related protein 1	LARP1	10	123.51	38.1	0	3244400000	21	0.88238	0.89388	0.86732	0.881126
Q71RC2-4;Q71RC2;Q71RC2-3;Q71RC2-5;Q71RC2-6;Q71RC2-2;Q71RC2-7;F8VY40;F8W1Z5;F8VNV1	Q71RC2-4;Q71RC2;Q71RC2-3;Q71RC2-5;Q71RC2-6;Q71RC2-2	La-related protein 4	LARP4	10	81.243	7.3	6.78e-52	156200000	3	0.87295	1.0275	0.91588	0.936562
Q92615;B5MCU2	Q92615	La-related protein 4B	LARP4B	2	80.551	32	2.97e-82	365120000	13	0.9593	0.97218	0.93033	0.953775
H0Y4V9;H0Y641	H0Y4V9;H0Y641		LARP4B	2	36.51	31.6	1.2e-15	1012200	1	1.0266	0.88679	0.98463	0.964195
Q9BRS8;Q9BRS8-2	Q9BRS8;Q9BRS8-2	La-related protein 6	LARP6	2	54.736	10.8	2.36e-128	59978000	2	0.97402	0.98546	0.86172	0.938695
Q4G0J3-3;Q4G0J3;H0YA82;Q4G0J3-2;D6RFF0;D6R9Z6;D6RAF3;D6RF49;D6RF22	Q4G0J3-3;Q4G0J3;H0YA82;Q4G0J3-2	La-related protein 7	LARP7	9	67.653	21.9	4.66e-64	525480000	9	0.90859	0.89936	0.90629	0.904738
Q9P2J5;B4DER1;F5H698;B4DJ10	Q9P2J5;B4DER1;F5H698;B4DJ10	Leucine--tRNA ligase, cytoplasmic	LARS	4	134.46	51.4	0	7689400000	46	0.90129	0.89726	0.89413	0.897555
Q15031;E9PHM2	Q15031;E9PHM2	Probable leucine--tRNA ligase, mitochondrial	LARS2	2	101.97	3.4	6.68e-10	2044000	1	0.80158	0.90982	0.7059	0.80146
Q9Y4W2;Q9Y4W2-2;Q9Y4W2-3;Q9Y4W2-4	Q9Y4W2;Q9Y4W2-2;Q9Y4W2-3	Ribosomal biogenesis protein LAS1L	LAS1L	4	83.064	28.9	1.16e-124	392650000	10	0.98294	1.084	1.059	1.04108
Q14847;B4DGQ0;Q14847-2;C9J9W2;J3KSN1	Q14847;B4DGQ0;Q14847-2;C9J9W2	LIM and SH3 domain protein 1	LASP1	5	29.717	43.7	7.61e-47	1146600000	7	0.89517	1.0013	1.0306	0.973913
Q14739;C9JXK0;H7C442	Q14739	Lamin-B receptor	LBR	3	70.702	8.6	1.06e-202	762500000	5	0.9406	0.9796	0.98123	0.966959
P13796;Q5TBN3;B4DUA0;Q5TBN5	P13796	Plastin-2	LCP1	4	70.288	61.2	3.91e-272	4242000000	26	1.0084	1.0093	0.98763	1.00173
P00338-3;P00338;P00338-4;P00338-2;P00338-5;F5GXY2;F5GYU2;F5GXH2;F5H6W8;F5H5J4;F5GZQ4;F5GWW2;F5GXC7;F5H8H6;F5GXU1;Q9BYZ2	P00338-3;P00338;P00338-4;P00338-2;P00338-5	L-lactate dehydrogenase A chain	LDHA	16	39.837	74	0	15541000000	27	0.96462	0.96437	0.98204	0.970308
P07195;A8MW50;C9J7H8;F5H793;P07864;F5H245;G3XAP5;F5H155;F5H5G7	P07195;A8MW50;C9J7H8	L-lactate dehydrogenase B chain;L-lactate dehydrogenase	LDHB	9	36.638	60.2	0	39917000000	24	1.0022	0.99822	0.99816	0.999525
Q8NC56;H7C2Z0	Q8NC56;H7C2Z0	LEM domain-containing protein 2	LEMD2	2	56.974	11.5	4.18e-05	16090000	2	NaN	1.2255	1.2771	1.25103
Q9Y2U8	Q9Y2U8	Inner nuclear membrane protein Man1	LEMD3	1	99.996	20.2	1.21e-96	233890000	8	1.0067	0.98875	1.0364	1.01043
Q96PV6-2;E7EQP8;F8W9Q9;Q96PV6	Q96PV6-2;E7EQP8;F8W9Q9;Q96PV6	Leukocyte receptor cluster member 8	LENG8	4	88.156	4	1.74e-05	38181000	2	0.94628	1.1619	0.9454	1.01298
Q8WVC0;Q8WVC0-2	Q8WVC0;Q8WVC0-2	RNA polymerase-associated protein LEO1	LEO1	2	75.403	9.2	2.17e-22	108400000	4	0.90246	0.95693	1.0145	0.956871
Q32P28;Q32P28-3;H7C2W6;H7C0D1;Q32P28-2;E2QRI1	Q32P28;Q32P28-3;H7C2W6;H7C0D1	Prolyl 3-hydroxylase 1	LEPRE1	6	83.393	12.5	2.09e-15	149110000	4	1.0843	1.1092	0.89921	1.02646
Q8IVL6;G8JLI6;Q8IVL6-2	Q8IVL6;G8JLI6;Q8IVL6-2	Prolyl 3-hydroxylase 3	LEPREL2	3	81.836	12.2	3.68e-11	10092000	3	1.0301	1.1583	1.2548	1.144
O95202	O95202	LETM1 and EF-hand domain-containing protein 1, mitochondrial	LETM1	1	83.353	26.3	1.26e-291	364350000	12	0.94793	0.97148	0.97124	0.963486
P09382;F8WEI7	P09382	Galectin-1	LGALS1	2	14.716	40.7	2e-94	344920000	4	1.2891	1.3574	1.2364	1.29336
A8MUM7	A8MUM7	Galectin-16	LGALS16	1	16.576	16.2	0.035911	7437000	1	NaN	0.96338	6.0484	2.4139
P17931;G3V3R6	P17931;G3V3R6	Galectin-3	LGALS3	2	26.152	23.2	2.07e-11	168220000	5	1.0736	1.1301	1.0259	1.07569
Q08380;K7EP36;K7EKQ5;K7ESM3;K7EJD3;K7ERZ6;K7EN99;K7ES75;K7EJY8;K7EQT9	Q08380	Galectin-3-binding protein	LGALS3BP	10	65.33	46.5	0	5974000000	18	0.98447	0.9822	0.98006	0.982242
Q3ZCW2;U3KQ88;B9A055;F8WF17	Q3ZCW2;U3KQ88;B9A055;F8WF17	Galectin-related protein	LGALSL	4	18.986	19.8	2.22e-16	23309000	2	1.596	1.1108	1.4272	1.36265
Q99538;Q86TV3;Q86TV2;G3V4E4;G3V2T4	Q99538;Q86TV3;Q86TV2;G3V4E4;G3V2T4	Legumain	LGMN	5	49.411	5.5	2.99e-05	11744000	1	0.57456	1.0021	0.91325	0.807133
P18858;B4DTU4;F5GZ28;Q2TB12;M0R0Q7;B4E135	P18858;B4DTU4;F5GZ28;Q2TB12;M0R0Q7	DNA ligase 1;DNA ligase	LIG1	6	101.73	13.5	1.66e-18	214100000	7	0.91353	1.1209	1.0907	1.03752
P49916;P49916-2;K7ERZ5;K7EQB6;K7ENR9	P49916;P49916-2;K7ERZ5	DNA ligase 3	LIG3	5	112.91	34.5	0	2364100000	23	0.89169	0.881	0.90408	0.892207
P49917	P49917	DNA ligase 4	LIG4	1	103.97	4.9	7.09e-09	264010000	2	0.97149	NaN	0.98798	0.9797
Q9UHB6-4;Q9UHB6;Q9UHB6-2;F8VQE1;Q9UHB6-3;F8VS07;F8VRN8	Q9UHB6-4;Q9UHB6;Q9UHB6-2;F8VQE1;Q9UHB6-3;F8VS07	LIM domain and actin-binding protein 1	LIMA1	7	85.223	43.8	1.09e-189	1295200000	22	1.0282	0.98686	1.1091	1.04016
Q9UGP4;C9JRJ5	Q9UGP4;C9JRJ5	LIM domain-containing protein 1	LIMD1	2	72.189	8.4	6.56e-26	14825000	2	0.8788	0.77102	0.87672	0.840631
P48059-2;P48059-3;P48059-5;P48059-4;P48059;C9JF46;B4DPH6	P48059-2;P48059-3;P48059-5;P48059-4;P48059;C9JF46	LIM and senescent cell antigen-like-containing domain protein 1	LIMS1	7	38.421	19.6	5.57e-20	55926000	4	1.1866	1.0377	1.3263	1.17762
Q6ZN17;Q6ZN17-2	Q6ZN17	Protein lin-28 homolog B	LIN28B	2	27.083	28.4	2.41e-14	211640000	3	0.87044	0.7857	0.82021	0.824721
Q96GY3;M0QYM3;K7ELP2	Q96GY3	Protein lin-37 homolog	LIN37	3	28.383	25.6	2.03e-09	16739000	3	0.79177	0.85595	1.0434	0.890908
Q9NUP9;G3V1D4;O14910	Q9NUP9;G3V1D4	Protein lin-7 homolog C	LIN7C	3	21.834	44.2	1.21e-12	193010000	5	1.073	1.1059	0.98985	1.0551
H0Y322;Q5TKA1-2;Q5TKA1;H7C4T7;Q5TKA1-3;C9J5J4	H0Y322;Q5TKA1-2;Q5TKA1;H7C4T7;Q5TKA1-3;C9J5J4	Protein lin-9 homolog	LIN9	6	69.748	7.8	8.27e-07	3969100	2	0.79701	0.92767	NaN	0.859862
Q15334	Q15334	Lethal(2) giant larvae protein homolog 1	LLGL1	1	115.42	5	5.73e-11	35144000	4	0.96228	1.216	0.89476	1.01542
Q9BRT6	Q9BRT6	Protein LLP homolog	LLPH	1	15.225	29.5	7.41e-13	226430000	3	0.95765	1.0067	0.98457	0.982768
P49257	P49257	Protein ERGIC-53	LMAN1	1	57.548	35.7	2.47e-174	1315000000	13	1.0242	1.0107	1.0351	1.02328
Q12907;D6RBV2;D6RDX1;D6RIU4;D6RBH1	Q12907;D6RBV2;D6RDX1;D6RIU4	Vesicular integral-membrane protein VIP36	LMAN2	5	40.228	37.1	4.45e-67	380510000	7	1.0193	0.99465	0.98442	0.99935
Q9NZU5;B4DG80;B4DEY6	Q9NZU5;B4DG80;B4DEY6	LIM and cysteine-rich domains protein 1	LMCD1	3	40.832	3.8	0.00024458	87477000	1	1.3159	1.075	1.048	1.14024
Q9BU23;Q9BU23-2;Q9BU23-3	Q9BU23;Q9BU23-2;Q9BU23-3	Lipase maturation factor 2	LMF2	3	79.697	3.8	1.12e-07	4189300	2	1.1471	1.0252	0.95725	1.04027
P02545-2;Q5TCI8	P02545-2;Q5TCI8		LMNA	2	65.134	52.8	0	4055300000	2	1.0187	0.99312	1.1063	1.03826
P02545;P02545-3;P02545-6;P02545-4;P02545-5;H0YAB0	P02545;P02545-3;P02545-6;P02545-4;P02545-5	Prelamin-A/C;Lamin-A/C	LMNA	6	74.139	55.9	0	15020000000	35	1.0704	1.0812	1.0567	1.06939
[truncated: 2,535 more rows]

## Sheet: CCR5_PrG_T0
Proteins expressed in CCR5_T0. Values Geom mean < 0.67 or Geom Mean > 1.5 are indicated in bold
Protein IDs	Majority protein IDs	Protein names	Gene names	Proteins	Mol. weight [kDa]	Unique + razor sequence coverage [%]	Sequence coverage [%]	PEP	Intensity	Razor + unique peptides	Ratio H/L normalized Exp1	Ratio H/L normalized Exp2	Ratio H/L normalized Exp3	GeomMean_Ratio H/L normalized
Q9NRG9;Q9NRG9-2;F8VZ44;H3BU82;F8VUB6	Q9NRG9;Q9NRG9-2;F8VZ44;H3BU82	Aladin	AAAS	5	59.573	36.1	36.1	6.5579e-121	150690000	12	0.95318	0.91062	0.99734	0.953056
Q86V21;Q86V21-3;Q86V21-2;F5GWW7;F5GYN1;F5GYW2;F5H8J5	Q86V21;Q86V21-3;Q86V21-2;F5GWW7;F5GYN1	Acetoacetyl-CoA synthetase	AACS	7	75.143	9.2	9.2	2.7309e-08	30347000	3	0.84371	0.87219	0.83674	0.850743
Q6PD74;B4DG44;H0YL49	Q6PD74;B4DG44	Alpha- and gamma-adaptin-binding protein p34	AAGAB	3	34.593	37.5	37.5	1.1775e-53	55028000	7	1.0335	1.0136	1.1302	1.0579
Q2M2I8;Q2M2I8-2;E9PG46	Q2M2I8;Q2M2I8-2;E9PG46	AP2-associated protein kinase 1	AAK1	3	103.88	22.3	22.3	2.5693e-179	128110000	10	1.2341	0.9522	1.029	1.06536
C9JEH3;Q13685;C9JG97;C9JTS3;H7C0R2	C9JEH3;Q13685;C9JG97;C9JTS3;H7C0R2	Angio-associated migratory cell protein	AAMP	5	46.821	33.8	33.8	8.0538e-59	379230000	8	0.9401	1.0137	0.9639	0.972087
P49588;H3BPK7	P49588	Alanine--tRNA ligase, cytoplasmic	AARS	2	106.81	50.8	50.8	0	3860500000	34	0.97481	0.97578	0.97293	0.974506
Q5JTZ9	Q5JTZ9	Alanine--tRNA ligase, mitochondrial	AARS2	1	107.34	15.1	15.1	7.2175e-76	71411000	8	0.89776	1.0319	1.0067	0.977011
Q9BTE6;Q9BTE6-3;Q9BTE6-2;C9J5N1;L7N2F4;L7N2F5;K7N799;H7C1K1	Q9BTE6;Q9BTE6-3;Q9BTE6-2;C9J5N1;L7N2F4	Alanyl-tRNA editing protein Aarsd1	AARSD1	8	45.479	20.6	20.6	5.0653e-21	39253000	4	0.95412	0.91415	1.1206	0.992408
Q9NRN7;E9PLW6;E9PNF3;B4DDW7	Q9NRN7;E9PLW6	L-aminoadipate-semialdehyde dehydrogenase-phosphopantetheinyl transferase	AASDHPPT	4	35.776	18.8	18.8	4.8679e-12	112320000	4	1.0442	0.899	1.19	1.0376
Q9UDR5;F8WAH1;F8WE53	Q9UDR5;F8WAH1;F8WE53	Alpha-aminoadipic semialdehyde synthase, mitochondrial;Lysine ketoglutarate reductase;Saccharopine dehydrogenase	AASS	3	102.13	19.1	19.1	1.418e-24	54174000	10	0.93589	0.81802	0.85219	0.867311
Q9NY61;K7ERC2;K7EK88;K7ENE9	Q9NY61	Protein AATF	AATF	4	63.132	37.1	37.1	5.8301e-129	275810000	11	1.1035	1.0646	1.0613	1.0763
O95477	O95477	ATP-binding cassette sub-family A member 1	ABCA1	1	254.3	4	4	1.6651e-08	4555500	5	0.87806	0.98214	1.0339	0.962481
P08183;B5AK60	P08183;B5AK60	Multidrug resistance protein 1	ABCB1	2	141.48	11.6	11.6	3.6206e-105	57663000	8	1.2817	1.2472	1.2108	1.24623
Q9NRK6	Q9NRK6	ATP-binding cassette sub-family B member 10, mitochondrial	ABCB10	1	79.147	8.4	8.4	6.1638e-08	2840000	3	0.88391	1.1435	0.69175	0.88756
Q9NP58;Q9NP58-4;H7BXK9	Q9NP58;Q9NP58-4;H7BXK9	ATP-binding cassette sub-family B member 6, mitochondrial	ABCB6	3	93.884	17.3	17.3	2.2006e-38	64346000	6	0.89758	0.9021	0.83552	0.877866
O75027-2;O75027;G3XAC4;B4DGL8	O75027-2;O75027;G3XAC4;B4DGL8	ATP-binding cassette sub-family B member 7, mitochondrial	ABCB7	4	82.768	10.9	10.9	1.1898e-26	20540000	4	1.4073	1.1283	1.0283	1.17754
P33527;P33527-3;P33527-2;P33527-4;P33527-5;P33527-7;P33527-6;P33527-8;P33527-9;I3L4X2	P33527;P33527-3;P33527-2;P33527-4;P33527-5;P33527-7;P33527-6;P33527-8;P33527-9;I3L4X2	Multidrug resistance-associated protein 1	ABCC1	10	171.59	2.7	2.7	1.552e-138	15255000	2	1.0966	1.0787	1.2756	1.14698
O15439;O15439-2;O15439-3;B7Z3Q7	O15439;O15439-2;O15439-3;B7Z3Q7	Multidrug resistance-associated protein 4	ABCC4	4	149.52	4.8	4.8	6.1037e-05	1674100	3	0.81862	0.97684	1.0686	0.948943
E7EUE1;P28288;F5GYC1;P28288-2;P28288-3	E7EUE1;P28288;F5GYC1;P28288-2	ATP-binding cassette sub-family D member 3	ABCD3	5	78.401	20.9	20.9	2.8828e-33	363000000	9	0.9406	0.93543	0.954	0.943311
P61221;D6R9I9;D6RGF4;H0Y990	P61221;D6R9I9	ATP-binding cassette sub-family E member 1	ABCE1	4	67.314	43.9	43.9	1.8197e-302	2632600000	20	1.0764	1.068	1.0473	1.06383
Q8NE71;Q8NE71-2;H0YGW7;Q5STZ8;Q5STZ7;F5GYK6	Q8NE71;Q8NE71-2;H0YGW7	ATP-binding cassette sub-family F member 1	ABCF1	6	95.925	50.4	50.4	0	3394800000	35	1.0568	1.0563	1.0362	1.04972
Q75MJ1;Q9UG63;C9JZV3;C9JHK9	Q75MJ1;Q9UG63;C9JZV3;C9JHK9	ATP-binding cassette sub-family F member 2	ABCF2	4	72.443	20.3	20.3	1.0128e-30	390990000	11	1.0647	1.044	1.0426	1.05038
P45844;P45844-4;P45844-2;P45844-3;P45844-5;P45844-6;P45844-7;C9JKD9;E9PGV9;E7ERE5;P45844-8;Q9H172	P45844;P45844-4;P45844-2;P45844-3;P45844-5;P45844-6;P45844-7;C9JKD9	ATP-binding cassette sub-family G member 1	ABCG1	12	75.591	6.6	6.6	0.0001541	497740000	3	NaN	0.90182	0.39836	0.599374
Q9NUJ1;C9IZX5;B7Z6A8	Q9NUJ1;C9IZX5;B7Z6A8	Abhydrolase domain-containing protein 10, mitochondrial	ABHD10	3	33.932	40.8	40.8	0	255930000	8	0.81677	0.817	0.80739	0.813708
Q8NFV4;Q8NFV4-4;Q8NFV4-6	Q8NFV4;Q8NFV4-4;Q8NFV4-6	Abhydrolase domain-containing protein 11	ABHD11	3	34.69	8.9	8.9	2.0246e-09	47894000	2	1.011	0.83326	0.79332	0.874299
Q8N2K0-2;Q8N2K0;Q8N2K0-3;I3L294;I3L1V0;I3L440;Q5T712	Q8N2K0-2;Q8N2K0;Q8N2K0-3;I3L294;I3L1V0;I3L440	Monoacylglycerol lipase ABHD12	ABHD12	7	45.558	13.4	13.4	1.6975e-06	5864300	3	0.87981	1.1269	0.63477	0.856966
Q96IU4;F8W9U3;B4DQI4;Q96IU4-2	Q96IU4;F8W9U3;B4DQI4	Abhydrolase domain-containing protein 14B	ABHD14B	4	22.345	28.1	28.1	3.3822e-31	34736000	4	0.91336	1.061	0.89176	0.952508
Q9NYB9-2;J3KNB2;Q9NYB9;Q9NYB9-4;E7EP65;E7EW77;E9PEZ7;Q9NYB9-3;H0Y6B5;H7C3Q7;F8WAL6;F8WEB9;F8WAQ3;F8WBL5	Q9NYB9-2;J3KNB2;Q9NYB9;Q9NYB9-4;E7EP65;E7EW77;E9PEZ7;Q9NYB9-3;H0Y6B5;H7C3Q7	Abl interactor 2	ABI2	14	52.445	18.9	22.9	4.2719e-34	32437000	4	0.78705	0.8526	0.95659	0.86263
P42684;P42684-3;P42684-6;P42684-2;P42684-5;P42684-10;P42684-7;P42684-4	P42684;P42684-3;P42684-6;P42684-2;P42684-5;P42684-10;P42684-7;P42684-4	Abelson tyrosine-protein kinase 2	ABL2	8	128.34	2.8	2.8	5.4125e-37	28534000	2	1.0083	0.94842	1.0238	0.992968
Q5T6N4;O14639;F8W8M4;O14639-2;H0Y3K7;Q5T6N2;Q5JVV3;J3QSX6;O14639-5;O14639-3;O14639-4;F6XFR5;H0Y7N6	Q5T6N4;O14639;F8W8M4;O14639-2;H0Y3K7;Q5T6N2;Q5JVV3;J3QSX6;O14639-5;O14639-3;O14639-4;F6XFR5;H0Y7N6	Actin-binding LIM protein 1	ABLIM1	13	95.526	11.8	11.8	5.8305e-13	21505000	6	0.86002	0.82848	1.1248	0.928871
Q12979;Q12979-4;Q12979-2;B7Z683;I3L4Y1;I3L2P5;I3L1U8;I3L3W0;I3L379;I3L2L3;I3L259	Q12979;Q12979-4;Q12979-2;B7Z683	Active breakpoint cluster region-related protein	ABR	11	97.597	11.3	11.3	1.4737e-36	12038000	5	0.95286	0.97206	1.0072	0.977116
Q9P1F3;Q5SZC9	Q9P1F3	Costars family protein ABRACL	ABRACL	2	9.0564	46.9	46.9	6.7666e-92	2459200000	5	1.0468	1.0376	1.0463	1.04356
Q9ULW3	Q9ULW3	Activator of basal transcription 1	ABT1	1	31.079	14.7	14.7	2.4374e-80	31878000	2	0.87587	0.85221	1.0164	0.912046
P09110;C9JDE9;P09110-2;H7C131;B4DVF4;H0Y4D4;B4E072;F2Z3P7;F2Z2Q6	P09110;C9JDE9;P09110-2;H7C131;B4DVF4	3-ketoacyl-CoA thiolase, peroxisomal	ACAA1	9	44.292	25.5	25.5	6.1714e-36	21887000	5	0.74933	0.81581	0.85904	0.806786
P42765;K7EME0;K7EJ68;K7EJB1;K7ER88	P42765;K7EME0	3-ketoacyl-CoA thiolase, mitochondrial	ACAA2	5	41.924	73.8	73.8	0	1924100000	18	0.92417	0.91713	0.91399	0.91842
Q13085-4;Q13085;Q13085-2;Q13085-3;Q59FY4;K4DID9;K7EJ22;K7EMF7;D3YTK0;K7EPF1	Q13085-4;Q13085;Q13085-2;Q13085-3	Acetyl-CoA carboxylase 1;Biotin carboxylase	ACACA	10	270	14.5	14.5	7.9039e-119	216210000	18	1.0299	1.0881	1.0257	1.04752
Q9H845;H0Y8Z9;D6RCD8	Q9H845	Acyl-CoA dehydrogenase family member 9, mitochondrial	ACAD9	3	68.76	15.6	15.6	6.8582e-114	77578000	5	0.91617	0.89654	0.91483	0.909136
Q5T4U5;P11310-2;P11310;B7Z9I1;B4DJE7;E9PJM9;H0YDT5	Q5T4U5;P11310-2;P11310;B7Z9I1;B4DJE7	Medium-chain specific acyl-CoA dehydrogenase, mitochondrial	ACADM	7	50.27	23.3	23.3	4.5533e-98	781210000	7	0.99511	0.94229	0.96832	0.968333
P16219;E9PE82	P16219;E9PE82	Short-chain specific acyl-CoA dehydrogenase, mitochondrial	ACADS	2	44.297	20.9	20.9	2.8687e-33	68664000	4	0.87955	0.86019	0.85043	0.863305
P45954;B4DQ51;H0Y6T4	P45954;B4DQ51	Short/branched chain specific acyl-CoA dehydrogenase, mitochondrial	ACADSB	3	47.485	26.6	26.6	2.8889e-97	246720000	7	0.90908	0.96038	0.92569	0.931473
P49748-3;P49748;P49748-2;G3V1M7;K7EQP4;J3KSR4;J3QRJ8;K7EJW8;J3QKU9	P49748-3;P49748;P49748-2;G3V1M7	Very long-chain specific acyl-CoA dehydrogenase, mitochondrial	ACADVL	9	72.926	24.6	24.6	9.1369e-75	139550000	9	0.90637	0.96988	0.9543	0.943125
Q15057;H7C3K3	Q15057;H7C3K3	Arf-GAP with coiled-coil, ANK repeat and PH domain-containing protein 2	ACAP2	2	88.028	14.5	14.5	1.7982e-48	64531000	6	1.5437	0.97796	1.0714	1.17385
P24752;G3XAB4;E9PRQ6;H0YEL7	P24752	Acetyl-CoA acetyltransferase, mitochondrial	ACAT1	4	45.199	55	55	2.0869e-284	2534300000	17	0.88241	0.88208	0.88066	0.881716
Q9BWD1;B7Z233	Q9BWD1;B7Z233	Acetyl-CoA acetyltransferase, cytosolic	ACAT2	2	41.35	53.9	53.9	8.5732e-225	1771600000	11	0.93504	0.9309	0.93056	0.932164
Q9H3P7	Q9H3P7	Golgi resident protein GCP60	ACBD3	1	60.593	36.7	36.7	0	1340300000	12	1.0515	1.0994	1.0572	1.06916
Q5T8D3-3;Q5T8D3-2;Q5T8D3-4;Q5T8D3;B7Z2A7;Q5T8E0	Q5T8D3-3;Q5T8D3-2;Q5T8D3-4;Q5T8D3;B7Z2A7	Acyl-CoA-binding domain-containing protein 5	ACBD5	6	58.977	16.6	16.6	2.1994e-170	195930000	5	1.1823	1.3264	1.1355	1.21208
Q9BR61	Q9BR61	Acyl-CoA-binding domain-containing protein 6	ACBD6	1	31.15	11.7	11.7	7.0312e-08	36832000	2	1.0715	1.1744	1.1267	1.12341
Q8N6N7	Q8N6N7	Acyl-CoA-binding domain-containing protein 7	ACBD7	1	9.7902	36.4	36.4	5.8733e-12	56755000	2	1.237	1.233	1.1116	1.19241
Q9UKV3;E7EQT4;S4R3H4;Q9UKV3-2;Q9UKV3-3;G3V3B0	Q9UKV3;E7EQT4;S4R3H4	Apoptotic chromatin condensation inducer in the nucleus	ACIN1	6	151.86	31	31	0	3654300000	28	0.99372	0.99212	1.0083	0.99802
P53396;P53396-2;B4E3P0;K7ESG8;K7EIE7	P53396;P53396-2;B4E3P0	ATP-citrate synthase	ACLY	5	120.84	41.5	41.5	0	5098500000	36	0.99922	1.0311	1.0034	1.01114
P21399;Q9HBB2;Q5VZA6	P21399;Q9HBB2	Cytoplasmic aconitate hydratase	ACO1;IRP1	3	98.398	17.1	17.1	2.5358e-185	141650000	9	0.91735	0.93478	0.99297	0.947822
Q99798;A2A274	Q99798;A2A274	Aconitate hydratase, mitochondrial	ACO2	2	85.424	55.5	55.5	0	4523900000	29	0.96748	0.96116	0.973	0.967201
Q86TX2;G3V4F2;B3KSA0	Q86TX2;G3V4F2;B3KSA0	Acyl-coenzyme A thioesterase 1	ACOT1;ACOT2	3	46.277	35.2	35.2	1.8686e-78	191740000	9	0.91404	0.97191	0.97322	0.952652
Q9NPJ3;Q9NPJ3-2	Q9NPJ3;Q9NPJ3-2	Acyl-coenzyme A thioesterase 13	ACOT13	2	14.96	67.9	67.9	2.2243e-36	739990000	6	0.9244	0.97016	0.93028	0.941396
O00154-7;O00154-4;O00154;O00154-5;O00154-6;B4DUX0;O00154-3;O00154-2;K7EKP8;F5GWE2	O00154-7;O00154-4;O00154;O00154-5;O00154-6;B4DUX0;O00154-3;O00154-2;K7EKP8	Cytosolic acyl coenzyme A thioester hydrolase	ACOT7	10	40.455	53	53	7.9902e-177	3367300000	14	0.95736	0.956	0.95268	0.955345
Q9Y305-4;Q9Y305;Q9Y305-2;Q9Y305-3;C9J7L8	Q9Y305-4;Q9Y305;Q9Y305-2;Q9Y305-3	Acyl-coenzyme A thioesterase 9, mitochondrial	ACOT9	5	50.85	17.6	17.6	1.2364e-12	27017000	5	0.84353	0.79356	0.7921	0.809382
Q15067;Q15067-2;Q15067-3;I3L0T4;K7ELT1;I3L2U4	Q15067;Q15067-2;Q15067-3	Peroxisomal acyl-coenzyme A oxidase 1	ACOX1	6	74.423	23.9	23.9	1.1005e-128	63126000	7	0.93208	1.0955	1.1547	1.05644
P24666;P24666-2;P24666-3;B5MCC7;G5E9R5;F2Z2Q9;D3YTI2	P24666;P24666-2;P24666-3;B5MCC7;G5E9R5	Low molecular weight phosphotyrosine protein phosphatase	ACP1	7	18.042	70.3	70.3	5.7347e-237	2795800000	9	0.94766	0.96878	0.9273	0.947762
B4DFQ6;Q96CM8;B4DHT5;E9PF16;B4DUF5;D6RF87	B4DFQ6;Q96CM8;B4DHT5;E9PF16;B4DUF5	Acyl-CoA synthetase family member 2, mitochondrial	ACSF2	6	70.622	26.1	26.1	3.5121e-17	32400000	7	0.97685	1.0344	1.0484	1.01941
P33121;P33121-2;B7Z452;E7EPM6;B7Z3Z9;H0Y9U7;D6RER0	P33121;P33121-2;B7Z452;E7EPM6;B7Z3Z9;H0Y9U7	Long-chain-fatty-acid--CoA ligase 1	ACSL1	7	77.942	19.5	19.5	2.6312e-42	70103000	8	0.96363	0.84464	0.97217	0.924928
O95573;H7BYZ7;H7C260;F5GWH2;F5H062;C9JC11	O95573	Long-chain-fatty-acid--CoA ligase 3	ACSL3	6	80.419	49.9	49.9	9.8663e-280	1477900000	24	1.0216	1.0089	1.0072	1.01255
O60488;O60488-2;H0Y9A0;D6RF95;D6RD96;D6RDA8;D6RFW9	O60488;O60488-2	Long-chain-fatty-acid--CoA ligase 4	ACSL4	7	79.187	19.5	24.5	6.8607e-49	82865000	8	0.9742	1.1314	1.0679	1.05584
Q562R1	Q562R1	Beta-actin-like protein 2	ACTBL2	1	42.003	4.8	14.1	0	36537000000	1	0.80653	0.80319	0.80805	0.805921
P68032;P68133;P62736;P63267;A6NL76;Q5T8M8;Q5T8M7;P63267-2;F6QUT6;F6UVQ4;C9JFL5;B8ZZJ2;F8WB63;F8WCH0	P68032;P68133;P62736;P63267;A6NL76;Q5T8M8;Q5T8M7;P63267-2;F6QUT6;F6UVQ4;C9JFL5;B8ZZJ2;F8WB63	Actin, alpha cardiac muscle 1;Actin, alpha skeletal muscle;Actin, aortic smooth muscle;Actin, gamma-enteric smooth muscle	ACTC1;ACTA1;ACTA2;ACTG2	14	42.019	28.4	53.8	0	31148000000	5	0.935	0.94395	0.94028	0.939736
P63261;I3L1U9;I3L3I0;J3KT65;I3L3R2;K7EM38	P63261;I3L1U9;I3L3I0;J3KT65;I3L3R2;K7EM38	Actin, cytoplasmic 2;Actin, cytoplasmic 2, N-terminally processed	ACTG1	6	41.792	74.1	74.1	0	168600000000	25	0.97526	0.96983	0.97125	0.972111
O96019;O96019-2;H7C5S0;O94805;C9JQT2	O96019;O96019-2	Actin-like protein 6A	ACTL6A	5	47.46	32.2	32.2	2.1828e-103	307720000	8	1.0074	1.0275	0.93264	0.988324
P12814-3;P12814;P12814-2;P12814-4;H9KV75;G3V2N5;H7C5W8;H0YJW3;G3V2W4;Q08043;H0YJ11;G3V5M4;G3V2X9;G3V380	P12814-3;P12814;P12814-2;P12814-4;H9KV75	Alpha-actinin-1	ACTN1	14	105.57	40.2	57.2	0	3194000000	25	0.99816	0.99247	1.0103	1.00028
O43707;O43707-2;F5GXS2;O43707-3;H7C144;K7EJH8;K7EP19;G3V2E8;Q9H254;Q9H254-4;M0QZQ3;C9JRP8;Q9H254-2	O43707;O43707-2;F5GXS2;O43707-3	Alpha-actinin-4	ACTN4	13	104.85	64.8	64.8	0	34472000000	51	1.0194	1.0182	1.0108	1.01613
Q9NZ32	Q9NZ32	Actin-related protein 10	ACTR10	1	46.306	10.6	10.6	1.9538e-10	78864000	2	0.89714	0.83364	0.86344	0.864351
P61163;R4GMT0	P61163;R4GMT0	Alpha-centractin	ACTR1A	2	42.613	47.3	47.3	0	1651900000	12	0.94334	0.92549	0.94301	0.937243
P42025	P42025	Beta-centractin	ACTR1B	1	42.293	16	34	6.2421e-39	35882000	3	0.88808	0.90882	0.91828	0.904972
P61160-2;P61160;F5H6T1	P61160-2;P61160;F5H6T1	Actin-related protein 2	ACTR2	3	45.376	42.1	42.1	5.0792e-275	3855800000	14	1.061	1.0569	1.0223	1.04659
P61158;B4DXW1;F5H3P5;Q9P1U1;Q9P1U1-3;Q9P1U1-2;C9IZN3;Q9C0K3;H7C4J1;F8WE84;F8WEW2	P61158;B4DXW1;F5H3P5	Actin-related protein 3	ACTR3	11	47.371	62.4	62.4	0	4043600000	21	0.9314	0.96809	0.94255	0.947223
Q9H9F9	Q9H9F9	Actin-related protein 5	ACTR5	1	68.297	6.6	6.6	4.7716e-05	4902300	2	NaN	0.89709	0.81119	0.853059
Q9H981;Q9H981-2;H0Y849;Q9H981-3	Q9H981;Q9H981-2;H0Y849;Q9H981-3	Actin-related protein 8	ACTR8	4	70.483	15.7	15.7	4.8966e-11	40098000	5	1.0316	1.4468	0.95324	1.12471
B4DNW0;Q03154;Q03154-3;Q03154-2;C9JYZ0;F8WC59	B4DNW0;Q03154;Q03154-3;Q03154-2;C9JYZ0;F8WC59	Aminoacylase-1	ACY1	6	55.994	4	4	5.6995e-08	966690	1	0.79707	0.61542	NaN	0.70038
G3V2U7;P07311	G3V2U7;P07311	Acylphosphatase;Acylphosphatase-1	ACYP1	2	14.125	17.8	17.8	5.032e-12	114030000	2	0.91589	0.90644	0.98354	0.93467
O14672;B4DU28;H0YNC5	O14672;B4DU28	Disintegrin and metalloproteinase domain-containing protein 10	ADAM10	3	84.141	9.8	9.8	9.885e-101	59962000	3	1.1559	1.0936	1.0728	1.10688
P78536;P78536-2;E7EUI5	P78536;P78536-2	Disintegrin and metalloproteinase domain-containing protein 17	ADAM17	3	93.02	10.8	10.8	2.5102e-15	23603000	3	1.1379	1.3605	1.1023	1.195
Q13443;A0AVL1;Q13443-2;F8WC54	Q13443;A0AVL1;Q13443-2;F8WC54	Disintegrin and metalloproteinase domain-containing protein 9	ADAM9	4	90.555	8.2	8.2	5.4359e-48	42647000	5	1.013	0.95622	1.0514	1.00611
Q9UHI8	Q9UHI8	A disintegrin and metalloproteinase with thrombospondin motifs 1	ADAMTS1	1	105.36	15.5	15.5	4.207e-122	58131000	7	1.0581	1.0806	1.2247	1.11877
E7ENU4;P55265-4;P55265;P55265-5	E7ENU4;P55265-4;P55265;P55265-5	Double-stranded RNA-specific adenosine deaminase	ADAR	4	140.83	32.6	32.6	0	1141200000	27	1.035	1.0318	1.0219	1.02955
P55265-2;H0YCK3;P55265-3	P55265-2;H0YCK3;P55265-3		ADAR	3	133.27	1.9	33.6	0	7003800	1	1.0364	1.0402	NaN	1.0383
P78563;G5E9B4;P78563-4;P78563-3;P78563-2;C9JUP4	P78563;G5E9B4;P78563-4;P78563-3;P78563-2;C9JUP4	Double-stranded RNA-specific editase 1	ADARB1	6	80.762	5	5	7.55e-27	13108000	2	1.3631	NaN	0.91457	1.11653
Q96EY9	Q96EY9	tRNA-specific adenosine deaminase-like protein 3	ADAT3	1	38.07	3.7	3.7	0.0011911	7214500	1	1.0343	NaN	0.95084	0.991692
Q96D53;M0R011;M0R001;Q96D53-2;M0R3F7;M0QZZ2;M0R362	Q96D53;M0R011;M0R001;Q96D53-2	Uncharacterized aarF domain-containing protein kinase 4	ADCK4	7	60.069	12.1	12.1	1.6923e-07	6033900	3	0.79995	0.85999	0.93725	0.863914
U3KQ91;B3KT86	U3KQ91;B3KT86		ADCY3	2	89.121	5.9	5.9	6.9886e-06	10448000	2	0.5758	0.80104	0.62923	0.662082
P35611-3;P35611;E7ENY0;A2A3N8;E7EV99;P35611-2;Q86XM2;H0Y9H2;D6RF25;D6RAH3;D6RJE2;H0YFD8	P35611-3;P35611;E7ENY0;A2A3N8;E7EV99;P35611-2;Q86XM2;H0Y9H2	Alpha-adducin	ADD1	12	84.302	21.7	21.7	1.6143e-130	300190000	12	0.93637	0.9864	0.99991	0.973839
P35612;P35612-3;P35612-4;P35612-8;P35612-2;P35612-6;P35612-5;C9JTM0;C9J080;C9J299;P35612-7	P35612;P35612-3;P35612-4;P35612-8;P35612-2;P35612-6;P35612-5	Beta-adducin	ADD2	11	80.853	21.9	21.9	4.5937e-88	72537000	8	1.1311	0.97639	0.93055	1.00915
Q9UEY8;Q9UEY8-2	Q9UEY8;Q9UEY8-2	Gamma-adducin	ADD3	2	79.154	19.1	19.1	4.7497e-54	50726000	7	1.0326	0.93026	0.90879	0.955726
P11766;D6RFE4;H0YAG8;D6R9G2;D6RAY0	P11766;D6RFE4	Alcohol dehydrogenase class-3	ADH5	5	39.724	35.3	35.3	7.4786e-214	946730000	8	0.99217	0.95734	0.982	0.97706
Q9BV57;Q9BV57-2	Q9BV57;Q9BV57-2	1,2-dihydroxy-3-keto-5-methylthiopentene dioxygenase	ADI1	2	21.498	39.1	39.1	2.0501e-126	712770000	5	1.0316	1.0454	1.0193	1.03204
Q96A54;C9JNM5;C9J0W7;F8W782	Q96A54;C9JNM5;C9J0W7;F8W782	Adiponectin receptor protein 1	ADIPOR1	4	42.615	6.7	6.7	0.00057795	17466000	1	1.0158	1.1162	1.1077	1.07892
P55263;P55263-2;P55263-4;P55263-3	P55263;P55263-2;P55263-4;P55263-3	Adenosine kinase	ADK	4	40.545	49.7	49.7	2.8605e-231	878200000	12	1.0046	0.99347	1.0091	1.00237
Q9H2P0	Q9H2P0	Activity-dependent neuroprotector homeobox protein	ADNP	1	123.56	12.2	12.2	1.3778e-95	83423000	7	1.3563	1.1619	1.0334	1.17652
Q9BRR6;Q9BRR6-2;H3BRS6;H3BN66;Q9BRR6-6;H3BTH4	Q9BRR6;Q9BRR6-2	ADP-dependent glucokinase	ADPGK	6	54.088	21.3	21.3	8.4796e-20	25850000	6	0.98999	0.91272	0.82615	0.907143
Q9NX46	Q9NX46	Poly(ADP-ribose) glycohydrolase ARH3	ADPRHL2	1	38.946	36.4	36.4	2.0417e-167	378040000	10	0.90369	0.91972	0.93749	0.920197
Q16186	Q16186	Proteasomal ubiquitin receptor ADRM1	ADRM1	1	42.153	15	15	3.6744e-48	232120000	5	0.97785	0.95063	0.97745	0.968559
E7ERF4;P30566;P30566-2	E7ERF4;P30566;P30566-2	Adenylosuccinate lyase	ADSL	3	56.216	44.8	44.8	9.8417e-61	506900000	13	1.0371	1.0029	1.0472	1.02889
P30520	P30520	Adenylosuccinate synthetase isozyme 2	ADSS	1	50.097	40.6	40.6	6.3364e-178	1733900000	13	1.0368	1.0555	1.0858	1.05917
Q6ZN18;Q6ZN18-2;Q6ZN18-3;G5EA50;F5GZR7	Q6ZN18;Q6ZN18-2	Zinc finger protein AEBP2	AEBP2	5	54.466	25.5	25.5	1.5761e-58	22730000	5	1.0469	1.6362	1.0327	1.20941
K7ELE3;Q08117-2;Q08117	K7ELE3;Q08117-2;Q08117	Amino-terminal enhancer of split	AES	3	28.564	6.1	12.9	8.5664e-06	2870400	1	0.9114	NaN	1.6825	1.23832
Q8TED9;Q8TED9-2;Q8TED9-4;Q8TED9-3	Q8TED9;Q8TED9-2;Q8TED9-4;Q8TED9-3	Actin filament-associated protein 1-like 1	AFAP1L1	4	86.431	5.6	5.6	2.0286e-05	43481000	2	0.96591	1.1545	1.2199	1.10803
Q9UHB7;Q9UHB7-2;Q9UHB7-3;C9JCE0	Q9UHB7;Q9UHB7-2	AF4/FMR2 family member 4	AFF4	4	127.46	11.1	11.1	4.1168e-187	226140000	7	1.0591	1.186	1.1777	1.13942
Q9Y4W6;K7EP56	Q9Y4W6	AFG3-like protein 2	AFG3L2	2	88.583	33.8	33.8	2.6921e-274	433980000	20	0.92853	0.90387	0.88837	0.906773
E7EUN2;Q9UPQ3-2;H7C0A7	E7EUN2;Q9UPQ3-2;H7C0A7		AGAP1	3	116.62	3	4.5	1.9609e-10	2976200	1	1.7346	NaN	2.5031	2.08372
E7ESL9;Q96P47-4;Q96P47-2;Q96P47;E9PAL8;Q96P47-3;Q9UPQ3;B3KNZ8;Q9UPQ3-3;C9J975;H7C4F1;H7C4U6;H7C5G0;C9J8Z2	E7ESL9;Q96P47-4;Q96P47-2;Q96P47;E9PAL8;Q96P47-3	Arf-GAP with GTPase, ANK repeat and PH domain-containing protein 3	AGAP3	14	61.785	15.1	15.1	8.2183e-07	20817000	3	0.82981	0.71275	0.91296	0.814309
P52594-4;P52594;P52594-3;P52594-2;B8ZZY2;C9J2I0	P52594-4;P52594;P52594-3;P52594-2;B8ZZY2;C9J2I0	Arf-GAP domain and FG repeat-containing protein 1	AGFG1	6	59.029	17.9	17.9	1.1348e-272	531430000	6	1.1961	1.1518	1.1595	1.16897
Q8N302	Q8N302	Angiogenic factor with G patch and FHA domains 1	AGGF1	1	80.976	8.1	8.1	6.0766e-11	2295600	3	NaN	1.2332	0.8203	1.00578
Q53H12;E9PC15;E9PG39	Q53H12;E9PC15;E9PG39	Acylglycerol kinase, mitochondrial	AGK	3	47.137	47.2	47.2	5.1118e-103	423200000	13	0.80492	0.87374	0.80312	0.826619
P35573;P35573-3;P35573-2	P35573;P35573-3;P35573-2	Glycogen debranching enzyme;4-alpha-glucanotransferase;Amylo-alpha-1,6-glucosidase	AGL	3	174.76	21.6	21.6	9.5478e-58	466370000	19	1.0287	1.1461	0.99713	1.05541
Q99943;Q9HBM8	Q99943;Q9HBM8	1-acyl-sn-glycerol-3-phosphate acyltransferase alpha	AGPAT1	2	31.716	15.2	15.2	0	28201000	3	0.85572	0.84292	0.69827	0.795635
Q9NUQ2;E5RH21	Q9NUQ2;E5RH21	1-acyl-sn-glycerol-3-phosphate acyltransferase epsilon	AGPAT5	2	42.072	11.5	11.5	0.002099	18718000	2	NaN	0.98999	0.99845	0.994211
O00116;B8ZZ81	O00116	Alkyldihydroxyacetonephosphate synthase, peroxisomal	AGPS	2	72.911	51.2	51.2	0	1744500000	21	0.95089	0.99278	0.99004	0.977714
O00468;O00468-7;O00468-4;O00468-5;O00468-3;O00468-6;O00468-2	O00468;O00468-7;O00468-4;O00468-5;O00468-3;O00468-6;O00468-2	Agrin	AGRN	7	217.23	1.3	1.3	4.3446e-15	3110600	1	0.81737	0.82916	1.4589	0.996233
Q6RW13;Q6RW13-2	Q6RW13;Q6RW13-2	Type-1 angiotensin II receptor-associated protein	AGTRAP	2	17.419	13.8	13.8	3.2672e-19	88619000	1	0.82577	0.79872	0.83494	0.819665
Q8WYP5-2;Q8WYP5-3;Q8WYP5	Q8WYP5-2;Q8WYP5-3;Q8WYP5	Protein ELYS	AHCTF1	3	256	3.9	3.9	2.0357e-74	86397000	4	1.0427	1.1814	1.1155	1.11175
P23526;P23526-2	P23526;P23526-2	Adenosylhomocysteinase	AHCY	2	47.716	37.5	37.5	8.2374e-266	13132000000	16	0.95359	0.96847	0.951	0.957656
O43865;O43865-2	O43865;O43865-2	Putative adenosylhomocysteinase 2	AHCYL1	2	58.951	32.5	32.5	1.8779e-44	223840000	11	0.92889	0.95158	1.0385	0.971864
Q96HN2;Q96HN2-2;F8W7N8;H0Y8B3;D7UEQ7;Q96HN2-3;Q96HN2-4;C9K0S0	Q96HN2;Q96HN2-2;F8W7N8;H0Y8B3;D7UEQ7;Q96HN2-3;Q96HN2-4	Putative adenosylhomocysteinase 3;Adenosylhomocysteinase	AHCYL2	8	66.72	11	20.3	5.4715e-23	10566000	3	1.2251	1.102	0.98496	1.09966
Q09666;Q09666-2;E9PLK4;E9PJC6;E9PKR9;E9PJZ0;E9PQE3	Q09666	Neuroblast differentiation-associated protein AHNAK	AHNAK	7	629.09	19.9	19.9	2.9102e-164	565410000	40	0.93114	0.98643	1.0621	0.99178
O95433;B4DUR9;H0YJG7;G3V438;H0YJU2;H0YJ63;H0YJG6;G3V3W9	O95433;B4DUR9;H0YJG7;G3V438	Activator of 90 kDa heat shock protein ATPase homolog 1	AHSA1	8	38.274	47.3	47.3	1.7291e-189	2544000000	12	1.0916	1.0763	1.0926	1.08681
Q96BJ3;F5H715;Q96BJ3-2	Q96BJ3;F5H715;Q96BJ3-2	Axin interactor, dorsalization-associated protein	AIDA	3	35.023	5.9	5.9	0.00042149	4273500	1	1.0133	0.92672	0.76705	0.896403
Q9BQI0-2;F5GYC9;Q9BQI0;Q9BQI0-3;A6PVM9;Q9BQI0-4;Q5JUP3	Q9BQI0-2;F5GYC9;Q9BQI0;Q9BQI0-3;A6PVM9	Allograft inflammatory factor 1-like	AIF1L;C9orf58	7	20.015	27.3	27.3	5.5699e-09	18641000	4	1.006	0.96359	0.77174	0.907794
O95831;O95831-3;O95831-4;O95831-6;O95831-2;E9PMA0;O95831-5	O95831;O95831-3;O95831-4;O95831-6	Apoptosis-inducing factor 1, mitochondrial	AIFM1	7	66.9	46	46	0	3254900000	18	0.91063	0.88813	0.87081	0.889708
Q9BRQ8	Q9BRQ8	Apoptosis-inducing factor 2	AIFM2	1	40.526	8	8	5.2365e-07	315760	1	0.36313	NaN	0.99024	0.599655
Q12904-2;Q12904;D6R937	Q12904-2;Q12904	Aminoacyl tRNA synthase complex-interacting multifunctional protein 1;Endothelial monocyte-activating polypeptide 2	AIMP1	3	37.039	60.1	60.1	0	2537100000	13	0.99286	0.97932	0.99837	0.990151
Q13155;A8MU58	Q13155;A8MU58	Aminoacyl tRNA synthase complex-interacting multifunctional protein 2	AIMP2	2	35.348	39.7	39.7	1.053e-76	1445500000	7	0.95166	0.94843	0.96129	0.953778
O00170;E9PPD7;E9PMH2	O00170;E9PPD7;E9PMH2	AH receptor-interacting protein;Peptidyl-prolyl cis-trans isomerase	AIP	3	37.636	44.8	44.8	3.4978e-143	277400000	10	0.98344	1.0088	1.0137	1.00189
Q5T9B7;P00568;H0Y4J6;H0YID2;Q9Y6K8;Q9Y6K8-3;Q9Y6K8-2	Q5T9B7;P00568;H0Y4J6	Adenylate kinase isoenzyme 1	AK1	7	23.411	49	49	1.3838e-157	957530000	9	0.93576	0.95557	0.94081	0.944009
P54819;F8W1A4;P54819-2;P54819-5;F8VY04;P54819-3;P54819-6;F8VZG5;G3V213;P54819-4;F8VPP1	P54819;F8W1A4;P54819-2;P54819-5;F8VY04;P54819-3;P54819-6;F8VZG5	Adenylate kinase 2, mitochondrial	AK2	11	26.477	66.9	66.9	0	4220300000	13	0.93573	0.92989	0.90628	0.923878
Q9UIJ7;Q9UIJ7-2;Q9UIJ7-3	Q9UIJ7;Q9UIJ7-2;Q9UIJ7-3	GTP:AMP phosphotransferase, mitochondrial	AK3	3	25.565	33.5	33.5	2.6646e-115	83900000	6	1.0739	1.0084	1.1259	1.06831
P27144;D3DQ64	P27144;D3DQ64	Adenylate kinase isoenzyme 4, mitochondrial	AK4	2	25.268	37.7	37.7	6.1863e-64	623340000	5	0.92306	0.86852	0.80066	0.86262
Q92667;Q92667-2;I3L0W0;I3L2N7;I3L2A2;I3L0K6;I3L364;I3L3K1	Q92667;Q92667-2;I3L0W0	A-kinase anchor protein 1, mitochondrial	AKAP1	8	97.34	16.6	16.6	1.3534e-96	314690000	9	1.0148	1.1209	1.0582	1.06375
O43572;E7EMD6	O43572;E7EMD6	A-kinase anchor protein 10, mitochondrial	AKAP10	2	73.817	8.2	8.2	7.9962e-12	38181000	2	1.0277	0.91885	0.86418	0.934484
Q9UKA4	Q9UKA4	A-kinase anchor protein 11	AKAP11	1	210.51	2.1	2.1	9.4195e-06	704970	2	1.0844	NaN	0.28798	0.558825
Q02952;Q02952-2;Q02952-3	Q02952;Q02952-2;Q02952-3	A-kinase anchor protein 12	AKAP12	3	191.48	45.2	45.2	0	1829700000	43	1.0599	1.0181	1.0172	1.03154
Q12802-2;Q12802;Q12802-4;H0YMW2;A8MYJ1;Q12802-5	Q12802-2;Q12802;Q12802-4;H0YMW2	A-kinase anchor protein 13	AKAP13	6	307.84	11.9	11.9	8.3473e-77	142180000	15	1.0958	1.0821	1.1145	1.09739
Q02040;Q02040-3;Q02040-2	Q02040;Q02040-3;Q02040-2	A-kinase anchor protein 17A	AKAP17A	3	80.735	9.6	9.6	1.1869e-60	45201000	3	0.99285	1.0254	0.8436	0.950542
Q9Y2D5-4;Q9Y2D5-6;Q9Y2D5-7;Q9Y2D5-5;Q9Y2D5;C9JVY5	Q9Y2D5-4;Q9Y2D5-6;Q9Y2D5-7;Q9Y2D5-5;Q9Y2D5;C9JVY5	A-kinase anchor protein 2	AKAP2	6	122.07	13.2	13.2	6.3468e-166	82739000	8	0.85453	0.73311	0.84343	0.808441
O43823;M0QYL4	O43823	A-kinase anchor protein 8	AKAP8	2	76.107	32.7	32.7	0	325320000	13	1.1495	1.1015	1.1729	1.14091
Q9ULX6;Q9ULX6-2;M0QYT7;M0R010	Q9ULX6;Q9ULX6-2	A-kinase anchor protein 8-like	AKAP8L	4	71.648	22.3	22.3	1.0876e-137	557350000	10	1.1307	1.1625	1.2014	1.16451
Q99996-6;Q99996;Q99996-2;Q99996-3;Q99996-5;Q99996-4;H7BYL6;Q6PJH3;H7BZV6	Q99996-6;Q99996;Q99996-2;Q99996-3;Q99996-5	A-kinase anchor protein 9	AKAP9	9	455.42	5.7	5.7	3.8522e-117	42082000	12	1.0012	1.0391	1.1134	1.05021
P14550;Q5T621	P14550	Alcohol dehydrogenase [NADP(+)]	AKR1A1	2	36.573	42.5	42.5	5.895e-152	1063100000	9	0.92658	0.94264	0.90141	0.923387
P15121;E9PCX2;E9PEF9	P15121;E9PCX2	Aldose reductase	AKR1B1	3	35.853	54.4	54.4	0	1764900000	10	0.95434	0.96948	0.95668	0.960144
O43488;H3BLU7;Q8NHP1;O95154;H7C5H7	O43488;H3BLU7	Aflatoxin B1 aldehyde reductase member 2	AKR7A2	5	39.589	44.6	44.6	4.4598e-110	1033600000	9	1.0178	0.92548	0.95625	0.965755
P31749;B7Z5R1;Q9Y243;Q9Y243-2;G3V3X1;G3V3K5;G3V4I6;J3KTC6	P31749;B7Z5R1;Q9Y243;Q9Y243-2	RAC-alpha serine/threonine-protein kinase;RAC-gamma serine/threonine-protein kinase	AKT1;AKT3	8	55.686	7.7	14.8	2.6123e-14	970490	2	0.8334	NaN	0.88205	0.85738
Q96B36;Q96B36-2;H9KV91;M0R2V8	Q96B36;Q96B36-2;H9KV91	Proline-rich AKT1 substrate 1	AKT1S1	4	27.383	26.6	26.6	0	50815000	4	0.75312	0.48747	0.86495	0.682236
P31751;M0R0P9;J3QKW1;Q0VAN0;C9JHS6;J3QLS6;M0QZK3;E7EVP8;A8MX96;J3KRI8;M0R275;C9JIJ1;C9JC83;J3KSY8;J3QQM6;C9J258;C9JIF6	P31751;M0R0P9;J3QKW1;Q0VAN0;C9JHS6;J3QLS6;M0QZK3	RAC-beta serine/threonine-protein kinase	AKT2	17	55.768	16.2	16.2	1.1562e-38	29133000	4	1.0363	0.89161	0.97025	0.964232
P13196;H7C4H7;H7C5B0	P13196	5-aminolevulinate synthase, nonspecific, mitochondrial	ALAS1	3	70.58	13.1	13.1	2.8934e-43	142570000	6	1.0317	1.015	0.97531	1.00706
D6RHD5	D6RHD5		ALB	1	52.059	5.9	9.2	3.609e-87	14174000	2	NaN	0.68988	1.1308	0.883242
Q13740;Q13740-2;F5GXJ9;H7C543;Q13740-4;Q13740-3	Q13740;Q13740-2;F5GXJ9;H7C543	CD166 antigen	ALCAM	6	65.102	14.1	14.1	5.2279e-32	36296000	4	1.0181	1.0595	0.90124	0.990628
Q8IZ83;Q8IZ83-3;F5H4B6;F8WBH3;M0QY06;Q8IZ83-2	Q8IZ83;Q8IZ83-3;F5H4B6;F8WBH3	Aldehyde dehydrogenase family 16 member A1	ALDH16A1	6	85.126	12.6	12.6	2.7929e-49	197950000	5	0.95923	0.91515	0.91664	0.930118
P54886;P54886-2	P54886;P54886-2	Delta-1-pyrroline-5-carboxylate synthase;Glutamate 5-kinase;Gamma-glutamyl phosphate reductase	ALDH18A1	2	87.301	47.2	47.2	0	5904600000	30	1.0121	0.97752	0.99467	0.994663
O94788;O94788-3;H0YMG7;O94788-2;O94788-4;E9PF31	O94788;O94788-3;H0YMG7;O94788-2;O94788-4	Retinal dehydrogenase 2	ALDH1A2	6	56.723	44.4	44.4	3.0118e-65	340870000	11	0.97762	1.0159	0.94075	0.977609
P30837	P30837	Aldehyde dehydrogenase X, mitochondrial	ALDH1B1	1	57.206	42.4	42.4	1.2247e-154	737700000	13	0.95131	0.92729	0.91014	0.929427
P05091;P05091-2;F8VP50;S4R3S4	P05091;P05091-2	Aldehyde dehydrogenase, mitochondrial	ALDH2	4	56.381	28.4	28.4	2.9275e-69	146990000	9	0.96162	0.81815	1.0404	0.935432
P30838;E9PNN6;A8MYB8;C9JMC5;C9JKT2;P43353;S4R3R5;P43353-2;S4R374;P48448;I3L3I9;E9PJV0;I3L1H6;I3L4E5;I3L3W9	P30838;E9PNN6;A8MYB8;C9JMC5;C9JKT2;P43353;S4R3R5;P43353-2;S4R374;P48448;I3L3I9;E9PJV0;I3L1H6;I3L4E5;I3L3W9	Aldehyde dehydrogenase, dimeric NADP-preferring;Aldehyde dehydrogenase family 3 member B1;Aldehyde dehydrogenase family 3 member B2	ALDH3A1;ALDH3B1;ALDH3B2	15	50.394	2	4.6	1.9734e-06	12115000	1	0.92398	0.82731	1.1805	0.966345
P51648-2;P51648;J3QRD1;I3L1M4;J3QS00;I3L2W1;J3KTD9;I3L0X1;C9JGJ2;J3KTG1;K7EN73;J3QKK9	P51648-2;P51648;J3QRD1;I3L1M4	Fatty aldehyde dehydrogenase	ALDH3A2	12	57.669	29.1	29.1	1.3702e-63	318020000	11	0.94755	0.91578	0.98481	0.948961
P30038;P30038-3;P30038-2;Q5TF55	P30038;P30038-3;P30038-2	Delta-1-pyrroline-5-carboxylate dehydrogenase, mitochondrial	ALDH4A1	4	61.719	7.8	7.8	1.6227e-85	36332000	3	0.93125	0.72125	0.99512	0.874331
P51649-2;P51649;C9J8Q5;F5H328	P51649-2;P51649;C9J8Q5;F5H328	Succinate-semialdehyde dehydrogenase, mitochondrial	ALDH5A1	4	58.653	21.2	21.2	3.4523e-94	381950000	6	0.85327	0.8303	0.84189	0.841768
Q02252;J3KNU8;G3V4Z4	Q02252;J3KNU8;G3V4Z4	Methylmalonate-semialdehyde dehydrogenase [acylating], mitochondrial	ALDH6A1	3	57.839	11.2	11.2	9.9571e-23	23990000	3	0.99483	0.9364	0.88833	0.938847
P49419;P49419-2;P49419-4;F8VS02;P49419-3;H0YHM6;F8VVF2;F8WD33;F8WDY6	P49419;P49419-2;P49419-4;F8VS02;P49419-3;H0YHM6	Alpha-aminoadipic semialdehyde dehydrogenase	ALDH7A1	9	58.486	51.9	51.9	0	3287900000	18	0.94211	0.95906	0.94869	0.949928
P49189;B4DXY7	P49189;B4DXY7	4-trimethylaminobutyraldehyde dehydrogenase	ALDH9A1	2	53.801	41.7	41.7	0	2693200000	17	0.94323	0.92718	0.9137	0.927958
P04075-2;P04075;J3KPS3;H3BQN4;H3BPS8;H3BUH7;H3BU78;H3BR04;H3BMQ8;H3BR68;P05062;Q5T7D5	P04075-2;P04075;J3KPS3;H3BQN4;H3BPS8;H3BUH7	Fructose-bisphosphate aldolase A;Fructose-bisphosphate aldolase	ALDOA	12	45.26	67.9	67.9	0	31441000000	24	0.96282	0.95588	0.95022	0.956293
P09972;A8MVZ9;J3QKP5;J3KSV6;K7EKH5;C9J8F3	P09972;A8MVZ9;J3QKP5;J3KSV6;K7EKH5	Fructose-bisphosphate aldolase C;Fructose-bisphosphate aldolase	ALDOC	6	39.455	11.5	21.2	6.2074e-245	226730000	3	0.93723	0.96463	0.96481	0.955468
Q9BT22;B4DP08;Q6GMV1	Q9BT22;B4DP08;Q6GMV1	Chitobiosyldiphosphodolichol beta-mannosyltransferase;Putative glycosyltransferase ALG1-like	ALG1;ALG1L	3	52.518	3.7	3.7	8.1988e-05	2843900	1	1.2174	1.3633	1.0764	1.21339
Q9H553;Q9H553-2	Q9H553;Q9H553-2	Alpha-1,3/1,6-mannosyltransferase ALG2	ALG2	2	47.091	21.4	21.4	4.9627e-09	9638000	4	NaN	0.88621	0.83386	0.859637
Q6NS38;Q6NS38-2;F5H5X2;S4R3T5;F5GZZ0	Q6NS38;Q6NS38-2;F5H5X2;S4R3T5;F5GZZ0	Alpha-ketoglutarate-dependent dioxygenase alkB homolog 2	ALKBH2	5	29.322	8.8	8.8	7.517e-32	67514000	1	1.152	1.1172	1.1302	1.13304
Q9NXW9	Q9NXW9	Probable alpha-ketoglutarate-dependent dioxygenase ABH4	ALKBH4	1	33.837	17.2	17.2	8.3863e-06	1716000	2	0.82035	0.9517	1.0083	0.923343
Q6P6C2;Q6P6C2-1;Q6P6C2-3;K7ER58	Q6P6C2;Q6P6C2-1;Q6P6C2-3	Probable alpha-ketoglutarate-dependent dioxygenase ABH5	ALKBH5	4	44.255	25.9	25.9	8.6817e-252	77966000	5	1.0978	1.0474	1.027	1.05698
Q86V81	Q86V81	THO complex subunit 4	ALYREF	1	26.888	46.7	46.7	0	3272100000	9	1.045	1.0469	1.0494	1.0471
E9PB61	E9PB61		ALYREF	1	27.557	7.6	48.1	0	49925000	1	1.0021	1.2003	1.086	1.09314
Q9C0C7;Q9C0C7-3;Q9C0C7-2	Q9C0C7;Q9C0C7-3;Q9C0C7-2	Activating molecule in BECN1-regulated autophagy protein 1	AMBRA1	3	142.51	4.9	4.9	1.6055e-08	2286500	2	0.47134	0.78477	0.735	0.64782
Q9UKV5;R4GNG2;H3BRK9	Q9UKV5;R4GNG2;H3BRK9	E3 ubiquitin-protein ligase AMFR	AMFR	3	72.995	10.1	10.1	2.6776e-21	93890000	2	0.93988	0.96153	0.99743	0.96599
Q4VCS5;E7ERM3;Q4VCS5-2;A6NP16	Q4VCS5;E7ERM3;Q4VCS5-2;A6NP16	Angiomotin	AMOT	4	118.08	19.5	19.5	3.4993e-110	27627000	10	0.62685	0.84188	0.90676	0.782172
Q8IY63;Q8IY63-2;E7ESY6	Q8IY63;Q8IY63-2;E7ESY6	Angiomotin-like protein 1	AMOTL1	3	106.57	1.9	1.9	4.5233e-05	6420500	1	0.97016	0.91128	1.0411	0.972738
Q01433;H0Y360;Q01433-4;Q01433-2;Q01433-5;Q01433-3;H0YCL9;E9PJF6;E9PIJ1	Q01433;H0Y360;Q01433-4;Q01433-2;Q01433-5;Q01433-3	AMP deaminase 2	AMPD2	9	100.69	11.9	11.9	1.4729e-26	60260000	5	0.99043	0.97668	0.97166	0.979558
P49418;F5H533;P49418-2;H0Y7T8	P49418;F5H533;P49418-2;H0Y7T8	Amphiphysin	AMPH	4	76.256	10.6	10.6	1.5973e-05	16465000	2	1.5378	1.3477	0.98858	1.27009
Q9H1A4;H0Y564	Q9H1A4;H0Y564	Anaphase-promoting complex subunit 1	ANAPC1	2	216.5	9.8	9.8	8e-52	75761000	9	1.0932	1.0845	1.0924	1.09003
Q9UJX4;F5H0F9;Q9UJX4-3;F5H0N1;H0YFB5;Q9UJX4-2;F5GY68;F5H3S5	Q9UJX4;F5H0F9	Anaphase-promoting complex subunit 5	ANAPC5	8	85.076	13.8	13.8	4.2938e-14	11172000	7	0.97493	0.99334	1.0041	0.990717
Q9UJX3;Q9UJX3-2	Q9UJX3;Q9UJX3-2	Anaphase-promoting complex subunit 7	ANAPC7	2	66.855	14.5	14.5	8.6044e-110	204270000	5	1.1592	1.1373	1.0641	1.11945
Q01484-5;Q01484-2;E9PHW9;B7Z651;D6RHE1;E9PCH6;H0Y8Y2;Q01484-7	Q01484-5;Q01484-2;E9PHW9;B7Z651		ANK2	8	204.75	3.5	3.9	1.1382e-17	37580000	4	0.72616	1.189	1.1616	1.00098
Q12955;Q12955-4;Q12955-5;Q12955-6;H0Y3A4;H0Y951	Q12955;Q12955-4;Q12955-5;Q12955-6	Ankyrin-3	ANK3	6	480.4	1.5	1.8	1.5769e-10	13115000	3	0.81558	0.93034	0.80836	0.849645
Q9P2R3-4;Q9P2R3-2;Q9P2R3;K7EPT2;I3L1Z9	Q9P2R3-4;Q9P2R3-2;Q9P2R3	Ankyrin repeat and FYVE domain-containing protein 1	ANKFY1	5	132.82	12.7	12.7	7.1403e-186	122800000	8	0.93179	0.99876	0.9498	0.959704
Q8IWZ3-6;Q8IWZ3-4;Q8IWZ3;E9PDP5;Q8IWZ3-2;Q8IWZ3-5;Q8IWZ3-3;H7C2F5;D6RHC4;H0Y4P6;H0Y472;H0Y785;H0Y7Y3;F6WFL0;H7C0V5	Q8IWZ3-6;Q8IWZ3-4;Q8IWZ3;E9PDP5	Ankyrin repeat and KH domain-containing protein 1	ANKHD1	15	277.17	14.1	14.1	4.4595e-207	244900000	18	1.0859	1.0796	0.93217	1.03003
Q9P2G1	Q9P2G1	Ankyrin repeat and IBR domain-containing protein 1	ANKIB1	1	122	3	3	3.7418e-05	1080900	2	1.028	1.0334	NaN	1.0307
Q86XL3;F5H2H5;Q86XL3-2;F5H417;Q86XL3-3;F5H1E7	Q86XL3;F5H2H5;Q86XL3-2	Ankyrin repeat and LEM domain-containing protein 2	ANKLE2	6	104.11	21	21	1.1168e-34	92693000	9	1.1148	1.0059	1.0357	1.05114
Q8IV38;G3V0G5	Q8IV38	Ankyrin repeat and MYND domain-containing protein 2	ANKMY2	2	49.298	19	19	6.4348e-10	30866000	3	1.259	0.94494	1.0994	1.09361
Q6UB99	Q6UB99	Ankyrin repeat domain-containing protein 11	ANKRD11	1	297.91	1.6	1.6	2.4651e-31	5545100	2	1.1975	1.5017	1.1396	1.27019
Q8IZ07;H0YIN8;S4R3U2	Q8IZ07;H0YIN8;S4R3U2	Ankyrin repeat domain-containing protein 13A	ANKRD13A	3	67.618	9.8	9.8	3.8494e-10	16289000	2	0.99118	0.99554	1.0492	1.01163
O75179;O75179-2;E7EUV3;H0YM23;O75179-6;O75179-4;O75179-3;H0YLQ3;H0YMS3;H3BLS9;O75179-5	O75179;O75179-2;E7EUV3;H0YM23;O75179-6;O75179-4	Ankyrin repeat domain-containing protein 17	ANKRD17	11	274.25	9.7	13.9	0	105880000	10	1.0332	1.0482	1.0284	1.03657
Q8IVF6;R4GN29	Q8IVF6;R4GN29	Ankyrin repeat domain-containing protein 18A	ANKRD18A	2	115.6	2.2	2.2	5.6809e-05	22158000	2	1.3769	NaN	1.2945	1.33506
E7ESJ3;Q9UPS8-3;Q9UPS8	E7ESJ3;Q9UPS8-3;Q9UPS8	Ankyrin repeat domain-containing protein 26	ANKRD26	3	198.27	1.7	1.7	0.0022312	7165900	1	1.1609	NaN	1.1121	1.13624
Q96NW4	Q96NW4	Ankyrin repeat domain-containing protein 27	ANKRD27	1	116.98	2.8	2.8	1.4598e-11	2556700	1	1.0142	NaN	1.1325	1.07172
O15084;O15084-1;O15084-4;B4DIW9;O15084-2	O15084;O15084-1;O15084-4;B4DIW9;O15084-2	Serine/threonine-protein phosphatase 6 regulatory ankyrin repeat subunit A	ANKRD28	5	112.96	17.9	17.9	3.9096e-24	67663000	9	0.7828	0.91999	0.8339	0.843689
Q6AI12	Q6AI12	Ankyrin repeat domain-containing protein 40	ANKRD40	1	41.088	5.2	5.2	0.00063632	18921000	1	0.92054	NaN	0.91493	0.917731
Q8NB46	Q8NB46	Serine/threonine-protein phosphatase 6 regulatory ankyrin repeat subunit C	ANKRD52	1	115.08	5	5	1.3757e-05	44986000	2	0.75284	1.0325	NaN	0.88165
Q6NXT1;C9JU48;H7BZV9;D3YTC9	Q6NXT1;C9JU48;H7BZV9	Ankyrin repeat domain-containing protein 54	ANKRD54	4	32.505	24.7	24.7	2.0709e-12	6738000	3	0.94843	0.95751	0.93476	0.946854
Q92625;B4DQW8	Q92625	Ankyrin repeat and SAM domain-containing protein 1A	ANKS1A	2	123.11	13.1	13.1	2.7857e-67	58411000	6	0.93779	1.0816	1.0163	1.01018
Q9H8Y5;B8ZZS4;C9K022;C9JS61;C9JQZ3	Q9H8Y5;B8ZZS4	Ankyrin repeat and zinc finger domain-containing protein 1	ANKZF1	5	80.926	7.6	7.6	6.6206e-23	25005000	4	1.0732	1.119	1.1082	1.09996
Q9NQW6;Q9NQW6-2;C9JJT6;H7C1K5;H7C1C2;H7C3S1	Q9NQW6;Q9NQW6-2	Actin-binding protein anillin	ANLN	6	124.2	23.1	23.1	1.9717e-128	253940000	15	1.3	1.2515	1.3423	1.2974
Q4KMQ2-2;Q4KMQ2-4;Q4KMQ2;Q4KMQ2-3	Q4KMQ2-2;Q4KMQ2-4;Q4KMQ2;Q4KMQ2-3	Anoctamin-6	ANO6	4	108.43	4.2	4.2	8.8138e-06	4805200	2	1.0912	0.80882	1.0204	0.9657
P39687;H0YN26;O43423;O95626	P39687;H0YN26	Acidic leucine-rich nuclear phosphoprotein 32 family member A	ANP32A	4	28.585	33.3	33.3	0	5030400000	10	0.96566	0.94894	0.94818	0.954226
Q92688;Q92688-2;Q5T6W8	Q92688;Q92688-2;Q5T6W8	Acidic leucine-rich nuclear phosphoprotein 32 family member B	ANP32B	3	28.787	14.3	25.9	0	3542100000	5	0.98266	0.96099	0.96151	0.968334
Q9BTT0;Q9BTT0-3;E9PLC4;Q5TB19;Q9BTT0-2;E9PPH5;Q5TB25	Q9BTT0;Q9BTT0-3;E9PLC4;Q5TB19	Acidic leucine-rich nuclear phosphoprotein 32 family member E	ANP32E	7	30.692	52.2	52.2	1.0936e-296	2660900000	11	1.0158	1.0103	1.025	1.01702
Q9H6X2;Q9H6X2-5;Q9H6X2-2;Q9H6X2-6;Q9H6X2-4;Q9H6X2-3;H0YC24	Q9H6X2;Q9H6X2-5	Anthrax toxin receptor 1	ANTXR1	7	62.788	6.2	6.2	3.863e-06	28742000	3	0.38585	0.52407	0.2553	0.372351
P04083;Q5T3N1;Q5T3N0	P04083;Q5T3N1	Annexin A1;Annexin	ANXA1	3	38.714	60.7	60.7	0	4735400000	19	0.96029	0.9586	0.96004	0.959643
P50995;B4DVE7;H0Y6E1;Q5T0G9	P50995;B4DVE7	Annexin A11;Annexin	ANXA11	4	54.389	31.9	31.9	1.8046e-212	1316300000	16	1.0518	1.0561	1.0328	1.04685
P07355-2;P07355;H0YN42;H0YM50;H0YMU9;H0YMD0;A6NMY6;H0YKS4;H0YNP5;H0YL33;H0YN28;H0YNA0;H0YMM1;H0YMW4;H0YKX9;H0YMT9;H0YLV6;H0YKZ7;H0YN52;H0YKL9;H0YKV8;H0YMD9;H0YKN4;H0YNB8;H0YLE2	P07355-2;P07355;H0YN42;H0YM50;H0YMU9;H0YMD0;A6NMY6;H0YKS4;H0YNP5;H0YL33;H0YN28	Annexin A2;Annexin;Putative annexin A2-like protein	ANXA2;ANXA2P2	25	40.411	59.9	59.9	0	8152700000	22	1.146	1.1673	1.1595	1.15757
P12429;D6RA82;D6RFG5;D6RCA8;D6RAZ8;D6RFJ9	P12429;D6RA82;D6RFG5	Annexin A3;Annexin	ANXA3	6	36.375	39.9	39.9	3.138e-48	429020000	10	1.1277	0.9873	1.0531	1.05448
P09525;Q6P452;B4DDF9	P09525;Q6P452;B4DDF9	Annexin A4;Annexin	ANXA4	3	35.882	35.4	35.4	2.3341e-68	645570000	8	0.96495	0.94988	0.96577	0.960172
P08758;D6RBL5;D6RBE9;E9PHT9;D6RCN3	P08758;D6RBL5;D6RBE9;E9PHT9	Annexin A5;Annexin	ANXA5	5	35.936	66.9	66.9	4.2401e-281	5665100000	19	1.01	1.0102	1.0183	1.01283
P08133;P08133-2;E7EMC6;E5RFF0;E5RK63;E5RJF5;E5RI05;E5RJR0;E5RIU8;H0YC77	P08133;P08133-2;E7EMC6	Annexin A6;Annexin	ANXA6	10	75.872	46.8	46.8	4.1627e-290	2258400000	23	0.92765	0.8805	0.89282	0.900104
A6NN80;E5RK69	A6NN80;E5RK69	Annexin	ANXA6	2	75.276	4.6	46.3	2.0143e-275	14954000	2	0.96012	0.8043	1.8992	1.13616
P20073;P20073-2;B4DT77	P20073;P20073-2;B4DT77	Annexin A7;Annexin	ANXA7	3	52.739	26	26	0	1814700000	11	1.1104	1.1463	1.1329	1.12977
Q10567-3;Q10567-4;Q10567;Q10567-2;C9J1E7;H7C034	Q10567-3;Q10567-4;Q10567;Q10567-2;C9J1E7	AP-1 complex subunit beta-1	AP1B1	6	103.56	17.9	27.4	8.7061e-131	620060000	11	0.93861	0.98191	0.95838	0.95947
B3KXW5;J3KQU9;O43747-2;O43747;B3KNW1;H3BNR4;H3BUN9;H3BR36;B4DGE1;H3BN71;H3BRM7	B3KXW5;J3KQU9;O43747-2;O43747	AP-1 complex subunit gamma-1	AP1G1	11	94.139	18.9	18.9	3.0121e-133	227060000	8	1.1015	1.1265	1.1077	1.11185
O75843;G3V532;G3V3Z2;G3V2V9	O75843;G3V532;G3V3Z2;G3V2V9	AP-1 complex subunit gamma-like 2	AP1G2	4	87.116	4.2	4.2	2.2252e-50	59493000	2	1.0229	1.1091	0.99338	1.04065
Q9BXS5-2;Q9BXS5;B4DDG7;K7EJL1;E7ENJ6;K7EQX3;Q9Y6Q5-2;Q9Y6Q5;K7EJJ1;K7EPR4;K7EPJ8	Q9BXS5-2;Q9BXS5;B4DDG7;K7EJL1;E7ENJ6;K7EQX3	AP-1 complex subunit mu-1	AP1M1	11	49.84	27.4	27.4	5.8638e-33	755800000	8	0.9662	1.002	0.963	0.976908
H7C1E4;P61966	H7C1E4;P61966	AP-1 complex subunit sigma-1A	AP1S1	2	22.065	8.4	8.4	8.7025e-13	8378900	1	1.1953	1.1641	1.2269	1.19516
P56377	P56377	AP-1 complex subunit sigma-2	AP1S2	1	18.615	10.2	10.2	3.0314e-162	135150000	1	0.9793	0.87056	1.0513	0.964155
O95782;O95782-2	O95782;O95782-2	AP-2 complex subunit alpha-1	AP2A1	2	107.54	14.4	17.8	8.9481e-79	40364000	7	0.87604	0.72285	0.81544	0.802272
O94973-2;O94973;O94973-3;E9PR62;H0YDE9;H0YEG0;E9PNC4;E9PPY8	O94973-2;O94973;O94973-3	AP-2 complex subunit alpha-2	AP2A2	8	104.09	20.5	20.5	1.7441e-88	170480000	12	1.0617	1.0708	1.0437	1.05867
P63010-2;P63010;P63010-3;K7EJT8;K7ERB2;K7EN71;K7EJX1;K7EJ01	P63010-2;P63010;P63010-3;K7EJT8	AP-2 complex subunit beta	AP2B1	8	105.69	42.6	42.6	1.7873e-184	1274300000	29	1.0362	1.0411	1.0396	1.03896
Q96CW1-2;E9PFW3;Q96CW1;C9JJ47;C9JTK4;H7C4C3	Q96CW1-2;E9PFW3;Q96CW1;C9JJ47	AP-2 complex subunit mu	AP2M1	6	49.389	22.2	22.2	1.1438e-18	240850000	6	1.006	0.87509	0.96547	0.947247
O00203;E5RJ68;H0YBD0	O00203;E5RJ68	AP-3 complex subunit beta-1	AP3B1	3	121.32	17.6	17.6	6.6757e-93	424690000	11	0.96021	1.0324	1.076	1.02174
B7ZKS0;Q13367;B7ZKR7;Q13367-2;F5GYB0	B7ZKS0;Q13367;B7ZKR7	AP-3 complex subunit beta-2	AP3B2	5	121.19	6.8	8.1	7.5938e-21	17904000	3	0.97466	1.0828	0.99658	1.01696
O14617-5;O14617;G5E988;O14617-2;O14617-4;E7EMM2;O14617-3;K7ELX8;K7ERW8	O14617-5;O14617;G5E988;O14617-2;O14617-4;E7EMM2;O14617-3	AP-3 complex subunit delta-1	AP3D1	9	136.65	37	37	1.2229e-233	444570000	24	1.014	1.0052	1.0258	1.01496
Q9Y2T2;H0YBM0	Q9Y2T2	AP-3 complex subunit mu-1	AP3M1	2	46.939	35.4	35.4	1.6127e-86	216510000	9	0.9663	1.0394	1.0866	1.02957
Q92572;F5H459	Q92572	AP-3 complex subunit sigma-1	AP3S1	2	21.732	21.8	21.8	3.1781e-79	177860000	4	0.9765	0.96458	0.97452	0.971853
J3KPL8;O00213;O00213-2;O00213-3;O00213-4;E9PNW7	J3KPL8;O00213;O00213-2;O00213-3;O00213-4	Amyloid beta A4 precursor protein-binding family B member 1	APBB1	6	77.159	7.6	7.6	1.0075e-32	14271000	3	1.0331	0.97644	1.0841	1.03027
P25054;P25054-2;E9PFT7;B7Z2B6;R4GMU6;H3BNH8	P25054;P25054-2	Adenomatous polyposis coli protein	APC	6	311.64	4.5	4.5	5.2923e-83	42710000	6	1.0991	1.2434	1.2358	1.19087
C9JIF9;P13798;H7C1U0;H7C393;C9JLK2	C9JIF9;P13798;H7C1U0;H7C393	Acylamino-acid-releasing enzyme	APEH	5	81.673	14.4	14.4	5.6618e-20	257550000	6	0.92804	0.85962	0.85592	0.88058
P27695;G3V3M6;G3V5Q1;G3V3C7;G3V359;G3V5M0;G3V5D9;H7C4A8;G3V3Y6	P27695;G3V3M6;G3V5Q1;G3V3C7;G3V359;G3V5M0;G3V5D9;H7C4A8	DNA-(apurinic or apyrimidinic site) lyase;DNA-(apurinic or apyrimidinic site) lyase, mitochondrial	APEX1	9	35.554	55.3	55.3	0	6448800000	16	0.8859	0.88363	0.87111	0.880189
Q9BZZ5-2;Q9BZZ5;G3V1C3;Q9BZZ5-5;Q9BZZ5-3;B4E283;Q9BZZ5-1;H0YER7;E9PQK6	Q9BZZ5-2;Q9BZZ5;G3V1C3;Q9BZZ5-5;Q9BZZ5-3;B4E283;Q9BZZ5-1;H0YER7	Apoptosis inhibitor 5	API5	9	56.769	35.5	35.5	4.5967e-238	1939600000	12	1.0587	1.057	1.069	1.06155
J3KN82;Q96GX9;Q96GX9-3;S4R3D6	J3KN82;Q96GX9;Q96GX9-3;S4R3D6	Probable methylthioribulose-1-phosphate dehydratase	APIP	4	29.3	12	12	5.6231e-09	38760000	2	0.93223	0.86867	0.90455	0.90144
Q06481;Q06481-6;Q06481-3;Q06481-2;Q06481-4;F5GZY0;F5H845;Q06481-5	Q06481;Q06481-6;Q06481-3;Q06481-2;Q06481-4;F5GZY0;F5H845;Q06481-5	Amyloid-like protein 2	APLP2	8	86.955	5.1	5.1	3.7736e-05	6156000	2	0.95328	NaN	1.004	0.978311
Q9HDC9;H0Y512;Q9HDC9-2	Q9HDC9;H0Y512;Q9HDC9-2	Adipocyte plasma membrane-associated protein	APMAP;C20orf3	3	46.48	35.1	35.1	2.2416e-81	708180000	10	0.88923	0.92825	0.91412	0.91039
Q8NCW5;Q8NCW5-2;Q5T3I4;Q5T3I3	Q8NCW5;Q8NCW5-2	NAD(P)H-hydrate epimerase	APOA1BP	4	31.674	40.3	40.3	3.2049e-219	1702000000	9	0.86831	0.90512	0.88481	0.885952
Q9NRW3	Q9NRW3	Probable DNA dC->dU-editing enzyme APOBEC-3C	APOBEC3C	1	22.826	24.7	24.7	6.6901e-08	5624100	3	0.84905	NaN	1.1774	0.999836
Q9HC16	Q9HC16	DNA dC->dU-editing enzyme APOBEC-3G	APOBEC3G	1	46.407	11.2	11.2	0.00010515	2981300000	2	1.2849	1.3608	1.2478	1.29699
J3KQL8;Q9BQE5	J3KQL8;Q9BQE5	Apolipoprotein L2	APOL2	2	48.929	2.4	2.4	0.00031345	202140	1	1.0299	1.0781	NaN	1.05372
Q9BUR5;H7C1U8;Q9BUR5-2;C9J574;G3V1B6	Q9BUR5;H7C1U8;Q9BUR5-2;C9J574;G3V1B6	Apolipoprotein O	APOO	5	22.284	23.2	23.2	1.2147e-73	151280000	3	1.1397	1.1639	1.2438	1.18164
Q6UXV4	Q6UXV4	Apolipoprotein O-like	APOOL	1	29.159	10.8	10.8	4.0139e-22	7690200	2	1.0136	0.71241	0.95785	0.884365
Q9UKG1;C9JAB0;C9K0C4	Q9UKG1	DCC-interacting protein 13-alpha	APPL1	3	79.663	33.9	33.9	6.6972e-135	214590000	13	1.0806	1.0006	1.0394	1.03969
P07741;H3BQZ9;H3BQB1;P07741-2;H3BQF1;H3BSW3	P07741;H3BQZ9;H3BQB1;P07741-2;H3BQF1	Adenine phosphoribosyltransferase	APRT	6	19.608	91.1	91.1	7.1849e-128	2579100000	12	0.8782	0.84063	0.84881	0.855729
Q7Z2E3;Q7Z2E3-7;Q7Z2E3-8;Q7Z2E3-11;Q7Z2E3-10;Q7Z2E3-9;Q7Z2E3-5;Q7Z2E3-4;C9JZ40;Q7Z2E3-13;C9J8U3	Q7Z2E3;Q7Z2E3-7;Q7Z2E3-8;Q7Z2E3-11;Q7Z2E3-10;Q7Z2E3-9;Q7Z2E3-5;Q7Z2E3-4;C9JZ40;Q7Z2E3-13;C9J8U3	Aprataxin	APTX	11	40.74	10.1	10.1	2.2755e-46	96375000	2	1.0631	1.0597	1.0349	1.05249
O60306;H0YH15;H0YLN9	O60306	Intron-binding protein aquarius	AQR	3	171.29	13.5	13.5	2.5796e-117	150840000	11	1.0404	1.0494	1.0526	1.04745
P10398;B4DMG5;P10398-2	P10398	Serine/threonine-protein kinase A-Raf	ARAF	3	67.585	21.5	21.5	2.3178e-21	51224000	7	0.95149	0.8934	0.87006	0.904343
B0YIW6;P48444;P48444-2;E9PK34	B0YIW6;P48444;P48444-2	Coatomer subunit delta	ARCN1	4	61.626	35.9	35.9	2.4809e-137	567900000	18	1.1737	1.096	1.1038	1.12396
P84077;P61204;F5H423;B7ZB63;F5H0C7;H0YGG7	P84077;P61204;F5H423;B7ZB63	ADP-ribosylation factor 1;ADP-ribosylation factor 3	ARF1;ARF3	6	20.697	81.2	81.2	0	4854100000	17	1.0786	1.0982	1.0979	1.09153
P18085;C9JPM4;C9JAK5;U3KQF2	P18085;C9JPM4;C9JAK5	ADP-ribosylation factor 4	ARF4	4	20.511	31.7	61.7	1.9066e-87	369550000	6	1.1273	1.0833	1.1661	1.12506
P84085;C9J1Z8;F8WDB3;F5H6T5;F5H1V1	P84085;C9J1Z8	ADP-ribosylation factor 5	ARF5	5	20.529	26.1	56.1	5.0934e-101	97789000	4	1.0218	0.9922	1.0824	1.03146
P62330	P62330	ADP-ribosylation factor 6	ARF6	1	20.082	24.6	24.6	1.8618e-17	740660000	3	0.98553	0.94519	1.1451	1.02175
Q8N6T3-2;Q8N6T3;E7EV62;F8VWH9;F8W1U7;Q8N6T3-3;B7Z8H8;E5RHT6;E5RHC5;E5RHH7;E5RGL6;F8VWB3;H0YIQ0	Q8N6T3-2;Q8N6T3;E7EV62;F8VWH9;F8W1U7;Q8N6T3-3;B7Z8H8;E5RHT6;E5RHC5;E5RHH7	ADP-ribosylation factor GTPase-activating protein 1	ARFGAP1	13	45.675	35.3	35.3	1.2816e-42	108510000	6	1.1181	1.0433	1.0824	1.08083
Q8N6H7;B4DX29;G5E9L0;E9PQP3;B7Z9M7;E9PIY6;H0YDN9	Q8N6H7;B4DX29;G5E9L0;E9PQP3;B7Z9M7;E9PIY6;H0YDN9	ADP-ribosylation factor GTPase-activating protein 2	ARFGAP2	7	56.72	18.4	18.4	2.2683e-19	13460000	5	1.3502	0.83575	1.1542	1.09207
Q9NP61;Q9NP61-2;C9JZR4;H0Y6A0;B0QYV9	Q9NP61;Q9NP61-2;C9JZR4;H0Y6A0	ADP-ribosylation factor GTPase-activating protein 3	ARFGAP3	5	56.928	15.5	15.5	7.4525e-17	52120000	4	1.1112	1.0918	1.1502	1.11747
Q9Y6D6;E5RIF2;E5RHL7;E5RHZ1	Q9Y6D6;E5RIF2;E5RHL7	Brefeldin A-inhibited guanine nucleotide-exchange protein 1	ARFGEF1	4	208.76	5.5	5.5	9.7853e-52	50420000	5	1.2143	1.0647	1.4497	1.23295
Q9Y6D5	Q9Y6D5	Brefeldin A-inhibited guanine nucleotide-exchange protein 2	ARFGEF2	1	202.04	3	3	2.0486e-08	16052000	2	1.0201	1.0121	0.96911	1.00018
Q5TH69	Q5TH69	Brefeldin A-inhibited guanine nucleotide-exchange protein 3	ARFGEF3	1	240.65	5	5	3.9858e-220	84506000	5	1.2163	1.2203	1.1424	1.19245
P53367;P53367-2;B4DS69	P53367;P53367-2;B4DS69	Arfaptin-1	ARFIP1	3	41.738	34	34	8.2781e-66	137320000	8	1.073	1.1415	1.1163	1.1099
P53365;P53365-3;P53365-2;E9PRV8	P53365;P53365-3;P53365-2	Arfaptin-2	ARFIP2	4	37.855	19.6	19.6	2.6027e-27	9501700	5	2.0805	1.1938	0.98157	1.34588
P78540	P78540	Arginase-2, mitochondrial	ARG2	1	38.577	16.1	16.1	9.1439e-58	143410000	3	1.0814	1.0406	0.96013	1.02612
Q07960;H0YE29	Q07960	Rho GTPase-activating protein 1	ARHGAP1	2	50.435	12.8	12.8	5.4443e-08	1406900	3	0.96857	1.0346	1.0488	1.01671
Q8IWW6;Q8IWW6-4;Q8IWW6-3;Q8IWW6-2;H0Y5D8	Q8IWW6;Q8IWW6-4;Q8IWW6-3;Q8IWW6-2	Rho GTPase-activating protein 12	ARHGAP12	5	96.253	24.2	24.2	4.8725e-294	43612000	8	1.0919	0.97275	0.91369	0.990059
Q68EM7;Q68EM7-5;Q68EM7-6;Q68EM7-7;Q68EM7-2;I3L460;Q68EM7-4;C9IZD3;I3L4Y5;I3L3P1;I3L4P6	Q68EM7;Q68EM7-5;Q68EM7-6;Q68EM7-7;Q68EM7-2	Rho GTPase-activating protein 17	ARHGAP17	11	95.436	24.3	24.3	1.0095e-114	363750000	9	0.77909	0.82126	0.81465	0.804785
Q8N392;Q8N392-2	Q8N392;Q8N392-2	Rho GTPase-activating protein 18	ARHGAP18	2	74.976	5.9	5.9	1.0367e-09	4529200	2	NaN	1.1187	1.1532	1.13582
Q5T5U3;F8W9U9;Q5T5U3-3;E7ESW5;Q5JSD8	Q5T5U3;F8W9U9;Q5T5U3-3;E7ESW5	Rho GTPase-activating protein 21	ARHGAP21	5	217.33	10.3	10.3	2.1305e-165	253260000	10	1.0347	0.99858	1.0511	1.02789
Q17R89;A6NCP5;E7ERK8	Q17R89;A6NCP5;E7ERK8	Rho GTPase-activating protein 44	ARHGAP44	3	89.246	5.3	5.3	1.1564e-05	2876900	1	0.9578	1.3831	1.2184	1.17302
Q13017;Q13017-2;H0YK04	Q13017;Q13017-2	Rho GTPase-activating protein 5	ARHGAP5	3	172.46	5.9	5.9	5.1943e-60	8807600	5	0.99885	1.3759	1.1064	1.14992
P85298;P85298-3;P85298-4;A6ZJ79;P85298-2;F8WCV8;B1AHF8;B1AHC2;F8W6F4	P85298;P85298-3;P85298-4;A6ZJ79;P85298-2;F8WCV8;B1AHF8;B1AHC2;F8W6F4	Rho GTPase-activating protein 8	ARHGAP8	9	53.483	3.9	3.9	0.00051482	5324900	1	1.4138	1.8585	1.7901	1.67549
P52565;J3QQX2;J3KTF8;J3KRE2;P52565-2;J3KS60	P52565;J3QQX2;J3KTF8;J3KRE2;P52565-2	Rho GDP-dissociation inhibitor 1	ARHGDIA	6	23.207	67.6	67.6	0	23108000000	8	0.95036	0.95478	0.96807	0.957707
M0QZR4;Q92888-3;Q92888;Q92888-2;Q6NX52;M0QYC1;M0QYS3;M0R2C7;M0QZH8;M0R3H5	M0QZR4;Q92888-3;Q92888;Q92888-2;Q6NX52;M0QYC1	Rho guanine nucleotide exchange factor 1	ARHGEF1	10	108.32	13.8	13.8	2.6514e-38	44053000	8	1.0664	1.1466	1.1693	1.12656
O15013;O15013-6;O15013-5;O15013-4;O15013-7;E9PB39	O15013;O15013-6;O15013-5;O15013-4;O15013-7;E9PB39	Rho guanine nucleotide exchange factor 10	ARHGEF10	6	151.61	2.8	2.8	4.9521e-12	3148700	1	0.85705	0.82444	0.96552	0.880323
O15085-2;O15085;F8W8P9	O15085-2;O15085;F8W8P9	Rho guanine nucleotide exchange factor 11	ARHGEF11	3	172.24	3.8	3.8	1.4165e-07	44549000	2	4.7659	3.2276	1.6728	2.95227
Q9NZN5;Q9NZN5-2;E9PMR6	Q9NZN5;Q9NZN5-2;E9PMR6	Rho guanine nucleotide exchange factor 12	ARHGEF12	3	173.23	4.3	4.3	9.0964e-13	16783000	3	1.2326	1.1412	1.2075	1.19314
Q5VV41;Q5VV41-2;B4DJM7;B0QZD4;B0QZD3	Q5VV41;Q5VV41-2;B4DJM7;B0QZD4;B0QZD3	Rho guanine nucleotide exchange factor 16	ARHGEF16	5	80.104	5.9	5.9	5.3719e-74	9657300	2	1.2589	1.0474	1.1807	1.15899
Q6ZSZ5;M0R150;Q6ZSZ5-2;M0QZS0	Q6ZSZ5;M0R150;Q6ZSZ5-2;M0QZS0	Rho guanine nucleotide exchange factor 18	ARHGEF18	4	130.78	7.2	7.2	1.0265e-10	18677000	4	1.0024	0.74592	1.1559	0.952543
Q5VY93;Q92974;Q92974-2;Q92974-3	Q5VY93;Q92974;Q92974-2;Q92974-3	Rho guanine nucleotide exchange factor 2	ARHGEF2	4	111.49	21.8	21.8	2.2765e-58	157490000	12	0.9279	0.97986	0.8627	0.922235
A5YM69	A5YM69	Rho guanine nucleotide exchange factor 35	ARHGEF35	1	53.286	5	15.9	2.8304e-09	5874800	1	1.1152	1.2844	1.2536	1.21545
Q8TER5;Q8TER5-3;Q8TER5-4;Q8TER5-2;G3V5C1;G3V3N2	Q8TER5;Q8TER5-3;Q8TER5-4;Q8TER5-2;G3V5C1;G3V3N2	Rho guanine nucleotide exchange factor 40	ARHGEF40	6	164.66	2.3	2.3	6.6717e-21	9293400	2	1.4388	1.1426	0.92129	1.14841
Q12774;C9J591	Q12774	Rho guanine nucleotide exchange factor 5	ARHGEF5	2	176.8	6.1	6.1	1.2418e-31	23666000	4	1.0185	0.9658	0.87847	0.952486
Q15052;B7Z3C7;Q15052-2	Q15052;B7Z3C7;Q15052-2	Rho guanine nucleotide exchange factor 6	ARHGEF6	3	87.498	6.4	6.4	2.2583e-12	4472000	3	1.2687	1.0942	1.2852	1.21285
Q14155-5;B7Z6G2;B1ALK7;Q14155-1;Q14155;Q14155-3;Q14155-2;Q14155-6;E9PDQ5;E7EUY6	Q14155-5;B7Z6G2;B1ALK7;Q14155-1;Q14155;Q14155-3;Q14155-2	Rho guanine nucleotide exchange factor 7	ARHGEF7	10	82.57	14.1	14.1	1.2399e-19	83087000	5	0.95583	0.94244	1.1308	1.00617
O14497;O14497-2;O14497-3;H0Y488;Q96SM7;H0YEW5;H0YCU6	O14497;O14497-2;O14497-3;H0Y488	AT-rich interactive domain-containing protein 1A	ARID1A	7	242.04	21.1	21.1	0	519470000	26	0.9805	0.95896	0.96349	0.967606
Q8NFD5-3;Q8NFD5-2;Q8NFD5;G3XAA0;H0Y7H8;Q8NFD5-4	Q8NFD5-3;Q8NFD5-2;Q8NFD5;G3XAA0;H0Y7H8;Q8NFD5-4	AT-rich interactive domain-containing protein 1B	ARID1B	6	241.46	9.1	9.9	1.0877e-55	38671000	7	0.84203	0.88187	0.88857	0.870578
Q68CP9;Q68CP9-3;F8WCU9;F8W108	Q68CP9;Q68CP9-3;F8WCU9;F8W108	AT-rich interactive domain-containing protein 2	ARID2	4	197.39	7.8	7.8	6.266e-86	95494000	6	1.0231	0.98942	0.99287	1.00168
Q99856	Q99856	AT-rich interactive domain-containing protein 3A	ARID3A	1	62.888	11.3	11.3	1.0473e-29	31033000	3	0.93319	0.90301	0.82384	0.885459
Q4LE39;Q4LE39-2;Q4LE39-3;Q4LE39-4;H7C5R6;H0Y7Y8	Q4LE39;Q4LE39-2;Q4LE39-3;Q4LE39-4;H7C5R6;H0Y7Y8	AT-rich interactive domain-containing protein 4B	ARID4B	6	147.81	5.3	5.3	1.1255e-11	9115700	3	1.1804	1.2216	0.95003	1.11062
Q9Y4X5;H3BNB9;H3BSK4	Q9Y4X5	E3 ubiquitin-protein ligase ARIH1	ARIH1	3	64.117	38.2	38.2	0	376050000	10	1.0075	1.0384	1.0584	1.03455
O95376	O95376	E3 ubiquitin-protein ligase ARIH2	ARIH2	1	57.818	12.8	12.8	1.6507e-224	153070000	4	1.0887	0.93931	1.0328	1.01838
F8VYN9;P40616;B4DWW1;B4DZG7;F8VP63;F8VP99	F8VYN9;P40616;B4DWW1	ADP-ribosylation factor-like protein 1	ARL1	6	21.778	33	33	2.406e-17	76792000	5	1.0887	1.2887	1.2004	1.18977
Q3SXY8;Q3SXY8-3;Q3SXY8-2	Q3SXY8;Q3SXY8-3;Q3SXY8-2	ADP-ribosylation factor-like protein 13B	ARL13B	3	48.643	10	10	7.8343e-05	2080400	2	0.94512	0.91816	1.0093	0.956772
P36404;P36404-2	P36404;P36404-2	ADP-ribosylation factor-like protein 2	ARL2	2	20.878	29.3	29.3	9.9803e-14	30626000	5	0.70241	0.71332	0.78481	0.732622
Q9Y2Y0;Q9Y2Y0-2;H3BU49	Q9Y2Y0;Q9Y2Y0-2;H3BU49	ADP-ribosylation factor-like protein 2-binding protein	ARL2BP	3	18.822	9.2	9.2	6.2328e-06	21828000	1	1.0073	0.90308	0.86888	0.924588
P36405	P36405	ADP-ribosylation factor-like protein 3	ARL3	1	20.455	37.9	37.9	9.6553e-34	131590000	5	0.98577	0.92228	0.93091	0.945908
F5H7X4;B3V0L1;Q66PJ3;Q66PJ3-2;Q66PJ3-3;Q66PJ3-4;F8WCT1;H7BZV4;F5GYV5	F5H7X4;B3V0L1;Q66PJ3;Q66PJ3-2;Q66PJ3-3;Q66PJ3-4;F8WCT1;H7BZV4;F5GYV5	ADP-ribosylation factor-like protein 6-interacting protein 4	ARL6IP4	9	32.594	17.3	17.3	0	140180000	3	0.95501	1.1152	0.88757	0.981419
O75915;F8WF33;C9JQU6;F8WF90	O75915	PRA1 family protein 3	ARL6IP5	4	21.614	16.5	16.5	1.5478e-35	35629000	3	0.9657	0.98715	1.0211	0.991055
Q96BM9	Q96BM9	ADP-ribosylation factor-like protein 8A	ARL8A	1	21.416	33.9	33.9	1.7619e-78	92316000	4	1.031	0.87919	0.91218	0.938586
Q9NVT9;E5RJ86;B4E2W7;E5RHK3;E9PR92	Q9NVT9;E5RJ86;B4E2W7	Armadillo repeat-containing protein 1	ARMC1	5	31.28	41.1	41.1	8.4069e-18	28650000	6	1.1442	1.1429	1.1392	1.1421
Q8N2F6;Q8N2F6-3;C9J5N7;H7BXQ8	Q8N2F6;Q8N2F6-3;C9J5N7;H7BXQ8	Armadillo repeat-containing protein 10	ARMC10	4	37.54	6.7	6.7	6.6315e-06	1433000	1	0.96067	0.98173	NaN	0.971143
Q6NXE6;Q6NXE6-2;B4E1N1;F5H4P3;F5GWV0;F5H2K4;F5H2X2;F5H052;H0YH65;F5H3X1;H0YGQ5;F5GZP0;F5H7V0;H0YGL0	Q6NXE6;Q6NXE6-2;B4E1N1	Armadillo repeat-containing protein 6	ARMC6	14	54.141	30.3	30.3	7.2205e-68	189400000	9	1.0026	1.095	1.2941	1.12418
Q9UH62;H3BV87;H3BM63	Q9UH62	Armadillo repeat-containing X-linked protein 3	ARMCX3	3	42.5	13.2	13.2	9.3391e-111	119750000	3	1.3634	1.2651	1.3406	1.32236
P27540;F8WAP6;P27540-2;P27540-3;A6NGV6;D6RDB3	P27540;F8WAP6;P27540-2;P27540-3	Aryl hydrocarbon receptor nuclear translocator	ARNT	6	86.636	10.6	10.6	1.8251e-12	29076000	3	1.4215	1.2535	0.90382	1.17215
Q92747;E9PF58;B4DLQ7;F8WFD3	Q92747;E9PF58;B4DLQ7	Actin-related protein 2/3 complex subunit 1A	ARPC1A	4	41.569	50.5	50.5	2.4594e-148	1102600000	14	0.93643	1.0195	0.98355	0.979234
O15143;C9J6C8;C9JFG9;C9JQM8;C9JEY1;C9J4Z7;C9K057;C9JBJ7;C9JTT6;F8WEB3;C9JM51;F8VXW2	O15143	Actin-related protein 2/3 complex subunit 1B	ARPC1B	12	40.949	39	45.2	3.3801e-99	683460000	10	0.99892	1.0284	0.99584	1.00761
O15144;H7C3F9;G5E9J0;C9JTV5;G5E9S7	O15144	Actin-related protein 2/3 complex subunit 2	ARPC2	5	34.333	47.7	47.7	1.39e-238	967660000	12	0.96009	0.98833	1.0288	0.992008
O15145;C9JZD1;F8VR50	O15145;C9JZD1	Actin-related protein 2/3 complex subunit 3	ARPC3	3	20.546	40.4	40.4	1.2445e-31	320290000	5	0.96952	0.99933	1.0082	0.992211
P59998-3;F8WCF6;P59998;P59998-2;H7C0A3;F8WDD7;P59998-4;R4GN08;F8WE39;F8WDW3	P59998-3;F8WCF6;P59998;P59998-2;H7C0A3;F8WDD7	Actin-related protein 2/3 complex subunit 4	ARPC4;ARPC4-TTLL3	10	21.588	36.9	36.9	1.1665e-57	693610000	6	0.99308	1.0569	1.0666	1.03834
O15511;O15511-2;B1ALC0	O15511;O15511-2;B1ALC0	Actin-related protein 2/3 complex subunit 5	ARPC5	3	16.32	66.2	66.2	2.3642e-42	1129200000	6	1.0545	0.95971	1.0379	1.01652
Q9BPX5	Q9BPX5	Actin-related protein 2/3 complex subunit 5-like protein	ARPC5L	1	16.941	58.8	58.8	1.1087e-52	409690000	5	1.0292	0.9458	0.97783	0.983681
P56211;H3BMD8;P56211-2;H3BQ52	P56211;H3BMD8;P56211-2;H3BQ52	cAMP-regulated phosphoprotein 19	ARPP19	4	12.323	45.5	55.4	1.4821e-66	41387000	3	0.884	0.8704	0.93518	0.896098
P32121-4;P32121-3;P32121;P32121-2;P32121-5;Q68DZ5;K7ENA6;I3L412;K7EL17	P32121-4;P32121-3;P32121;P32121-2;P32121-5;Q68DZ5	Beta-arrestin-2	ARRB2;DKFZp686L0365	9	48.014	12.3	12.3	4.2663e-57	47950000	4	0.89837	1.0067	0.9764	0.959388
Q9H2C2;H7C484;H7C0E7;F6QB42	Q9H2C2;H7C484;H7C0E7;F6QB42	Protein ARV1	ARV1	4	31.052	14	14	4.2852e-87	34146000	2	1.1704	1.2499	1.205	1.208
Q9HBK9;Q9HBK9-2	Q9HBK9;Q9HBK9-2	Arsenite methyltransferase	AS3MT	2	41.747	4.8	4.8	0.00011868	7016800	1	0.90206	0.79319	0.78887	0.82643
Q13510-2;Q13510;E7EMM4;E7ERV9;Q13510-3	Q13510-2;Q13510;E7EMM4;E7ERV9	Acid ceramidase;Acid ceramidase subunit alpha;Acid ceramidase subunit beta	ASAH1	5	46.503	20.2	20.2	6.1383e-13	74182000	5	0.77817	1.0353	0.79714	0.862764
Q9ULH1-2;Q9ULH1;H0YBF7;H0YBM4	Q9ULH1-2;Q9ULH1;H0YBF7	Arf-GAP with SH3 domain, ANK repeat and PH domain-containing protein 1	ASAP1	4	125.9	5.7	5.7	1.5174e-08	11025000	3	0.89914	0.85919	1.266	0.992621
Q9H1I8;Q9H1I8-3;Q9H1I8-2	Q9H1I8;Q9H1I8-3;Q9H1I8-2	Activating signal cointegrator 1 complex subunit 2	ASCC2	3	86.359	6.6	6.6	4.1327e-16	92442000	2	0.83614	0.88177	0.81172	0.842714
Q8N3C0;Q8N3C0-4	Q8N3C0;Q8N3C0-4	Activating signal cointegrator 1 complex subunit 3	ASCC3	2	251.46	1.5	1.5	1.1551e-18	566420000	3	1.0479	NaN	0.98186	1.01434
Q9Y294	Q9Y294	Histone chaperone ASF1A	ASF1A	1	22.968	34.8	34.8	1.0306e-41	246570000	3	1.2591	1.1368	1.2427	1.21163
Q9NVP2;K7ELW9;K7ES22;K7EIL9;K7EM93	Q9NVP2;K7ELW9;K7ES22	Histone chaperone ASF1B	ASF1B	5	22.433	41.1	41.1	2.0346e-28	108060000	4	1.1447	1.0506	1.1824	1.12451
Q9NR48;Q9NR48-2	Q9NR48;Q9NR48-2	Histone-lysine N-methyltransferase ASH1L	ASH1L	2	332.79	5.3	5.3	1.8038e-19	56528000	6	0.81458	1.1004	0.80776	0.897957
Q9UBL3;Q9UBL3-3;Q9UBL3-2;F5H8F7;H0YBF6	Q9UBL3;Q9UBL3-3;Q9UBL3-2;F5H8F7	Set1/Ash2 histone methyltransferase complex subunit ASH2	ASH2L	5	68.722	17	17	1.0811e-124	128340000	6	0.89997	0.92246	1.0251	0.947648
O95671;O95671-2;O95671-3;E7ER97	O95671;O95671-2;O95671-3;E7ER97	N-acetylserotonin O-methyltransferase-like protein	ASMTL	4	68.856	6.9	6.9	3.5798e-83	66698000	2	1.0561	1.0372	0.98127	1.02436
O43681;K7ERW9	O43681	ATPase ASNA1	ASNA1	2	38.792	37.1	37.1	1.4082e-105	705610000	10	0.90076	0.87952	0.86831	0.882761
P08243;P08243-2;P08243-3;F8WEJ5;C9J057;C9JT45;C9JM09;C9JLN6	P08243;P08243-2;P08243-3;F8WEJ5	Asparagine synthetase [glutamine-hydrolyzing]	ASNS	8	64.369	46.2	46.2	0	5953000000	19	1.1968	1.1964	1.186	1.19306
Q12797;Q12797-10;E5RG56;Q12797-2;Q12797-8;Q12797-5;Q12797-6;Q12797-9;E5RG29;Q12797-3;Q12797-4;Q12797-7;G3XAN5;E5RHK2;E5RHJ2	Q12797;Q12797-10;E5RG56;Q12797-2;Q12797-8;Q12797-5;Q12797-6;Q12797-9;E5RG29	Aspartyl/asparaginyl beta-hydroxylase	ASPH	15	85.862	11.6	11.6	6.3368e-60	300320000	4	0.9753	0.95965	0.8431	0.924081
Q8IZT6;Q8IZT6-2;Q5VYL4	Q8IZT6;Q8IZT6-2	Abnormal spindle-like microcephaly-associated protein	ASPM	3	409.8	3.4	3.4	1.8385e-22	19493000	7	1.3265	0.85146	NaN	1.06276
Q9BZE9-2;Q9BZE9;Q9BZE9-3;J3QR12;Q9BZE9-4;J3QL04;J3KRY8;J3KRG1;J3QRW3;J3KRF7;J3QR50;C9JAL9	Q9BZE9-2;Q9BZE9;Q9BZE9-3;J3QR12;Q9BZE9-4;J3QL04	Tether containing UBX domain for GLUT4	ASPSCR1	12	69.989	22.6	22.6	6.2944e-69	136090000	8	0.96407	1.1039	1.0401	1.03444
Q7L266;Q7L266-2;B4DLU4	Q7L266;Q7L266-2	L-asparaginase	ASRGL1	3	32.054	29.5	29.5	1.0721e-220	121050000	4	0.81005	0.75359	0.77334	0.778644
P00966;Q5T6L6;Q5T6L5;Q5T6L7	P00966;Q5T6L6	Argininosuccinate synthase	ASS1	4	46.53	37.4	37.4	3.9078e-144	549120000	10	0.95026	0.92539	0.94687	0.940775
Q8NBU5;B4E2J1;Q8NBU5-2	Q8NBU5;B4E2J1	ATPase family AAA domain-containing protein 1	ATAD1	3	40.744	20.2	20.2	3.9879e-103	407120000	5	1.1244	1.1063	1.1261	1.1189
Q6PL18;Q6PL18-2	Q6PL18	ATPase family AAA domain-containing protein 2	ATAD2	2	158.55	18.3	18.3	7.2559e-69	393530000	14	1.2231	1.2511	1.2371	1.23705
Q9ULI0;Q9ULI0-2;C9JG15	Q9ULI0;Q9ULI0-2;C9JG15	ATPase family AAA domain-containing protein 2B	ATAD2B	3	164.91	1.9	1.9	1.4074e-12	10522000	1	0.90332	NaN	0.83487	0.868421
Q9NVI7-2;Q9NVI7;H0Y2W2;Q9NVI7-3;Q5SV16	Q9NVI7-2;Q9NVI7;H0Y2W2;Q9NVI7-3	ATPase family AAA domain-containing protein 3A	ATAD3A	5	66.217	20.3	42	0	764970000	8	0.8738	0.85992	0.85349	0.862362
Q5T9A4;Q5T9A4-3;Q5T9A4-2;A6NFL3	Q5T9A4;Q5T9A4-3	ATPase family AAA domain-containing protein 3B	ATAD3B	4	72.572	46.5	46.5	1.5793e-200	1704700000	22	0.94905	0.90319	0.93188	0.927846
Q96QE3;Q96QE3-2	Q96QE3;Q96QE3-2	ATPase family AAA domain-containing protein 5	ATAD5	2	207.57	3	3	5.3943e-10	24092000	4	0.8564	NaN	1.1006	0.970852
O95260-2;F5GXE4;O95260;H0Y5C2;B4E107;B4DK25;Q5SQQ1;B3KWA3	O95260-2;F5GXE4;O95260;H0Y5C2;B4E107;B4DK25	Arginyl-tRNA--protein transferase 1	ATE1	8	59.031	31.9	31.9	1.0445e-27	32457000	7	0.98762	0.87589	0.95744	0.939111
P18846;F8VYN3;F8VS03;B4DRF9	P18846;F8VYN3;F8VS03;B4DRF9	Cyclic AMP-dependent transcription factor ATF-1	ATF1	4	29.232	26.9	26.9	2.498e-06	17049000	2	0.89434	NaN	0.68156	0.780735
P15336;P15336-5;P15336-4;E9PBF9;B8ZZU6;F5H629;P15336-2	P15336;P15336-5;P15336-4;E9PBF9;B8ZZU6;F5H629;P15336-2	Cyclic AMP-dependent transcription factor ATF-2	ATF2	7	54.537	7.5	7.5	1.3635e-05	16653000	1	0.96292	0.87356	1.1579	0.991253
P18847;Q5VTZ4;P18847-3;P18847-5;P18847-2;P18847-4	P18847;Q5VTZ4;P18847-3;P18847-5;P18847-2;P18847-4	Cyclic AMP-dependent transcription factor ATF-3	ATF3	6	20.575	11.6	11.6	0.0010839	4071000	1	1.5799	1.4504	1.726	1.58144
F5GX74;Q6VMQ6;G3V1U0;Q6VMQ6-2;A8MV73;F5H1K9;F5H502;F5GZ10;F5H2H9;F5H2W9;F5H8I0;F8WE35	F5GX74;Q6VMQ6;G3V1U0;Q6VMQ6-2	Activating transcription factor 7-interacting protein 1	ATF7IP	12	137.49	23.6	23.6	1.0595e-167	294480000	14	1.1125	1.0482	1.073	1.07758
Q6ZNE5;Q6ZNE5-2	Q6ZNE5;Q6ZNE5-2	Beclin 1-associated autophagy-related key regulator	ATG14	2	55.309	4.9	4.9	4.6493e-20	13891000	2	1.1233	1.0851	0.9858	1.06313
Q676U5;E7EVC7;Q676U5-2;Q676U5-4;Q676U5-3;Q676U5-5;C9JAY7	Q676U5;E7EVC7;Q676U5-2;Q676U5-4;Q676U5-3;Q676U5-5	Autophagy-related protein 16-1	ATG16L1	7	68.264	15.8	15.8	2.1311e-21	33954000	5	1.1282	1.0218	1.0409	1.06264
Q2TAZ0-3;Q2TAZ0;H7C3T2	Q2TAZ0-3;Q2TAZ0;H7C3T2	Autophagy-related protein 2 homolog A	ATG2A	3	213.08	2.5	2.5	3.7518e-05	15715000	2	NaN	1.5181	1.0862	1.28412
Q96BY7	Q96BY7	Autophagy-related protein 2 homolog B	ATG2B	1	232.76	3.4	3.4	2.6081e-06	7564500	3	1.0309	0.96518	1.034	1.00952
Q9NT62;Q9NT62-2;F8WDI0	Q9NT62;Q9NT62-2;F8WDI0	Ubiquitin-like-conjugating enzyme ATG3	ATG3	3	35.864	11.8	11.8	2.0381e-11	20482000	4	0.25551	1.27	1.2708	0.744326
Q9Y4P1-2;Q9Y4P1;Q9Y4P1-6;F5H7P2;Q9Y4P1-4;F8WD71;Q9Y4P1-3;H7C2A6;C9JIK8;C9J3C0;C9JQ72;C9JVD5;C9J1C1	Q9Y4P1-2;Q9Y4P1;Q9Y4P1-6;F5H7P2;Q9Y4P1-4;F8WD71;Q9Y4P1-3;H7C2A6;C9JIK8;C9J3C0	Cysteine protease ATG4B	ATG4B	13	52.529	13.5	13.5	2.4513e-100	41377000	4	1.2385	1.3196	1.1737	1.24251
Q9H1Y0;Q9H1Y0-2;Q7Z3H3	Q9H1Y0;Q9H1Y0-2	Autophagy protein 5	ATG5	3	32.447	29.5	29.5	1.6169e-08	48931000	5	1.193	1.0609	0.69832	0.959673
[truncated: 5,089 more rows]
