# Supplementary material for: Phosphoproteomic mapping of CCR5 and ACKR2 signaling properties
Source: Front Mol Biosci. 2022 Nov 22;9:1060555. doi: 10.3389/fmolb.2022.1060555 (PMC9723398; doi:10.3389/fmolb.2022.1060555)
Supplement: Supplementary file 1 [file DataSheet1.zip › Data Sheet ZIP folder/Table S1.xlsx]

## Sheet: S1
Supplementary table S1. CCL3L1-induced phosphoproteome analysis in ACKR2 and CCR5-expressing HEK293 TRex cells.
A										D										E
			ACKR2		CCR5									Counts		Percentage		Fold of increase						Counts		Percentage		Fold of increase
			T3	T30	T3	T30					Motif name		Abbrev	ACKR2	CCR5	ACKR2	CCR5	ACKR2/CCR5			Motif name		Abbrev	ACKR2	CCR5	ACKR2	CCR5	ACKR2-CCR5
	P-Sites	Total (Counts)	1569	2360	1208	2463					Casein kinase II		CK2	147	154	58.8	52.92	1.11111			Casein kinase II		CK2	463	237	62.31	53.14	1.17256
		Regulated (Counts)	250	743	291	446					G protein-coupled receptor kinase 1		GRK1	119	142	47.6	48.8	0.97541			G protein-coupled receptor kinase 1		GRK1	331	223	44.55	50	0.891
		UP-Regulated	157	607	266	290					Casein kinase I		CK1	86	92	34.4	31.62	1.08792			Casein kinase I		CK1	268	151	36.07	33.86	1.06527
		DOWN-Regulated	93	136	25	156					PKA kinase		PKA	81	107	32.4	36.77	0.881153			PKA kinase		PKA	252	153	33.92	34.3	0.988921
		Regulated (%)	15.9337	31.4831	24.0894	18.108					PKC kinase		PKC	76	107	30.4	36.77	0.826761			PKC kinase		PKC	242	156	32.57	34.98	0.931103
		UP-Regulated	10.0064	25.7203	22.0199	11.7743					DNA dependent Protein kinase		DNA-PK	52	59	20.8	20.27	1.02615			WW domain			238	159	32.03	35.65	0.898457
		DOWN-Regulated	5.92734	5.76271	2.06954	6.33374					b-Adrenergic Receptor kinase		GRK2	52	41	20.8	14.09	1.47622			GSK-3, ERK1, ERK2, CDK5			238	159	32.03	35.65	0.898457
	P-Proteins	Total (Counts)	731	966	622	1025					WW domain			48	126	19.2	43.3	0.443418			ERK1,2 kinase		ERK1/2	206	147	27.73	32.96	0.841323
		Regulated (Counts)	134	362	177	251					GSK-3, ERK1, ERK2, CDK5			48	126	19.2	43.3	0.443418			Calmodulin-dependent protein kinase II		CAMK2	132	78	17.77	17.49	1.01601
		Regulated (%)	18.33	37.4741	28.4566	24.4878					ERK1,2 kinase		ERK1/2	44	113	17.6	38.83	0.453258			b-Adrenergic Receptor kinase		GRK2	122	61	16.42	13.68	1.20029
											Calmodulin-dependent protein kinase II		CAMK2	31	55	12.4	18.9	0.656085			14-3-3 domain			114	64	15.34	14.35	1.06899
B											ATM kinase		ATM	30	16	12	5.5	2.18182			DNA dependent Protein kinase		DNA-PK	112	77	15.07	17.26	0.873117
			ACKR2			CCR5					MAPKAPK2 kinase		MAPKAPK2	28	42	11.2	14.43	0.776161			MAPKAPK2 kinase		MAPKAPK2	111	72	14.94	16.14	0.925651
			T0	T3	T30	T0	T3	T30			GSK3 kinase		GSK3	28	43	11.2	14.78	0.757781			GSK3 kinase		GSK3	89	68	11.98	15.25	0.785574
		Regulated (Counts)	126	134	362	130	177	251			Plk1 PBD domain			24	25	9.6	8.59	1.11758			Plk1 PBD domain			74	44	9.96	9.87	1.00912
	Counts	Phosphatases	2	0	10	4	1	0			MDC1 BRCT domain			24	25	9.6	8.59	1.11758			MDC1 BRCT domain			74	44	9.96	9.87	1.00912
		Kinases	8	10	17	10	14	16			14-3-3 domain			23	45	9.2	15.46	0.595084			Pyruvate dehydrogenase kinase		PDK	61	22	8.21	4.93	1.66531
		GTPase/ATPases	11	10	33	9	12	12			Pyruvate dehydrogenase kinase		PDK	20	15	8	5.15	1.5534			PKC epsilon kinase		PKCɛ	41	21	5.52	4.71	1.17197
	%	Phosphatases	1.5873	0	2.76243	3.07692	0.564972	0			Growth associated histone HI kinase		GAH1K	12	22	4.8	7.56	0.634921			Growth associated histone HI kinase		GAH1K	37	41	4.98	9.19	0.541893
		Kinases	6.34921	7.46269	4.69613	7.69231	7.9096	6.3745			PKC epsilon kinase		PKCɛ	9	12	3.6	4.12	0.873786			Chk1 kinase		CHK1	36	14	4.85	3.14	1.54459
		GTPase/ATPases	8.73016	7.46269	9.11602	6.92308	6.77966	4.78088			BARD1 BRCT domain			9	6	3.6	2.06	1.74757			ATM kinase		ATYM	36	22	4.85	4.93	0.983773
											CDK1,2,4,6 kinase		CDK1,2,4,6	7	29	2.8	9.97	0.280843			PAK2 kinase		PAK2	34	16	4.58	3.59	1.27577
C											Cdc2 kinase		CDC2	7	29	2.8	9.97	0.280843			MAPKAPK1 kinase		MAPKAPK1	33	20	4.44	4.48	0.991071
			T0		T3		T30				Phosphorylase kinase		PK	6	11	2.4	3.78	0.634921			CDK1,2,4,6 kinase		CDK1,2,4,6	32	26	4.31	5.83	0.73928
			ACKR2	CCR5	ACKR2	CCR5	ACKR2	CCR5			PAK2 kinase		PAK2	6	10	2.4	3.44	0.697674			Cdc2 kinase		CDC2	32	26	4.31	5.83	0.73928
		Phosphatase	ENSA	PPM1G		NUDT5	GTF2F1				JAK2 kinase		JAK2	6	3	2.4	1.03	2.3301			Calmodulin-dependent protein kinase IV		CAMK4	30	13	4.04	2.91	1.38832
			GTF2F1	PPP1R10			HSP90B1				Src kinase		SRC	5	7	2	2.41	0.829876			BARD1 BRCT domain			30	16	4.04	3.59	1.12535
				PPP6R1			PPM1G				Pim1 kinase		PIM1	5	3	2	1.03	1.94175			Phosphorylase kinase		PK	26	9	3.5	2.02	1.73267
				PPP1R3D			PPP1R11				Chk1 kinase		CHK1	5	13	2	4.47	0.447427			CDK kinase		CDK	25	22	3.36	4.93	0.681542
							PPP1R12A				CDK kinase		CDK	5	22	2	7.56	0.26455			Akt kinase		AKT	25	16	3.36	3.59	0.935933
							PPP1R2				Akt kinase		AKT	5	14	2	4.81	0.4158			Pim1 kinase		PIM1	18	5	2.42	1.12	2.16071
							PTPN12				ALK kinase		ALK	4	5	1.6	1.72	0.930233			ZIP kinase		ZIPK	15	10	2.02	2.24	0.901786
							PTPRO				ZIP kinase		ZIP	3	7	1.2	2.41	0.497925			GSK3, Erk1, Erk2 and CDK5 kinase motif			11	8	1.48	1.79	0.826816
							SMEK1				TC-PTP phosphatase		TC-PTP	3	2	1.2	0.69	1.73913			Calmodulin-dependent protein kinase I		CAMK1	9	4	1.21	0.9	1.34444
							TIGAR				SHP1 phosphatase		SHP1	3	3	1.2	1.03	1.16505			Src kinase		SRC	8	6	1.08	1.35	0.8
		Kinase	CDK2;CDK3		CDK2;CDK3		MARCKS				MAPKAPK1 kinase		MAPKAPK1	3	16	1.2	5.5	0.218182			Aurora-A kinase		Aurora-A	8	3	1.08	0.67	1.61194
			NUCKS1		NUCKS1		NUCKS1				EGFR kinase		EGFR	3	2	1.2	0.69	1.73913			AMP-activated protein kinase		AMPK	8	8	1.08	1.79	0.603352
			CDK1	MARCKS	PRKD3;PRKD1		PAK1				Calmodulin-dependent protein kinase IV		CAMK4	3	2	1.2	0.69	1.73913			JAK2 kinase		JAK2	7	1	0.94	0.22	4.27273
			GSK3B	PAK1 NO	PAK1		PAK4				HMGCoA Reductase kinase		HMGCR	2	1	0.8	0.34	2.35294			ALK kinase		ALK	7	1	0.94	0.22	4.27273
			PAK4	CDK12	AKAP12	AAK1	PRPF4B				CDK5 kinase		CDK5	2	4	0.8	1.37	0.583942			CDK5 kinase		CDK5	6	4	0.81	0.9	0.9
			AMPK	MARK2	CTNNB1	CDK1	SPAG9				Aurora-A kinase		Aurora-A	2	2	0.8	0.69	1.15942			PKG kinase		PKG	5	2	0.67	0.45	1.48889
			PRKD1/3	PRKACA	MARCKS	CDK11B	AKAP2	AAK1			AMP-activated protein kinase		AMPK	2	6	0.8	2.06	0.38835			PKA, PKG kinase		PKA/PKG	5	2	0.67	0.45	1.48889
			TLK2	PRKCG	PRPF4B	CDK12	AKT1	CAMK1			p70 Ribosomal S6 kinase		P70S6K	1	4	0.4	1.37	0.291971			p70 Ribosomal S6 kinase		P70S6K	5	3	0.67	0.67	1
				TRIM28	SRPK1	KSR1	DCLK1	CDC42BPB			NIMA kinase		NIMA	1	1	0.4	0.34	1.17647			TC-PTP phosphatase		TC-PTP	4	1	0.54	0.22	2.45455
				PRPF4B	WNK1	MAPK1	IRS1	CSNK1G3			Grb2 SH2 domain			1	1	0.4	0.34	1.17647			Calmodulin-dependent protein kinase II alpha		CAMK2α	4	2	0.54	0.45	1.2
				CDK11A		PKN2	MAP2K2	IP6K1			SHP2 N-terminal SH2 domain			2	-	0.8	0	-			SHC SH2 domain			3	1	0.4	0.22	1.81818
						PRKAR2B	NEK9	MAP4K4			Shb SH2 domain			2	-	0.8	0	-			HMGCoA Reductase kinase			3	4	0.4	0.9	0.444444
						TAOK3	PACSIN3	PIK3AP1			Src family kinase		SRC	1	-	0.4	0	-			CDK4 kinase			3	1	0.4	0.22	1.81818
						YES1	PRKAR1A	PRKAG1			SHP2 CSH2 domain			1	-	0.4	0	-			Src family kinase			2	1	0.27	0.22	1.22727
							SQSTM1	SLK			SHP1 SH2 domain			1	-	0.4	0	-			SHP2 N-terminal SH2 domain			2	1	0.27	0.22	1.22727
							SRC	YES1			SHIP2 SH2 domain			1	-	0.4	0	-			SHP1 SH2 domain			2	1	0.27	0.22	1.22727
							TLK2				SHC SH2 domain			1	-	0.4	0	-			SHIP2 SH2 domain			2	1	0.27	0.22	1.22727
		GTP/ATPase	TBC1D10B		DOCK7		ACIN1				SAP and EAT2 SH2 domain			1	-	0.4	0	-			Shb SH2 domain			2	1	0.27	0.22	1.22727
			ACIN1	RGS7 NO	RAB3GAP1		BCR				Plk1 kinase		PLK1	1	-	0.4	0	-			RAF1 kinase		RAF1	2	4	0.27	0.9	0.3
			ARHGDIA	RANBP2??	SEPT9		DNM1L				Itk SH2 domain			1	-	0.4	0	-			ERK1, ERK2, SAPK, CDK5 and GSK3 kinase			2	2	0.27	0.45	0.6
			ARHGEF2	TOP2A	GDI1	ACIN1	GAPVD1				Fes kinase		FES	1	-	0.4	0	-			CLK1 kinase		CLK1	1	3	0.13	0.67	0.19403
			ATF7IP	WRNIP1	JUN	ARHGEF2	KIF23				ERK1, ERK2, SAPK, CDK5 and GSK3 kinase			1	-	0.4	0	-			3BP2 SH2 domain			4	-	0.54	0	0
			BCR	ACIN1	MDN1	ATP2B1	KIF2A				Csk SH2 domain			1	-	0.4	0	-			SHP1 phosphatase			3	-	0.4	0	0
			DENND4C	RNF213	RANBP3	DNM1L	TBC1D10B				Calmodulin-dependent protein kinase I		CAMK1	1	-	0.4	0	-			Plk1 kinase		PLK1	2	-	0.27	0	0
			EFTUD2	ABCC4	REM2	G3BP2	TBC1D9B				3BP2 SH2 domain			1	-	0.4	0	-			HCP SH2 domain			2	-	0.27	0	0
			IQGAP1	MACF1	TUBB8	RAB4A	ABCF1	ATF7IP			RAF1 kinase		RAF1	-	3	0	1.03	-			EGFR kinase		EGFR	2	-	0.27	0	0
			SRPR	NDRG1	WRNIP1	TBC1D10B	ANKRD27	DENND4C			Calmodulin-dependent protein kinase II alpha		CAMK2α	-	2	0	0.69	-			STAT3 SH2 domain			1	-	0.13	0	0
			WRNIP1			TBC1D9B	ARHGAP12	GBF1			Grb2 SH2 domain			-	1	0	0.34	-			SHP2 CSH2 domain			1	-	0.13	0	0
						TUBB4A	ARHGAP17	SRGAP2			CDK4 kinase		CDK4	-	1	0	0.34	-			RasGAP C-terminal SH2 domain			1	-	0.13	0	0
							ARHGEF2														PP2C delta			1	-	0.13	0	0
							ARHGEF6														Itk SH2 domain			1	-	0.13	0	0
							ATP2B1														Fes SH2 domain			1	-	0.13	0	0
							CSDA														Dual specificity protein phosphatase 6			1	-	0.13	0	0
							DOCK7														Crk SH2 domain			1	-	0.13	0	0
							FARP1														LKB1 kinase		LKB1	-	1	0	0.22	0
							FLNA
							GIT1
							IQGAP1
							JUN
							KIF21A
							MACF1
							MDN1
							MON2
							NDRG1
							RALGAPB
							RANBP1
							RANBP3
							SEPT9
							TSC1
							WRNIP1
