# Supplementary material for: Phosphoproteomic mapping of CCR5 and ACKR2 signaling properties
Source: Front Mol Biosci. 2022 Nov 22;9:1060555. doi: 10.3389/fmolb.2022.1060555 (PMC9723398; doi:10.3389/fmolb.2022.1060555)
Supplement: Supplementary file 1 [file DataSheet1.zip › Data Sheet ZIP folder/Table S2.xlsx]

## Sheet: S2
Table S2. Analysis of constitutive phosphoproteome profile in ACKR2- and CCR5-expressing HEK293 TRex cells.
A
			ACKR2	CCR5
	P-Sites	Total (Counts)	1775	2088
		Regulated (Counts)	195	182
		UP-Regulated	61	59
		DOWN-Regulated	134	123
		Regulated (%)	10.99	8.72
		UP-Regulated	3.43662	2.82567
		DOWN-Regulated	7.5493	5.8908
	P-Proteins	Total (Counts)	758	988
		Regulated (Counts)	126	130
		Regulated (%)	16.62	13.16
B
		Counts			Percentage		Fold of increase
	Motif name	Abbrev	ACKR2	CCR5	ACKR2	CCR5	ACKR2/CCR5
	Casein kinase II	CK2	113	91	57.9487	50	1.15897
	G protein-coupled receptor kinase 1	GRK1	81	85	41.5385	46.7033	0.889412
	Casein kinase I	CK1	79	63	40.5128	34.6154	1.17037
	PKA kinase	PKA	60	60	30.7692	32.967	0.933333
	WW domain		59	79	30.2564	43.4066	0.697046
	GSK-3, ERK1, ERK2, CDK5		59	79	30.2564	43.4066	0.697046
	PKC kinase	PKC	56	57	28.7179	31.3187	0.916959
	ERK1,2 kinase	ERK1/2	53	70	27.1795	38.4615	0.706667
	b-Adrenergic Receptor kinase	GRK2	45	22	23.0769	12.0879	1.90909
	Calmodulin-dependent protein kinase II	CAMK2	29	29	14.8718	15.9341	0.933333
	DNA dependent Protein kinase	DNA-PK	26	34	13.3333	18.6813	0.713725
	14-3-3 domain		24	24	12.3077	13.1868	0.933333
	MAPKAPK2 kinase	MAPKAPK2	18	19	9.23077	10.4396	0.884211
	Plk1 PBD domain	Plk1 PBD	15	10	7.69231	5.49451	1.4
	MDC1 BRCT domain		15	10	7.69231	5.49451	1.4
	GSK3 kinase	GSK3	15	21	7.69231	11.5385	0.666667
	Growth associated histone HI kinase	GAH1K	15	19	7.69231	10.4396	0.736842
	CDK1,2,4,6 kinase	CDK1,2,4,6	12	17	6.15385	9.34066	0.658824
	Cdc2 kinase	CDC2	12	17	6.15385	9.34066	0.658824
	Pyruvate dehydrogenase kinase	PDK	11	10	5.64103	5.49451	1.02667
	MAPKAPK1 kinase	MAPKAPK1	11	10	5.64103	5.49451	1.02667
	CDK kinase	CDK	10	11	5.12821	6.04396	0.848485
	BARD1 BRCT domain	BARD1 BRCT	10	4	5.12821	2.1978	2.33333
	Akt kinase	AKT	10	7	5.12821	3.84615	1.33333
	PKC epsilon kinase	PKCɛ	9	8	4.61538	4.3956	1.05
	PAK2 kinase	PAK2	8	7	4.10256	3.84615	1.06667
	Phosphorylase kinase	PHK	7	5	3.58974	2.74725	1.30667
	ATM kinase	ATM	7	7	3.58974	3.84615	0.933333
	ZIP kinase	ZIP	6	5	3.07692	2.74725	1.12
	Src kinase	SRC	6	5	3.07692	2.74725	1.12
	Chk1 kinase	CHK1	6	7	3.07692	3.84615	0.8
	Pim1 kinase substrate sequence	PIM1	4	3	2.05128	1.64835	1.24444
	JAK2 kinase	JAK2	4	3	2.05128	1.64835	1.24444
	Calmodulin-dependent protein kinase IV	CAMK4	4	5	2.05128	2.74725	0.746667
	ALK kinase	ALK	4	3	2.05128	1.64835	1.24444
	AMP-activated protein kinase	AMPK	3	-	1.53846	-	-
	TC-PTP phosphatase	TC-PTP	2	1	1.02564	0.549451	1.86667
	SHP1 phosphatase	SHP1	2	4	1.02564	2.1978	0.466667
	p70 Ribosomal S6 kinase	S6	2	4	1.02564	2.1978	0.466667
	GSK3, Erk1, Erk2 and CDK5		2	3	1.02564	1.64835	0.622222
	CLK1 kinase	CLK1	2	2	1.02564	1.0989	0.933333
	Shb SH2 domain	Shb SH2	1	1	0.512821	0.549451	0.933333
	CDK5 kinase	CDK5	1	4	0.512821	2.1978	0.233333
	Aurora-A kinase	Aurora-A	1	1	0.512821	0.549451	0.933333
	PKG kinase	PKG	1	1	0.512821	0.549451	0.933333
	PKA, PKG kinase		1	1	0.512821	0.549451	0.933333
	STAT3 SH2 domain	STAT3 SH2	1	-	0.512821	-	-
	Src family kinase	SRCs	1	-	0.512821	-	-
	SHP2 CSH2 domain	SHP2 CSH2	1	-	0.512821	-	-
	SHIP2 SH2 domain	SHIP2 SH2	1	-	0.512821	-	-
	RAF1 kinase	RAF1	1	-	0.512821	-	-
	NIMA kinase	NIMA	1	-	0.512821	-	-
	HMGCoA Reductase kinase	HMGCR	1	-	0.512821	-	-
	Calmodulin-dependent protein kinase I	CAMK1	1	-	0.512821	-	-
	RasGAP C-terminal SH2 domain	RasGAP Cter	-	1	-	0.549451	-
	EGFR kinase	EGFR	-	1	-	0.549451	-
	Crk SH2 domain	CRK	-	1	-	0.549451	-
	SHP2 N-terminal SH2 domain	SHP2 Nter	-	1	-	0.549451	-
	PP2B	PP2B		1		0.549451
	Calmodulin-depend prot kinase II alpha	CAMK2A		1		0.549451
