# Supplementary material for: Phosphoproteomic mapping of CCR5 and ACKR2 signaling properties
Source: Front Mol Biosci. 2022 Nov 22;9:1060555. doi: 10.3389/fmolb.2022.1060555 (PMC9723398; doi:10.3389/fmolb.2022.1060555)
Supplement: Supplementary file 1 [file DataSheet1.zip › Data Sheet ZIP folder/Table S3.xlsx]

## Sheet: S3
Table S3. Analysis of proteins differentially expressed in ACKR2- and CCR5-expressing HEK293 TRex cells.
A
		ACKR2	CCR5
	Total (Counts)	4490	5368
	Regulated (Counts)	140	138
	UP-Regulated	73	68
	DOWN-Regulated	67	70
	Regulated (%)	3.12	2.57
	UP-Regulated	1.62584	1.26677
	DOWN-Regulated	1.4922	1.30402
B	Proteins up-regulated in both ACKR2 and CCR5
	Protein names	Gene names	GeomMean PrG ACKR2	GeomMean PrG CCR5
	Nucleoporin-like protein 2	NUPL2	1.74519	1.50295
	Proteins down-regulated in both ACKR2 and CCR5
	Protein names	Gene names	GeomMean PrG ACKR2	GeomMean PrG CCR5
	Ephexin-1	NGEF	0.662029	0.635731
	Serine/threonine-protein phosphatase 2B catalytic subunit beta isoform	PPP3CB	0.658946	0.609094
	Hemoglobin subunit alpha	HBA1	0.1892	0.0962257
C	Proteins up-regulated in ACKR2 and down-regulated in CCR5
	Protein names	Gene names	GeomMean PrG ACKR2	GeomMean PrG CCR5
	Charged multivesicular body protein 3	CHMP3	1.50019	0.613418
	Proteins up-regulated only in ACKR2
	Protein names	Gene names	GeomMean PrG ACKR2	GeomMean PrG CCR5
	Sulfotransferase 1A3/1A4	SULT1A3	7.89676	-
	M-phase-specific PLK1-interacting protein	MPLKIP	7.14474	0.817809
	CD97 antigen	CD97	6.10878	-
	CD81 antigen	CD81	5.44329	1.15373
	Leucine-rich repeat-containing protein 15	LRRC15	4.98762	-
	Keratin-associated protein 19-1	KRTAP19-1	4.87008	-
	UDP-glucuronic acid decarboxylase 1	UXS1	4.76002	-
	Pyroglutamyl-peptidase 1	PGPEP1	4.27376	-
	Cell growth regulator with EF hand domain protein 1	CGREF1	3.87952	0.772981
	Glycogen phosphorylase, muscle form	PYGM	3.72116	-
	Dynactin subunit 5	DCTN5	3.63859	1.03814
	Serine/threonine-protein kinase LMTK1	AATK	3.60002	-
	Vacuolar protein sorting-associated protein 41 homolog	VPS41	3.38692	1.02924
	Transmembrane protein 135	TMEM135	3.18591	-
	E3 ubiquitin-protein ligase synoviolin	SYVN1	3.18563	-
	RING finger protein 114	RNF114	2.84631	1.0156
	DNA mismatch repair protein Mlh1	MLH1	2.74217	1.25796
	Protein FAM162A	FAM162A	2.61122	1.24117
	TATA element modulatory factor	TMF1	2.54938	1.12303
	Cytohesin-1;Cytohesin-2	CYTH1;CYTH2	2.51582	-
	Cytoskeleton-associated protein 2-like	CKAP2L	2.43733	1.10766
	Galectin-16	LGALS16	2.4139	-
	Zinc finger protein 292	ZNF292	2.31163	-
	Core-binding factor subunit beta	CBFB	2.28775	0.97864
	DNA polymerase epsilon subunit 2	POLE2	2.2392	-
	Protein FAM98C	FAM98C	2.20321	1.06606
	DnaJ homolog subfamily C member 21	DNAJC21	2.18106	0.858721
	Sarcoplasmic/endoplasmic reticulum calcium ATPase 1	ATP2A1	2.03038	-
	Coiled-coil domain-containing protein 137	CCDC137	2.02362	0.81117
	DNA methyltransferase 1-associated protein 1	DMAP1	2.02254	1.13029
	Dihydropyrimidinase-related protein 1	CRMP1	2.01994	0.824924
	Membrane magnesium transporter 1	MMGT1	1.86874	1.40982
	SRR1-like protein	SRRD	1.8371	-
	Mucin-19	MUC19	1.83522	-
	HIG1 domain family member 2A	HIGD2A	1.82227	1.17947
	Nuclear transcription factor Y subunit beta	NFYB	1.80035	-
	Receptor-interacting serine/threonine-protein kinase 2	RIPK2	1.79559	1.03033
	SUN domain-containing protein 1	UNC84A;SUN1	1.79443	1.17218
	Ataxin-3	ATXN3	1.74607	1.35708
	RING1 and YY1-binding protein	RYBP	1.74079	1.18825
	Myelin protein zero-like protein 1	MPZL1	1.73749	1.02876
	Integrin alpha-5	ITGA5	1.73044	1.19319
	Rho-related GTP-binding protein RhoC	RHOC	1.72357	1.01628
	Vacuolar protein sorting-associated protein 13D	VPS13D	1.72122	0.986085
	FYVE and coiled-coil domain-containing protein 1	FYCO1	1.71275	1.08689
	Myeloid leukemia factor 2	MLF2	1.70089	-
	General transcription factor IIH subunit 5	GTF2H5	1.67179	-
	Myotubularin-related protein 1	MTMR1	1.66999	1.08509
	MAP7 domain-containing protein 3	MAP7D3	1.64026	1.17972
	RNMT-activating mini protein	FAM103A1	1.63729	0.954598
	Syntaxin-3	STX3	1.63338	0.995816
	RING finger protein 113A	RNF113A	1.63037	0.987287
	LBH domain-containing protein 1	C11orf48/LBHD1	1.62864	1.09136
	Ovarian cancer-associated gene 2 protein	OVCA2	1.61998	0.865671
	PDZ domain-containing protein 8	PDZD8	1.61898	0.77867
	Probable ATP-dependent RNA helicase DDX31	DDX31	1.61751	0.961601
	Uncharacterized protein C4orf52	C4orf52	1.61411	-
	Alpha-2-macroglobulin receptor-associated protein	LRPAP1	1.58279	1.06247
	Uncharacterized protein C3orf38	C3orf38	1.58041	-
	A disintegrin and metalloproteinase with thrombospondin motifs 20	ADAMTS20	1.57766	-
	Acyl-CoA-binding domain-containing protein 7	ACBD7	1.57322	1.19241
	Rab GTPase-activating protein 1-like, isoform 10	RABGAP1L	1.56594	1.28765
	Tubulin beta-8 chain	TUBB8;RP11-631M21.2	1.55314	1.05629
	Dyamin-2	DNM2	1.54725	0.993386
	Fibrillin-2	FBN2	1.54312	1.2728
	Kinesin-like protein KIF20A	KIF20A	1.53822	1.27755
	UBX domain-containing protein 7	UBXN7	1.52658	1.10892
	Caveolin	CAV1	1.51805	-
	39S ribosomal protein L51, mitochondrial	MRPL51	1.51699	0.8873
	Transferrin receptor protein 1;Transferrin receptor protein 1, serum form	TFRC	1.51226	0.995771
	Coiled-coil domain-containing protein 132	CCDC132;DKFZp313I2429;FLJ20097	1.50143	1.08671
	Proteins down-regulated only in ACKR2
	Protein names	Gene names	GeomMean PrG ACKR2	GeomMean PrG CCR5
	Calcium/calmodulin-dependent protein kinase kinase 2	CAMKK2	0.668563	-
	Conserved oligomeric Golgi complex subunit 5	COG5	0.668558	1.02474
	High mobility group protein HMGI-C	HMGA2	0.668547	0.863966
	Ran-binding protein 10	RANBP10	0.668309	-
	DNA replication factor Cdt1	CDT1	0.666645	0.794532
	Protein lunapark	LNP;KIAA1715	0.665857	0.786895
	Protein AF-9	MLLT3	0.665176	1.3894
	Cyclin-dependent kinase 8	CDK8	0.664218	0.851456
	Sn1-specific diacylglycerol lipase beta	DAGLB	0.660707	-
	Leucine-rich repeat-containing protein 16A	LRRC16A	0.660378	0.888065
	Atherin	SAMD1	0.656435	0.796715
	GH3 domain-containing protein	GHDC	0.655273	-
	Serine/threonine-protein kinase D1/3	PRKD1;PRKD3	0.648982	0.990951
	Heterogeneous nuclear ribonucleoprotein C-like 1	HNRNPCL1	0.646403	-
	Collagen alpha-1(VI) chain	COL6A1	0.643375	-
	Glutamate [NMDA] receptor subunit epsilon-2	GRIN2B	0.640523	-
	Krueppel-like factor 16	KLF16	0.639679	0.704675
	CDKN2AIP N-terminal-like protein	CDKN2AIPNL	0.637168	1.23094
	Cdc42 effector protein 1	CDC42EP1	0.635292	1.17538
	tRNA guanosine-2-O-methyltransferase TRM13 homolog	CCDC76	0.633492	-
	Mitochondrial fission factor	MFF	0.633394	-
	Protein DGCR14	DGCR14	0.630737	0.919398
	Leucine-rich repeat and calponin homology domain-containing protein 2	LRCH2	0.627035	1.02576
	Chromodomain-helicase-DNA-binding protein 3	CHD3	0.624091	1.01671
	RNA polymerase II-associated protein 1	RPAP1	0.622036	0.938194
	Cyclin-dependent kinase 5	CDK5	0.620351	0.753526
	WAS/WASL-interacting protein family member 3	WIPF3	0.61913	0.690986
	Diphosphomevalonate decarboxylase	MVD	0.615674	0.776322
	Breakpoint cluster region protein	BCR	0.615057	0.982362
	Ribonucleoprotein PTB-binding 1	RAVER1	0.611638	1.02512
	Centriolin	CNTRL;CEP110	0.610233	-
	Protein farnesyltransferase subunit beta	FNTB	0.609909	1.1507
	Uncharacterized protein C10orf47	C10orf47	0.608591	C10orf47
	Zinc transporter 9	SLC30A9	0.599856	-
	Vacuolar fusion protein MON1 homolog B	MON1B	0.594911	0.761952
	PR domain zinc finger protein 4	PRDM4	0.589163	-
	WAS/WASL-interacting protein family member 2	WIPF2	0.58857	0.736634
	Inositol 1,4,5-trisphosphate receptor type 1	ITPR1	0.579725	0.918758
	Caspase activity and apoptosis inhibitor 1	CAAP1	0.578226	1.05561
	Eukaryotic translation initiation factor 4E-binding protein 1	EIF4EBP1	0.573356	0.91769
	Formin-binding protein 4	FNBP4	0.567353	0.916384
	Protein NOXP20	FAM114A1	0.566522	0.937933
	Sacsin	SACS	0.565459	1.25161
	H(+)/Cl(-) exchange transporter 7	CLCN7	0.564242	-
	Protein LZIC	LZIC	0.540877	1.00138
	Protein virilizer homolog	KIAA1429	0.534262	1.05041
	Probable phospholipid-transporting ATPase IG	ATP11C	0.519587	-
	Cyclic AMP-dependent transcription factor ATF-2	ATF2	0.5053	0.991253
	Uncharacterized protein C11orf84	C11orf84	0.497085	0.822804
	Zinc finger MYM-type protein 1	ZMYM1	0.458491	1.05944
	Phosphoglycerate kinase 2	PGK2	0.428505	-
	Misshapen-like kinase 1	MINK1	0.418078	-
	Homeobox protein Hox-B4	HOXB4	0.393621	-
	Protein kinase C iota type	PRKCI	0.391216	1.38722
	Receptor-type tyrosine-protein phosphatase R	PTPRR	0.381588	-
	Sulfotransferase 1A2	SULT1A2	0.314037	-
	Carboxypeptidase A6	CPA6	0.309554	-
	Probable G-protein coupled receptor 146	GPR146	0.288664	-
	Insulin-like growth factor 1 receptor	IGF1R	0.250076	1.25253
	Zinc finger and BTB domain-containing protein 10	ZBTB10	0.201205	1.09527
	Probable ATP-dependent RNA helicase DDX20	DDX20	0.19469	1.10644
	Dermcidin;Survival-promoting peptide;DCD-1	DCD	0.127169	-
	Calmodulin-like protein 5	CALML5	0.117231	-
	ATP-binding cassette sub-family A member 10	ABCA10	0.101817	-
	Proteins up-regulated only in CCR5
	Protein names	Gene names	GeomMean PrG ACKR2	GeomMean PrG CCR5
	Protein S100-A8	S100A8	-	13.6666
	CUE domain-containing protein 2	CUEDC2	-	12.1578
	LMBR1 domain-containing protein 2	LMBRD2	-	10.2817
	Zinc finger protein 62 homolog	ZFP62	-	6.76229
	Calcineurin-like phosphoesterase domain-containing protein 1	CPPED1	-	5.84529
	Methyltransferase-like protein 2B	METTL2B	1.03534	4.61419
	POU domain, class 3, transcription factor 2	POU3F2	-	4.18791
	Protein FAM83G	FAM83G	-	4.15443
	Homeobox protein Nkx-2.1	NKX2-1	-	3.69027
	Rho guanine nucleotide exchange factor 11	ARHGEF11	-	2.95227
	E3 ubiquitin-protein ligase DZIP3	DZIP3	-	2.4093
	Zinc finger CCHC domain-containing protein 9	ZCCHC9	-	2.27648
	Carboxyl-terminal PDZ ligand of neuronal nitric oxide synthase protein	NOS1AP	-	2.27249
	Not found	O75494-5	-	2.24335
	Membralin	C19orf6	0.982855	2.22085
	Arf-GAP with GTPase, ANK repeat and PH domain-containing protein 1	AGAP1	-	2.08372
	ORM1-like protein 1;ORM1-like protein 2	ORMDL1;ORMDL2	-	2.07207
	Ras-related protein R-Ras2	RRAS2	-	2.04556
	Tyrosine-protein phosphatase non-receptor type 14	PTPN14	-	2.03318
	Formin-2	FMN2	1.01469	2.00261
	Protein FAM168B	FAM168B	-	2.00214
	Protein L-Myc-1	MYCL1	-	1.96118
	Centrin-3	CETN3	-	1.95587
	Myopalladin	MYPN	-	1.87093
	Uncharacterized protein C12orf43	C12orf43	-	1.8613
	Hamartin	TSC1	0.999967	1.85388
	Protein Spindly	CCDC99	-	1.84766
	Peptidase M20 domain-containing protein 2	PM20D2	0.967181	1.833
	G patch domain-containing protein 2	GPATCH2	-	1.79762
	Centrosomal protein of 72 kDa	CEP72	-	1.7909
	Poly(rC)-binding protein 2	PCBP2	1.19594	1.75577
	Centrosomal protein of 44 kDa	CEP44	-	1.75188
	Glutaminase kidney isoform, mitochondrial	GLS	0.824304	1.75123
	Sorting nexin-19	SNX19	-	1.74908
	RNA-binding protein MEX3C	MEX3C	-	1.74488
	Zinc finger protein 227	ZNF227	-	1.73206
	Transmembrane protein 55A	TMEM55A	-	1.71834
	Spermatogenesis-associated protein 5-like protein 1	SPATA5L1	-	1.69889
	Rho GTPase-activating protein 8	ARHGAP8	0.903493	1.67549
	Probable phospholipid-transporting ATPase IIB	ATP9B	0.893315	1.66625
	POTE ankyrin domain family member I	POTEI;POTEJ	0.94184	1.66529
	FERM domain-containing protein 4A	FRMD4A	1.12192	1.62285
	Zinc finger protein 462	ZNF462	-	1.59645
	Zinc finger protein castor homolog 1	CASZ1	-	1.59199
	Inositol hexakisphosphate and diphosphoinositol-pentakisphosphate kinase 2	PPIP5K2	0.836748	1.59178
	Golgi phosphoprotein 3-like	GOLPH3L	-	1.59028
	Terminal uridylyltransferase 4	ZCCHC11	1.14632	1.5865
	Rapamycin-insensitive companion of mTOR	RICTOR	-	1.58448
	Integral membrane protein GPR180	GPR180	-	1.58366
	WD repeat-containing protein 47	WDR47	-	1.58193
	Cyclic AMP-dependent transcription factor ATF-3	ATF3	-	1.58144
	Tight junction protein ZO-1	TJP1	0.930101	1.57606
	Guanine nucleotide-binding protein subunit beta-5	GNB5	-	1.56996
	Inositol-trisphosphate 3-kinase B	ITPKB	-	1.55809
	Kinetochore-associated protein 1	KNTC1	-	1.55802
	CD59 glycoprotein	CD59	-	1.55535
	Receptor-type tyrosine-protein phosphatase eta	PTPRJ	-	1.55363
	Uncharacterized protein KIAA0586	KIAA0586	-	1.54704
	Ubiquitin carboxyl-terminal hydrolase 36	USP36	1.13255	1.54504
	Centrosomal protein of 192 kDa	CEP192	-	1.54044
	Cytochrome b-c1 complex subunit 8	UQCRQ	1.00715	1.5396
	RUN and SH3 domain-containing protein 1	RUSC1	-	1.52885
	COMM domain-containing protein 2	COMMD2	0.815282	1.51761
	Zinc finger protein Aiolos	IKZF3	-	1.51496
	F-box/SPRY domain-containing protein 1	FBXO45	1.13385	1.51395
	Nuclear receptor subfamily 4 group A member 3	NR4A3	-	1.51341
	Putative PIP5K1A and PSMD4-like protein	PIPSL	-	1.50386
	Proteins down-regulated only in CCR5
	Protein names	Gene names	GeomMean PrG ACKR2	GeomMean PrG CCR5
	Dynein heavy chain 7, axonemal	DNAH7	-	0.669466
	Interferon-related developmental regulator 2	IFRD2	-	0.667563
	Zinc finger protein ZFPM1	ZFPM1		0.66743
	Host cell factor 1	HCFC1	1.00149	0.665077
	Neuropilin-1	NRP1	-	0.663772
	DnaJ homolog subfamily B member 6	DNAJB6	-	0.662922
	Adenylate cyclase type 3	ADCY3	-	0.662082
	Midkine	MDK	-	0.660275
	Activating molecule in BECN1-regulated autophagy protein 1	AMBRA1	1.02387	0.64782
	Melanoma-associated antigen D4	MAGED4;MAGED4B	-	0.646063
	Zinc finger protein 358	ZNF358	-	0.644953
	Sedoheptulokinase	SHPK	1.00621	0.644393
	60S ribosomal protein L18	RPL18	0.716406	0.635095
	Sideroflexin-2	SFXN2	-	0.627119
	Ribosomal RNA processing protein 36 homolog	RRP36	-	0.626138
	BET1 homolog	BET1;DKFZp781C0425	-	0.624932
	Sickle tail protein homolog	SKT;KIAA1217	-	0.62125
	Zinc finger protein 219	ZNF219	0.747088	0.618222
	Probable E3 ubiquitin-protein ligase C12orf51	C12orf51	-	0.61528
	DNA/RNA-binding protein KIN17	KIN	0.969571	0.612348
	Protein phosphatase 1 regulatory subunit 3D	PPP1R3D	-	0.601281
	Transmembrane protein C9orf123	C9orf123	-	0.600303
	Apoptosis-inducing factor 2	AIFM2	-	0.599655
	ATP-binding cassette sub-family G member 1	ABCG1	-	0.599374
	Putative sodium-coupled neutral amino acid transporter 10	SLC38A10	-	0.596875
	RNA polymerase II subunit A C-terminal domain phosphatase SSU72	SSU72	1.06305	0.589786
	ETS translocation variant 3	ETV3	-	0.582353
	Alpha-1-antitrypsin;Short peptide from AAT	SERPINA1	-	0.58167
	Mucolipin-1	MCOLN1	-	0.581094
	Coiled-coil domain-containing protein KIAA1407	KIAA1407	-	0.571915
	Zinc finger protein 316	ZNF316	-	0.57043
	Glutamate receptor-interacting protein 1	GRIP1	-	0.567853
	Histone H1.3	HIST1H1D	0.718914	0.564033
	Zinc finger protein 280D	ZNF280D	-	0.56294
	A-kinase anchor protein 11	AKAP11	1.03154	0.558825
	Glycosaminoglycan xylosylkinase	FAM20B	-	0.557876
	Citrate lyase subunit beta-like protein, mitochondrial	CLYBL	-	0.551445
	Alpha-N-acetylglucosaminidase	NAGLU	-	0.549847
	Glutamate-rich protein 1	ERICH1	-	0.548484
	Protein CASC4	CASC4	-	0.545949
	High affinity copper uptake protein 1	SLC31A1	-	0.538972
	NF-kappa-B inhibitor beta	NFKBIB	1.18182	0.53437
	Tumor protein D54	TPD52L2	1.0881	0.52994
	Protein FAM176B	FAM176B	-	0.526798
	Protein FAM208A	FAM208A	0.964208	0.521656
	Phosphofurin acidic cluster sorting protein 1	PACS1	-	0.509078
	Zinc finger protein 655	ZNF655	-	0.493372
	Lysine-specific demethylase 6B	KDM6B	0.98695	0.476349
	B-cell CLL/lymphoma 7 protein family member C	BCL7C	-	0.474766
	Caspase-2	CASP2	0.876091	0.470214
	Synaptojanin-2	SYNJ2	0.779918	0.453999
	Integrin alpha-E	ITGAE	-	0.450731
	Nuclear receptor subfamily 0 group B member 2	NR0B2	-	0.437143
	RNA-binding protein with multiple splicing 2	RBPMS2	1.11772	0.424798
	Bcl-2-like protein 13	BCL2L13	0.951898	0.413214
	Pleckstrin homology-like domain family A member 2	PHLDA2	-	0.40822
	UPF0235 protein C15orf40	C15orf40	0.992793	0.391293
	Anthrax toxin receptor 1	ANTXR1	-	0.372351
	Transmembrane protein 246	TMEM246	-	0.35802
	Taperin	TPRN	-	0.244611
	Uncharacterized protein C19orf29	C19orf29	-	0.234437
	Olfactory receptor 2L8	OR2L8;OR2L3;OR2L5	-	0.217294
	Heterogeneous nuclear ribonucleoproteins C1/C2	HNRNPC	0.944694	0.17405
	G-protein coupled receptor family C group 6 member A	GPRC6A	-	0.168454
	RNA-binding protein 4B	RBM4B	1.05922	0.163572
	Protein PROCA1	PROCA1	-	0.0364771
