# Supplementary material for: Phosphoproteomic mapping of CCR5 and ACKR2 signaling properties
Source: Front Mol Biosci. 2022 Nov 22;9:1060555. doi: 10.3389/fmolb.2022.1060555 (PMC9723398; doi:10.3389/fmolb.2022.1060555)
Supplement: Supplementary file 1 [file DataSheet1.zip › Data Sheet ZIP folder/Table S4.xlsx]

## Sheet: Sheet1
# annotations			# genes			# % genes		# gene names		ACKR2		CCR5
term name	category	description	# background	ACKR2	CCR5	ACKR2 (N=490)	% CCR5(N=435)	ACKR2	CCR5	FDR	p-value	FDR	p-value
hsa03013	KEGG Pathways	RNA transport	160	17	16	3.46939	3.67816	PNN|EIF3G|FUS|NUP133|ACIN1|RANBP2|SRRM1|EIF4EBP1|NUP50|NUP214|EIF3B|TPR|DDX20|EIF2S2|NCBP1|EIF1|NUP88	PNN|THOC2|ACIN1|RANBP2|NUP98|SRRM1|TACC3|EIF4EBP1|NUP50|NUP214|EIF3B|NUP188|EIF4EBP2|EIF4G3|THOC5|NUP88	3.9E-4	1.71E-6	7.2E-4	1.59E-6
hsa03040	KEGG Pathways	Spliceosome	132	20	13	4.08163	2.98851	FUS|WBP11|SNW1|ACIN1|TRA2A|SF3B2|SF3B1|HNRNPA1|PRPF38B|NCBP1|HNRNPK|DHX16|SRSF2|HNRNPA3|EFTUD2|SRSF10|CHERP|HNRNPC|DDX42|SNRNP70	THOC2|ACIN1|HNRNPU|TRA2A|USP39|HNRNPM|HNRNPK|SRSF2|HNRNPA3|RBM17|U2SURP|CHERP|HNRNPC	4.35E-7	9.57E-10	0.004	1.75E-5
hsa04530	KEGG Pathways	Tight junction	156	13	13	2.65306	2.98851	YBX3|SYMPK|CGN|ARHGAP17|SCRIB|MYH10|ARHGEF2|JUN|PRKAA2|AMOT|SRC|PCNA|MYL12B	MYL12A|YBX3|CGN|HSPA4|PRKACA|PRKAG1|SCRIB|ARHGEF2|JUN|AMOT|NEDD4L|TJP2|MYL12B	0.0194	2.7E-4	0.0131	8.68E-5
hsa04910	KEGG Pathways	Insulin signaling pathway	133	12		2.44898		MAP2K2|TSC1|FASN|IRS1|RPTOR|GYS1|GSK3B|EIF4EBP1|PRKAA2|IRS2|PRKAR1A|AKT1		0.0194	2.4E-4
hsa04140	KEGG Pathways	Autophagy - animal	130	11		2.2449		MAP2K2|TSC1|IRS1|ITPR1|RPTOR|PRKAA2|IRS2|SQSTM1|AKT1S1|ATG16L1|AKT1		0.0319	7.0E-4
hsa04213	KEGG Pathways	Longevity regulating pathway - multiple species	61	9		1.83673		SOD1|IRS1|RPTOR|PRKAA2|HDAC1|IRS2|AKT1S1|HDAC2|AKT1		0.0057	4.99E-5
HSA-74160	Reactome Pathways	Gene expression (Transcription)	1455	79	65	16.1224	14.9425	C12orf5|PAPOLA|PABPN1|SYMPK|NUP133|SNW1|EP300|EED|ARID3A|ATF2|CDK2|SMARCC2|NCOR1|RANBP2|IWS1|NPM1|TSC1|POLR3E|RPTOR|USP9X|ARID1A|GSK3B|RFFL|SRRM1|SP1|SF3B1|SARNP|LBR|TP53BP2|CTNNB1|CPSF7|NUP50|DDX21|HTT|GTF3C1|CHD4|MAX|NUP214|RRM2|TPR|POU2F1|SRSF11|JUN|PRKAA2|GTF3C4|HDAC1|SRC|DAXX|NCBP1|NELFE|MDC1|PCNA|RBBP7|MLLT3|CHD3|MYBBP1A|SRSF2|GTF2F1|PBRM1|CDK1|KAT6A|DEK|SMARCA4|NFIC|KMT2B|SATB2|NDRG1|ANAPC…	PPP1R13B|MAPK1|BRD1|FYTTD1|THOC2|TRIM28|SMARCC1|RRP8|EED|ARID3A|CDK2|RB1|PML|SSRP1|RANBP2|FANCD2|TPX2|PSMD1|PRKACA|RAD9A|RBM14|NUP98|EZH2|PRKAG1|SRRM1|ZFPM1|ZNF703|FIP1L1|LBR|TP53BP2|CTNNB1|NUP50|DDX21|NUP214|GATAD2A|RRM2|JUN|NUP188|DAXX|TFDP1|MDC1|SKI|RBBP7|CHD3|NOP2|NELFA|SRSF2|GTF2F1|PBRM1|CDK1|BRD2|EAF1|NEDD4L|ZC3H8|TCF12|NFIC|CDK12|NDRG1|MBD3|THOC5|TNKS1BP1|FKBP5|NUP88|YES1|SUPT5H	3.44E-7	1.78E-10	2.0E-4	1.12E-7
HSA-1640170	Reactome Pathways	Cell Cycle	647	54	45	11.0204	10.3448	ZW10|NEK9|KIF23|NUP133|HERC2|EP300|LIG1|CLASP1|DIDO1|CDK2|DYNC1LI1|RANBP2|NPM1|WAPAL|NCAPH2|LIN37|RSF1|PDS5B|EML4|WRAP53|GSK3B|PCM1|LBR|NUP50|SMC4|MAX|NUP214|PCNT|RRM2|TPR|DKC1|HDAC1|SRC|DAXX|MDC1|POLA1|PCNA|RBBP7|RFC1|TP53BP1|INCENP|CDK1|DYNC1I2|KIF2A|PPP1R12A|CHMP3|TOP2A|CLASP2|ANAPC4|AKT1|TUBB8|NUP88|CLIP1|POLR2A	MAPK1|KIF23|CLASP1|TUBB4A|PRKAR2B|DIDO1|CDK2|RB1|DYNC1LI1|NIPBL|RANBP2|WAPAL|TERF2IP|TPX2|LIN37|PSMD1|PRKACA|RAD9A|RSF1|NUP98|SMC1A|LBR|CDK5RAP2|NUP50|SMC4|NUP214|BABAM1|RRM2|LMNA|DKC1|NUP188|ATRX|DAXX|TFDP1|MAPRE1|MDC1|RBBP7|INCENP|CDK1|KIF2A|TOP2A|USO1|NUP88|CDK11B|CLIP1	2.75E-10	7.92E-14	3.51E-7	6.06E-11
HSA-2262752	Reactome Pathways	Cellular responses to stress	544	33	32	6.73469	7.35632	NUP133|EP300|EED|ATF2|CDK2|SOD1|DYNC1LI1|LIMD1|RPS3|RANBP2|RPTOR|HIST1H1E|RPLP2|GSK3B|SP1|HIST1H1C|NUP50|RPLP1|NUP214|TPR|BAG3|JUN|EIF2S2|RBBP7|EP400|AKT1S1|DYNC1I2|HMGA1|ANAPC4|HMGA2|FKBP5|TUBB8|NUP88	FKBP4|MAPK1|HIST1H1D|EED|TUBB4A|CDK2|RB1|DYNC1LI1|RPS3|RANBP2|TERF2IP|HSPA4|HIST1H1E|PSMD1|NUP98|EZH2|RPS7|HIST1H1C|MAP4K4|NUP50|NUP214|CAPZA2|BAG3|JUN|NUP188|TFDP1|RBBP7|AKT1S1|HMGA1|HMGA2|FKBP5|NUP88	0.0035	6.09E-6	0.0014	1.36E-6
HSA-72203	Reactome Pathways	Processing of Capped Intron-Containing Pre-mRNA	238	36	28	7.34694	6.43678	PAPOLA|PABPN1|SYMPK|FUS|WBP11|NUP133|SNW1|RANBP2|SRRM2|SF3B2|SRRM1|SF3B1|SARNP|HNRNPA1|CPSF7|NUP50|HNRNPA2B1|NUP214|TPR|SRSF11|NCBP1|HNRNPK|DHX16|SRSF2|HNRNPA3|GTF2F1|EFTUD2|SRSF10|CHERP|HNRNPC|NUP88|DDX42|SNRNP70|POLR2A|SRRT|CPSF1	FYTTD1|THOC2|ZCRB1|HNRNPU|RANBP2|SRRM2|USP39|NUP98|HNRNPM|SRRM1|FIP1L1|NUP50|HNRNPA2B1|NUP214|PCBP2|YBX1|NUP188|HNRNPK|SF1|SRSF2|HNRNPA3|GTF2F1|RBM17|U2SURP|THOC5|CHERP|HNRNPC|NUP88	3.0E-12	1.72E-16	1.06E-7	6.09E-12
HSA-3700989	Reactome Pathways	Transcriptional Regulation by TP53	363	29	26	5.91837	5.97701	C12orf5|EP300|ARID3A|ATF2|CDK2|NPM1|TSC1|RPTOR|RFFL|TP53BP2|CHD4|JUN|PRKAA2|HDAC1|DAXX|NELFE|MDC1|PCNA|RBBP7|CHD3|GTF2F1|CDK1|KAT6A|NDRG1|HDAC2|TNKS1BP1|AKT1|SUPT5H|POLR2A	PPP1R13B|BRD1|ARID3A|CDK2|PML|SSRP1|FANCD2|TPX2|RAD9A|PRKAG1|TP53BP2|GATAD2A|JUN|DAXX|TFDP1|MDC1|RBBP7|CHD3|NELFA|GTF2F1|CDK1|CDK12|NDRG1|MBD3|TNKS1BP1|SUPT5H	1.9E-4	1.35E-7	5.7E-4	4.61E-7
HSA-3108232	Reactome Pathways	SUMO E3 ligases SUMOylate target proteins	166	28	19	5.71429	4.36782	NUP133|HERC2|EP300|NOP58|RANBP2|XPC|NPM1|NUP50|NUP214|TOP1|SMC5|TPR|HDAC1|DAXX|HNRNPK|MDC1|PCNA|CHD3|TP53BP1|INCENP|DDX17|TOP2B|SATB2|TOP2A|HDAC2|HNRNPC|NUP88|MBD1	TRIM28|NOP58|PML|RANBP2|NUP98|SMC1A|NUP50|NUP214|TOP1|NUP188|DAXX|HNRNPK|MDC1|CHD3|INCENP|TOP2A|HNRNPC|NUP88|MBD1	1.72E-10	3.87E-14	8.31E-5	2.39E-8
HSA-68877	Reactome Pathways	Mitotic Prometaphase	199	19	16	3.87755	3.67816	ZW10|NEK9|NUP133|CLASP1|DYNC1LI1|RANBP2|WAPAL|PDS5B|EML4|PCM1|SMC4|PCNT|INCENP|CDK1|DYNC1I2|KIF2A|CLASP2|TUBB8|CLIP1	CLASP1|TUBB4A|PRKAR2B|DYNC1LI1|RANBP2|WAPAL|PRKACA|NUP98|SMC1A|CDK5RAP2|SMC4|MAPRE1|INCENP|CDK1|KIF2A|CLIP1	0.0018	1.85E-6	0.0112	2.06E-5
HSA-72202	Reactome Pathways	Transport of Mature Transcript to Cytoplasm	81	13	12	2.65306	2.75862	SYMPK|NUP133|RANBP2|SRRM1|SARNP|NUP50|NUP214|TPR|SRSF11|NCBP1|SRSF2|NUP88|CPSF1	FYTTD1|THOC2|RANBP2|NUP98|SRRM1|FIP1L1|NUP50|NUP214|NUP188|SRSF2|THOC5|NUP88	5.8E-4	4.68E-7	8.9E-4	8.17E-7
HSA-3371556	Reactome Pathways	Cellular response to heat stress	89	11	11	2.2449	2.52874	NUP133|EP300|RANBP2|RPTOR|GSK3B|NUP50|NUP214|TPR|BAG3|AKT1S1|NUP88	FKBP4|MAPK1|RANBP2|HSPA4|NUP98|NUP50|NUP214|BAG3|NUP188|AKT1S1|NUP88	0.0117	3.31E-5	0.0068	1.13E-5
HSA-4615885	Reactome Pathways	SUMOylation of DNA replication proteins	44	11	9	2.2449	2.06897	NUP133|RANBP2|NUP50|NUP214|TOP1|TPR|PCNA|INCENP|TOP2B|TOP2A|NUP88	RANBP2|NUP98|NUP50|NUP214|TOP1|NUP188|INCENP|TOP2A|NUP88	1.3E-4	7.5E-8	0.0018	1.9E-6
HSA-8943724	Reactome Pathways	Regulation of PTEN gene transcription	60	10	9	2.04082	2.06897	EED|ATF2|RPTOR|CHD4|JUN|HDAC1|RBBP7|CHD3|KDM1A|HDAC2	MAPK1|EED|EZH2|GATAD2A|JUN|RBBP7|CHD3|KDM1A|MBD3	0.0036	7.38E-6	0.01	1.79E-5
HSA-6804758	Reactome Pathways	Regulation of TP53 Activity through Acetylation	30	8	6	1.63265	1.37931	EP300|CHD4|HDAC1|RBBP7|CHD3|KAT6A|HDAC2|AKT1	BRD1|PML|GATAD2A|RBBP7|CHD3|MBD3	0.0024	3.08E-6	0.0398	1.1E-4
HSA-2559584	Reactome Pathways	Formation of Senescence-Associated Heterochromatin Foci (SAHF)	16	5	6	1.02041	1.37931	HIST1H1E|HIST1H1C|EP400|HMGA1|HMGA2	HIST1H1D|RB1|HIST1H1E|HIST1H1C|HMGA1|HMGA2	0.0316	1.3E-4	0.0039	5.68E-6
HSA-199991	Reactome Pathways	Membrane Trafficking	622	34		6.93878		ZW10|COG3|KIF23|RALGAPB|DYNC1LI1|TSC1|ANKRD27|TRAPPC12|SEC16A|MIA3|SPTBN1|TFRC|KIF21A|PRKAA2|SRC|CTTN|GAPVD1|DYNC1I2|KIF2A|TBC1D10B|SCFD1|PUM1|REPS1|GDI1|CHMP3|RAB3GAP1|FNBP1|TPD52|TPD52L1|KIF1A|PACSIN3|AKT1|TUBB8|DENND4C		0.0118	3.41E-5
HSA-194315	Reactome Pathways	Signaling by Rho GTPases	429	29		5.91837		ZW10|ARHGEF6|NUP133|CLASP1|IQGAP1|ARHGDIA|DYNC1LI1|PAK1|RANBP2|ARHGAP17|BCR|WIPF2|CTNNB1|ARHGAP12|MYH10|ARHGEF2|FLNA|SRC|CTTN|INCENP|DYNC1I2|KDM1A|KIF2A|PPP1R12A|CLASP2|CFL1|TUBB8|MYL12B|CLIP1		0.0024	3.24E-6
HSA-3247509	Reactome Pathways	Chromatin modifying enzymes	237	23		4.69388		KAT7|EP300|EED|ATF2|SMARCC2|NCOR1|ARID1A|CHD4|TRRAP|DMAP1|HDAC1|RBBP7|CHD3|EP400|PBRM1|KAT6A|KDM1A|SMARCA4|KMT2B|HDAC2|KDM2A|ATF7IP|SUDS3		1.9E-4	1.18E-7
HSA-212165	Reactome Pathways	Epigenetic regulation of gene expression	116	14		2.85714		EP300|EED|GSK3B|SF3B1|DDX21|CHD4|HDAC1|RBBP7|CHD3|MYBBP1A|DEK|HDAC2|SUDS3|SAP30BP		0.0025	3.69E-6
HSA-1632852	Reactome Pathways	Macroautophagy	133	14		2.85714		TOMM22|DYNC1LI1|TSC1|RPTOR|PCNT|PRKAA2|SRC|FUNDC1|SQSTM1|ATG16L1|DYNC1I2|CHMP3|VIM|TUBB8		0.0058	1.54E-5
HSA-73886	Reactome Pathways	Chromosome Maintenance	117	12		2.44898		LIG1|CDK2|NPM1|RSF1|WRAP53|DKC1|DAXX|POLA1|PCNA|RBBP7|RFC1|POLR2A		0.0222	7.79E-5
HSA-72187	Reactome Pathways	mRNA 3-end processing	56	10		2.04082		PAPOLA|PABPN1|SYMPK|SRRM1|SARNP|CPSF7|SRSF11|NCBP1|SRSF2|CPSF1		0.0028	4.28E-6
HSA-4551638	Reactome Pathways	SUMOylation of chromatin organization proteins	57	10		2.04082		NUP133|RANBP2|NUP50|NUP214|TPR|HDAC1|CHD3|SATB2|HDAC2|NUP88		0.003	4.92E-6
HSA-3108214	Reactome Pathways	SUMOylation of DNA damage response and repair proteins	75	10		2.04082		NUP133|HERC2|RANBP2|XPC|NUP50|NUP214|SMC5|TPR|MDC1|NUP88		0.0138	4.2E-5
HSA-4570464	Reactome Pathways	SUMOylation of RNA binding proteins	47	9		1.83673		NUP133|NOP58|RANBP2|NUP50|NUP214|TPR|HNRNPK|HNRNPC|NUP88		0.0037	7.87E-6
HSA-72165	Reactome Pathways	mRNA Splicing - Minor Pathway	52	8		1.63265		SF3B2|SF3B1|NCBP1|SRSF2|GTF2F1|EFTUD2|DDX42|POLR2A		0.0273	1.0E-4
HSA-1538133	Reactome Pathways	G0 and Early G1	27	7		1.42857		CDK2|LIN37|MAX|HDAC1|PCNA|CDK1|TOP2A		0.0058	1.51E-5
HSA-69205	Reactome Pathways	G1/S-Specific Transcription	28	6		1.22449		LIN37|RRM2|HDAC1|POLA1|PCNA|CDK1		0.0382	1.6E-4
HSA-5627123	Reactome Pathways	RHO GTPases activate PAKs	21	6		1.22449		PAK1|MYH10|FLNA|CTTN|PPP1R12A|MYL12B		0.0132	3.95E-5
HSA-597592	Reactome Pathways	Post-translational protein modification	1390		53		12.1839		OTUD5|GOSR1|TRIM28|TUBB4A|NOP58|MGAT4A|ERCC8|PML|DYNC1LI1|RANBP2|TOMM70A|UBXN1|USP24|PSMD1|UBA6|NUP98|SMC1A|SEC16A|FOXK2|NUP50|PEX14|GFPT1|RAD23B|NUP214|BABAM1|TOP1|CAPZA2|RAB4A|GBF1|NUP188|DAXX|HNRNPK|MDC1|DCAF10|RBBP7|CHD3|RNF20|TFPT|INCENP|CDK1|HLA-A|PDIA6|UBE2E3|MAVS|TOP2A|PPP6R1|BAP1|PGM3|USO1|HNRNPC|NUP88|OTUD7B|MBD1			0.0419	1.2E-4
HSA-195258	Reactome Pathways	RHO GTPase Effectors	289		21		4.82759		MAPK1|CLASP1|TUBB4A|DYNC1LI1|PAK1|RANBP2|NUP98|WIPF2|CTNNB1|S100A8|PKN2|MAPRE1|CTTN|INCENP|KDM1A|KIF2A|CFL1|SRGAP2|MYL12B|CLIP1|WASF2			0.0035	4.79E-6
HSA-2559583	Reactome Pathways	Cellular Senescence	164		15		3.44828		MAPK1|HIST1H1D|EED|CDK2|RB1|TERF2IP|HIST1H1E|EZH2|HIST1H1C|MAP4K4|JUN|TFDP1|RBBP7|HMGA1|HMGA2			0.0057	9.12E-6
HSA-68875	Reactome Pathways	Mitotic Prophase	109		12		2.75862		MAPK1|RB1|RANBP2|NUP98|NUP50|SMC4|NUP214|LMNA|NUP188|CDK1|USO1|NUP88			0.0077	1.33E-5
HSA-75153	Reactome Pathways	Apoptotic execution phase	52		11		2.52874		HIST1H1D|DSG2|ACIN1|HIST1H1E|HIST1H1C|MAPT|CTNNB1|LMNA|TJP2|VIM|DNM1L			2.0E-4	1.01E-7
WP411	WikiPathways	mRNA processing	125	23	17	4.69388	3.90805	PAPOLA|PABPN1|FUS|SF3B2|SRRM1|SF3B1|PRPF4B|HNRNPA1|PPM1G|HNRNPA2B1|DDX20|SRPK1|NCBP1|HNRNPK|DHX16|SRSF2|EFTUD2|SRSF10|HNRNPC|SUPT5H|SNRNP70|POLR2A|CPSF1	RBM39|NONO|HNRNPU|SMC1A|HNRNPM|SRRM1|PRPF4B|PPM1G|HNRNPA2B1|PCBP2|YBX1|HNRNPK|SRSF2|RBM17|SFSWAP|HNRNPC|SUPT5H	2.73E-9	1.56E-12	1.17E-5	1.33E-8
WP2380	WikiPathways	Brain-derived neurotrophic factor (BDNF) signaling pathway	143	15	12	3.06122	2.75862	MAP2K2|IRS1|GSK3B|EIF4EBP1|CTNNB1|CRTC1|JUN|PRKAA2|SRC|EIF2S2|IRS2|SQSTM1|CFL1|AKT1|MARCKS	MAPK1|CAMK1|DPYSL2|EIF4EBP1|MAPT|CTNNB1|JUN|YBX1|SQSTM1|KSR1|CFL1|MARCKS	0.0017	8.0E-6	0.0379	1.5E-4
WP2038	WikiPathways	Microtubule cytoskeleton regulation	46	10	12	2.04082	2.75862	CLASP1|PAK1|MAP1B|CFL2|GSK3B|SRC|CDK1|STMN1|AKT1|CLIP1	CLASP1|PAK1|MAP1B|CFL2|DPYSL2|PRKACA|MAPT|MAPRE1|CDK1|MARK2|STMN1|CLIP1	3.3E-4	8.99E-7	6.08E-6	3.48E-9
WP3878	WikiPathways	ATM signaling in development and disease	45	7	8	1.42857	1.83908	RIF1|ATF2|LBR|MDC1|TP53BP1|RNF20|CDK1	RIF1|TRIM28|SMC1A|LBR|MDC1|HMGN1|RNF20|CDK1	0.0265	2.6E-4	0.0077	1.76E-5
WP2516	WikiPathways	ATM signaling pathway	39	6	7	1.22449	1.6092	ATF2|CDK2|JUN|MDC1|TP53BP1|CDK1	CDK2|FANCD2|RAD9A|SMC1A|JUN|MDC1|CDK1	0.0485	7.5E-4	0.0174	5.64E-5
WP3888	WikiPathways	VEGFA-VEGFR2 signaling pathway	428	31		6.32653		GAPDH|MAP2K2|ATF2|PXN|IQGAP1|PAK1|FADD|NCL|RPLP2|GSK3B|PRKD1|PPM1G|CTNNB1|EPRS|JUN|PRKAA2|AMOT|HDAC1|SRC|SRPK1|AKT1S1|MLLT4|GIGYF2|UBAP2L|NDRG1|LARP7|CFL1|CALU|AKT1|TUBB8|NAP1L1		2.2E-4	3.75E-7
WP4352	WikiPathways	Ciliary landscape	209	15		3.06122		NUP133|IQGAP1|ARHGDIA|DYNC1LI1|CTNNB1|SMC4|HDAC1|DYNC1I2|EFTUD2|GDI1|PGRMC2|HDAC2|TNKS1BP1|VIM|NUP88		0.0339	4.3E-4
WP138	WikiPathways	Androgen receptor signaling pathway	88	14		2.85714		DSTN|KAT7|EP300|NCOR1|GSK3B|SP1|CTNNB1|FLNA|JUN|HDAC1|SRC|DAXX|KDM1A|AKT1		1.6E-4	1.87E-7
WP366	WikiPathways	TGF-beta signaling pathway	132	14		2.85714		SNW1|MAP2K2|EP300|ATF2|SP1|SPTBN1|NUP214|ZEB1|JUN|HDAC1|SRC|CDK1|AKT1|DCP1A		0.0025	1.42E-5
WP437	WikiPathways	EGF/EGFR signaling pathway	162	13		2.65306		PTPN12|MAP2K2|IQGAP1|PAK1|SP1|EIF4EBP1|JUN|SRC|ATXN2|PCNA|STMN1|CFL1|AKT1		0.0319	3.8E-4
WP51	WikiPathways	Regulation of actin cytoskeleton	149	12		2.44898		ARHGEF6|MAP2K2|PXN|IQGAP1|PAK1|CFL2|MYH10|ENAH|GIT1|PPP1R12A|CFL1|PAK4		0.043	6.1E-4
WP2037	WikiPathways	Prolactin signaling pathway	76	11		2.2449		MAP2K2|PXN|PAK1|IRS1|GSK3B|EIF4EBP1|FLNA|JUN|SRC|IRS2|AKT1		0.0017	8.69E-6
WP2034	WikiPathways	Leptin signaling pathway	75	9		1.83673		MAP2K2|CFL2|IRS1|GSK3B|SP1|EIF4EBP1|PRKAA2|SRC|AKT1		0.0228	2.1E-4
WP61	WikiPathways	Notch signaling pathway (Netpath)	61	9		1.83673		SNW1|EP300|NCOR1|GSK3B|HDAC1|SRC|SPEN|HDAC2|AKT1		0.0067	4.99E-5
WP107	WikiPathways	Translation factors	49	8		1.63265		EIF3G|EIF4EBP1|EIF3B|EIF6|EIF2S2|EEF1B2|EEF1D|EIF1		0.0086	6.92E-5
WP4874	WikiPathways	CAMKK2 pathway	33	7		1.42857		EP300|TSC1|RPTOR|SQSTM1|GIT1|DNM1L|STIM1		0.0067	4.61E-5
WP1471	WikiPathways	Target of rapamycin (TOR) signaling	36	6		1.22449		TSC1|RPTOR|EIF4EBP1|PRKAA2|AKT1S1|AKT1		0.039	5.1E-4
WP2916	WikiPathways	Interactome of polycomb repressive complex 2 (PRC2)	16	6		1.37931		SETX|EED|EZH2|THRAP3|RBBP7|BCLAF1				0.0033	5.68E-6
