# Supplementary material for: Phosphoproteomic mapping of CCR5 and ACKR2 signaling properties
Source: Front Mol Biosci. 2022 Nov 22;9:1060555. doi: 10.3389/fmolb.2022.1060555 (PMC9723398; doi:10.3389/fmolb.2022.1060555)
Supplement: Supplementary file 1 [file DataSheet1.zip › Data Sheet ZIP folder/Table S5.xlsx]

## Sheet: ACKR2 Phospho_hubs
				Centralities										CCR5 (Fold change)
A	Entry	Gene name	Protein names	Betweenness Dir	Bridging Dir	Centroid Dir	Closeness Dir	Eccentricity Dir	EigenVector Dir	Radiality Dir	Stress Dir	InDegree	OutDegree	Tet- vs Tet+	T3	T30
	P28482	MAPK1	Mitogen-activated protein kinase 1	1082.33	9.29269	-55	27.45	0.2	5.42101e-20	0.00100045	1429	6	12		1.58367
	P31323	PRKAR2B	cAMP-dependent protein kinase type II-beta regulatory subunit	849.833	49.9315	-55	20	0.166667	-1.23998e-14	0.000993049	1144	6	4		1.52009
	Q13153	PAK1	Serine/threonine-protein kinase PAK 1	620.333	16.3505	-55	27.8667	0.2	1.87914e-15	0.00100087	807	2	8		1.72519	1.63235
	P06400	RB1	Retinoblastoma-associated protein	411.667	21.5113	-55	15.7083	125	2.87989e-15	0.000988834	760	4	4			1.533
	P05412	JUN	Transcription factor AP-1	511.667	31.1303	-55	17.1262	0.142857	4.35664e-14	0.000990223	770	5	1			1.53782
	P55196	MLLT4	Afadin	116	47.7647	-56	9.76988	0.0909091	2.38708e-13	0.000983062	208	2	1			1.08142
	P54727	RAD23B	UV excision repair protein RAD23 homolog B	130.833	20.0255	-55	13.8837	0.111111	2.50147e-13	0.000987054	169	3	3	0.634588		1.81362
	P17096	HMGA1	High mobility group protein HMG-I/HMG-Y	313.833	585.822	-55	12.0944	0.111111	6.83573e-14	0.000985313	595	1	1	0.590594		1.86845
	Q14186	TFDP1	Transcription factor Dp-1	468.333	39.512	-55	18.8762	0.142857	7.09019e-14	0.000991942	676	3	3	0.0995623
	P17612	PRKACA	Protein kinase C alpha type	453.833	1.4294	-55	33.4833	0.166667	-5.42967e-14	0.00100653	597	2	23	0.649314
	P24941	CDK2	Cyclin-dependent kinase 2	181.5	31.8421	-55	14.7083	125	-74.8509	0.000987858	201	4	2	2.18736	0.62302
	P06493	CDK1	Cyclin-dependent kinase 1	1014.17	11.1882	-55	26.8833	0.166667	-2.88788e-14	0.000999883	1470	2	15		0.593785
	P35222	CTNNB1	Catenin beta-1	337.5	18.5524	-55	11.4163	0.1	8.37482e-14	0.000984655	621	5	2			0.56509
	Average centrality values in CCR5 network			85.6	13.5582	-23.2625	7.16203	0.20631	-0.0124478	0.000980624	124.513	1.8	1.8
				Centralities										ACKR2 (Fold change)
B	Entry	Gene name	Protein names	Betweenness Dir	Bridging Dir	Centroid Dir	Closeness Dir	Eccentricity Dir	EigenVector Dir	Radiality Dir	Stress Dir	InDegree	OutDegree	Tet- vs Tet+	T3	T30
	P61244	MAX	Protein max	301.1	8.44384	-85	22.8738	0.142857	1.64364	0.000630865	452	2	6			1.56251
	P06748	NPM1	Nucleophosmin	157.433	428.219	-85	23.9167	0.166667	1.62051	0.00063128	347	1	1			1.59875
	P23396	RPS3	40S ribosomal protein S3	169.179	6.0541	-6	4.5	0.5	1.15734e-15	0.000623636	354	7	3			1.60562
	Q9UJX5	ANAPC4	Anaphase-promoting complex subunit 4	1113	55.945	-85	24.95	0.166667	9.32772e-15	0.000631692	2213	6	3			1.64272
	P31749	AKT1	RAC-alpha serine/threonine-protein kinase	1585.74	5.48311	-85	45.85	0.2	-3.77489e-15	0.000640143	2898	8	20			1.68084
	P08047	SP1	Transcription factor Sp1	428	159.787	-100	22.294	0.125	-1.41706	0.000630634	784	1	2			1.88836
	P12931	SRC	Proto-oncogene tyrosine-protein kinase Src	1935.5	43.9815	-85	38.8833	0.166667	1.51602e-14	0.000637301	3943	7	9			1.92512
	P35568	IRS1	Insulin receptor substrate 1	219.05	24.3389	-85	32.0167	0.166667	-3.45808e-14	0.000634524	327	3	4			2.20459
	P49023	PXN	Paxillin	410.507	9.8729	-85	27.6429	0.142857	-1.36595e-15	0.000632768	691	9	3			3.62726
	Q15052	ARHGEF6	Rho guanine nucleotide exchange factor 6	157.883	29.9895	-85	34.05	0.166667	-0.0885488	0.000635344	226	3	4			6.79963
	Q16512	PAK1	Serine/threonine-protein kinase PAK 1	933.517	6.65791	-85	37.4167	0.2	4.39287e-06	0.000636706	1535	5	14		1.68489	1.67202
	P05412	JUN	Transcription factor AP-1	371.933	267.432	-85	23.8667	0.166667	-0.768165	0.00063126	660	2	1		1.67912	3.79221
	Q14247	CTTN	Src substrate cortactin	206.995	29.5763	-85	27.7262	0.142857	-2.25613e-15	0.000632802	505	7	2		1.79138	2.19531
	Q15139	PRKD1	Serine/threonine-protein kinase D1	227.85	14.6359	-85	29.6429	0.142857	3.37948e-15	0.00063357	431	3	6	0.649	1.83744
	O96013	PAK4	Serine/threonine-protein kinase PAK 4	136.683	8.59708	-85	27.9595	0.142857	7.7533	0.000632895	301	1	5	0.6394		2.1825
	P49792	RANBP2	E3 SUMO-protein ligase RanBP2	149	8.88605	-100	22.9022	0.0909091	-2.17721e-14	0.000630876	221	1	8	0.4318
	Q92769	HDAC2	Histone deacetylase 2	335	79.0449	-100	19.8746	0.111111	-1.97568	0.000629673	619	1	3	0.588	0.58305
	Q13547	HDAC1	Histone deacetylase 1	261	16.4294	-100	19.0833	0.1	1.58328e-07	0.00062936	475	2	5		0.53398
	Q8N122	RPTOR	Regulatory-associated protein of mTOR	246.055	12.7442	-85	28.8452	0.142857	-0.908965	0.00063325	475	1	8		0.65321
	P18858	LIG1	DNA ligase 1	159	100.223	-85	16.9107	0.125	6.65256e-07	0.0006285	203	1	2		0.3916
	P35222	CTNNB1	Catenin beta-1	1433.4	16.7106	-85	34.2667	0.2	5.7743e-15	0.000635432	2754	9	8		0.64095
	P24941	CDK2	Cyclin-dependent kinase 2	703	53.0121	-85	20.0714	0.142857	1.09919e-15	0.000629751	1335	5	2	1.8979	0.46676
	P06493	CDK1	Cyclin-dependent kinase 1	1737.37	22.3089	-85	35.35	0.2	2.73418e-14	0.000635869	3541	3	14	1.8979
	P49841	GSK3B	Glycogen synthase kinase-3 beta	1006.03	20.3846	-85	39.8333	0.25	-5.58536e-16	0.000637687	1712	3	11	1.6243
	Q15942	ZYX	Zyxin	710.988	27.5053	-85	26.7262	0.142857	-1.98763e-15	0.000632402	1549	8	2	1.5803
	Average centrality values in ACKR2 network			119.807	13.5196	-36.5111	11.1721	0.283687	-3.0826	0.000626281	224.03	2.04444	2.04444
